# Supplementary material for: AI-pocalypse now: Automating the systematic literature review with SPARK (Systematic processing and automated review Kit) – gathering, organising, filtering, and scaffolding
Source: MethodsX. 2024 Dec 21;14:103129. doi: 10.1016/j.mex.2024.103129 (PMC11751522; doi:10.1016/j.mex.2024.103129)
Supplement: Supplementary file 1 [file mmc1.zip › Combined_Results.csv]

title	authors	source	year	doi	abstract
The Promise Initiative: Promoting a trauma‐informed police response to sexual assault in a mid‐size Southern community	E Lathan, J Langhinrichsen‐Rohling… - Journal of …, 2019 - Wiley Online Library	Google Scholar via SerpApi	2019	https://onlinelibrary.wiley.com/doi/abs/10.1002/jcop.22223	… In addition, the State of Delaware requires mandatory sexual assault training for all officers enrolled in the Police Academy, all uniformed patrol officers, and all assistants regularly …
A mixed-methods evaluation of a program for promoting trauma-informed responses among criminal legal system professionals	AE Krider, E Ihara, EC Hope, CD Noether… - … Journal of Forensic …, 2024 - Taylor & Francis	Google Scholar via SerpApi	2024	https://www.tandfonline.com/doi/abs/10.1080/14999013.2024.2311409	… of trauma-informed response training for criminal legal professionals, including, critically, whether trauma-informed … were employed by the city police department. Our findings regarding …
The impact of trauma-awareness session on police officers' trauma-informed attitudes in Scotland	ZP Brodie, K Gillespie-Smith, K Goodall… - Psychology, Crime & …, 2023 - Taylor & Francis	Google Scholar via SerpApi	2023	https://www.tandfonline.com/doi/abs/10.1080/1068316X.2023.2210736	… This study aimed to evaluate the impact of an initial trauma-awareness training session on police officer’s trauma-informed attitudes by comparing a Police Scotland division that had …
The impact of adverse childhood experience and trauma-informed practice training for police in two regions in the United Kingdom	Z Quigg, C Wilson, E McCoy, N Butler - The Police Journal, 2024 - journals.sagepub.com	Google Scholar via SerpApi	2024	https://journals.sagepub.com/doi/abs/10.1177/0032258X241258388	… Drawing on two different, yet similar ACE/trauma-informed practice training for police … that such training can have positive impacts on police officers and staff’s attitudes and knowledge (…
Improving outcomes for trauma-experienced individuals through the delivery of trauma awareness training for multi-organisational public sector workers	E Richmond, R McColm, M McCaig… - The Journal of Mental …, 2022 - emerald.com	Google Scholar via SerpApi	2022	https://www.emerald.com/insight/content/doi/10.1108/JMHTEP-04-2021-0038/full/html	… A trauma-informed practice workshop was created and evaluated in response to a need for training within public services for individuals working with clients whom have experienced …
Trauma-informed care in schools: Perspectives from school resource officers and school security professionals during professional development training	AJ Forber-Pratt, AJ El Sheikh, LE Robinson… - School psychology …, 2021 - Taylor & Francis	Google Scholar via SerpApi	2021	https://www.tandfonline.com/doi/abs/10.1080/2372966X.2020.1832863	… In this case, SROs were not required to complete this training for several reasons, including (a) the new school chief of police for the school police department worked with the …
Organizational and provider level factors in implementation of trauma-informed care after a city-wide training: an explanatory mixed methods assessment	AJ Damian, J Gallo, P Leaf, T Mendelson - BMC health services research, 2017 - Springer	Google Scholar via SerpApi	2017	https://link.springer.com/article/10.1186/s12913-017-2695-0	… mistreatment of Freddie Gray by the Baltimore Police Department. These events brought to … As the need for TIC receives greater attention and more resources are allocated to train …
Police Officers Do Not Need More Training; But Different Training. Policing Domestic Violence and Abuse Involving Children: A Rapid Review	A Millar, M Saxton, C Øverlien, R Elliffe - Journal of family violence, 2022 - Springer	Google Scholar via SerpApi	2022	https://link.springer.com/article/10.1007/s10896-021-00325-x	… In Table 1 (below) we have included information about the basic training for police officers in the countries or states/provinces where the studies included in our review were conducted. …
Developing community co-designed scenario-based training for police mental health crisis response: A relational policing approach to de-escalation	JAA Lavoie, N Alvarez, Y Kandil - … of police and criminal psychology, 2022 - Springer	Google Scholar via SerpApi	2022	https://link.springer.com/article/10.1007/s11896-022-09500-2	… policing approach. This humanized method is shaped by procedural justice, trauma-informed, … Part 2 details the co-production of a novel problem-based training method for a police …
How the police conceptualise and view the relevance of adverse childhood experiences (ACEs) for policing: a qualitative investigation	K Goodall, ZP Brodie, K Deacon, K Collins… - Policing: An …, 2023 - emerald.com	Google Scholar via SerpApi	2023	https://www.emerald.com/insight/content/doi/10.1108/PIJPSM-02-2023-0023/full/html	… police perceptions of ACEs training in relation to conceptualisations of ACEs and trauma-informed … examples should therefore be integral to ACEs or trauma-informed training for police. …
Recognizing and responding to traumatized youth: preliminary results and implications for police trainings	JS Riccardi, G Celeste… - Police practice and …, 2022 - Taylor & Francis	Google Scholar via SerpApi	2022	https://www.tandfonline.com/doi/abs/10.1080/15614263.2021.1951728	… appropriate and trauma-informed responses to youth; and the role of police officers’ biases … police training for all police in the division to support the implementation of this policy. …
Extending law enforcement reach to children exposed to violence: police training evaluation	N de la Fontaine, H Hahn, CS Stover… - Journal of police and …, 2022 - Springer	Google Scholar via SerpApi	2022	https://link.springer.com/article/10.1007/s11896-021-09448-9	… of CEV, police departments do not typically train officers to … of systematic training for law enforcement in trauma-informed … that could be provided by trauma-informed police officers, many …
A feasibility study of psychological first aid as a supportive intervention among police officers exposed to traumatic events	S Geoffrion, MP Leduc, E Bourgouin… - Frontiers in …, 2023 - frontiersin.org	Google Scholar via SerpApi	2023	https://www.frontiersin.org/articles/10.3389/fpsyg.2023.1149597/full	… provincial police officers and is considered the largest police … to support the police force, plan significant police operations, protect … The adapted guide and training for police settings are …
Impact of a trauma-informed intervention for youth and staff on rates of violence in juvenile detention settings	CL Baetz, M Surko, M Moaveni… - Journal of …, 2021 - journals.sagepub.com	Google Scholar via SerpApi	2021	https://journals.sagepub.com/doi/abs/10.1177/0886260519857163	… The intervention used in the current study comprised two components: trauma-informed training for staff and a skill-building group program for youth. Trauma-informed training was …
Implementing trauma-informed practice in juvenile justice systems: What can courts learn from child welfare interventions?	JM Ezell, M Richardson, S Salari, JA Henry - Journal of Child & …, 2018 - Springer	Google Scholar via SerpApi	2018	https://link.springer.com/article/10.1007/s40653-018-0223-y	… to extend learnings from trauma-informed practice trainings into network-building exercises with other community entities, including local schools and policing units. These respondents …
What is trauma-informed practice? Towards operationalisation of the concept in two prisons for women	KM Auty, A Liebling, A Schliehe… - Criminology & Criminal …, 2023 - journals.sagepub.com	Google Scholar via SerpApi	2023	https://journals.sagepub.com/doi/abs/10.1177/17488958221094980	… Becoming trauma-informed training for Prison Officers in England and Wales was carried out in all 12 women’s prisons during 2015–2017 and began in the long-term high-secure male …
Understanding the conceptualization and operationalization of trauma‐Informed care within and across systems: a critical interpretive synthesis	M Bargeman, J Abelson, G Mulvale, A Niec… - The Milbank …, 2022 - Wiley Online Library	Google Scholar via SerpApi	2022	https://onlinelibrary.wiley.com/doi/abs/10.1111/1468-0009.12579	… Upon iterative analysis of extracted data from the reviewed literature, we define trauma-informed care as a bidirectional relationship between the trauma-affected individual (who can be …
Action steps using ACEs and trauma-informed care: a resilience model	L Leitch - Health & justice, 2017 - Springer	Google Scholar via SerpApi	2017	https://link.springer.com/article/10.1186/s40352-017-0050-5	… It can help understand why a police officer may have shot 16 times at a youth who was … Like meditation, self-regulation skills train attention and teach people how to redirect and sustain …
Responding to Sexual Assault: A Systematic Review of Police Training Interventions and Outcomes	K McQueen, J Murphy-Oikonen - Crime & Delinquency, 2023 - journals.sagepub.com	Google Scholar via SerpApi	2023	https://journals.sagepub.com/doi/abs/10.1177/00111287231195763	… training and police outcomes. Studies that solely focus on police training for responding to child … Most studies found beneficial effects on police knowledge of state law, trauma-informed …
Trauma-informed acute care of patients with violence-related injury	BE Hawkins, E Coupet Jr… - Journal of …, 2022 - journals.sagepub.com	Google Scholar via SerpApi	2022	https://journals.sagepub.com/doi/abs/10.1177/08862605211041375	… training for providers in the acute care setting focused on patients with violence-related injuries. The majority of trauma-informed … and what we cannot say to police and things like that.” …
Creating a digital trauma informed space: Chat and text advocacy for survivors of violence	L Wood, D Hairston, RV Schrag… - Journal of …, 2022 - journals.sagepub.com	Google Scholar via SerpApi	2022	https://journals.sagepub.com/doi/abs/10.1177/08862605211043573	… trauma-informed and survivor-centered approaches are operationalized on the chat/text line to provide support. For many advocates, the trauma-informed … that being trauma-informed, …
Establishing and validating a survey for trauma-informed, culturally responsive change across multiple systems	A Moreland-Capuia, NM Dumornay, A Mangus… - Journal of Public …, 2023 - Springer	Google Scholar via SerpApi	2023	https://link.springer.com/article/10.1007/s10389-022-01765-5	… that some form of trauma-informed training (each study had … standardize trauma-informed training efforts for police officers … framework (SAMHSA, Trauma Training for Criminal Justice …
Confronting power, privilege and oppression in trauma-informed school-based work: Framing the ALIVE model within critical race theory	L McAdam, C Davis - Drama Therapy Review, 2018 - intellectdiscover.com	Google Scholar via SerpApi	2018	https://intellectdiscover.com/content/journals/10.1386/dtr.5.1.85_1	… by the administration, to policing and bodily harm by security and police officers. The collective … To combat this, ALIVE is working to increase the frequency and depth of training for staff …
Child welfare, juvenile justice, mental health, and education providers' conceptualizations of trauma-informed practice	K Donisch, C Bray, A Gewirtz - Child maltreatment, 2016 - journals.sagepub.com	Google Scholar via SerpApi	2016	https://journals.sagepub.com/doi/abs/10.1177/1077559516633304	… trauma-informed treatments, and their availability within the community. Child welfare providers were also interested in knowing “what makes trauma-informed … in trauma-informed care. …
Undue police violence toward African Americans: An analysis of professional counselors' training and perceptions	DA Green, AM Evans - Journal of Counseling & Development, 2021 - Wiley Online Library	Google Scholar via SerpApi	2021	https://onlinelibrary.wiley.com/doi/abs/10.1002/jcad.12389	… a need for further training for counselors in addressing … the utility of various trauma-informed approaches to promoting … to the development of training for counselors who work with …
Policing with a public health lens–Moving towards an understanding of crime as a public health issue	SM Bucerius, TB Oriola, DJ Jones - The Police Journal, 2022 - journals.sagepub.com	Google Scholar via SerpApi	2022	https://journals.sagepub.com/doi/abs/10.1177/0032258X211009577	… policing organizations: justice clients will benefit from a police service that is trauma informed, … In addition to raising awareness, police organizations should also train their officers and …
Increasing mental health literacy in law enforcement to improve best practices in policing—introduction of an empirically derived, modular, differentiated, and end-user …	K Lorey, JM Fegert - Frontiers in psychiatry, 2021 - frontiersin.org	Google Scholar via SerpApi	2021	https://www.frontiersin.org/articles/10.3389/fpsyt.2021.706587/full	… Since the lead author of the present study designed and accompanied a suicide-focused interaction training for German uniformed police officers in 2018, we chose to include her …
'It's Knowing the Right Things to Say and Do': Challenges and Opportunities for Trauma‐informed Practice in the Prison Context	N Vaswani, S Paul - The Howard Journal of Crime and Justice, 2019 - Wiley Online Library	Google Scholar via SerpApi	2019	https://onlinelibrary.wiley.com/doi/abs/10.1111/hojo.12344	… The relevance of trauma‐informed practice (TIP) across the … the adoption of a trauma‐informed approach for young people … that prisons can become more ‘trauma‐aware’, disputes the …
An inspector calls: trauma-informed regulation	A Freiberg - Psychiatry, Psychology and Law, 2024 - Taylor & Francis	Google Scholar via SerpApi	2024	https://www.tandfonline.com/doi/abs/10.1080/13218719.2022.2148306	… investigations, considerations analogous to those applying to police investigations may … police ‘immunity’ dictate that there can be no duty of care owed to a suspect in a non-police …
The truth n'trauma project: Addressing community violence through a youth-led, trauma-informed and restorative framework	T Harden, T Kenemore, K Mann, M Edwards… - Child and Adolescent …, 2015 - Springer	Google Scholar via SerpApi	2015	https://link.springer.com/article/10.1007/s10560-014-0366-0	… Trauma-informed practices have developed over the past 20 … Many of these programs either train clinicians to perform … experienced or witnessed episodes of police brutality in Chicago. …
The urban youth trauma center: A trauma-informed continuum for addressing community violence among youth	J Abdul-Adil, LM Suárez - Community mental health journal, 2022 - Springer	Google Scholar via SerpApi	2022	https://link.springer.com/article/10.1007/s10597-021-00827-4	… UYTC offers an evidence-based yet flexible structure for disseminating, implementing, and evaluating trauma-informed training for youth providers to effectively respond to community …
Bridging trauma-informed care and organizational accommodations: an ethnographic analysis of tensional knots in an anti-violence nonprofit	DC Biss, TA Dykstra-DeVette… - Journal of Applied …, 2022 - Taylor & Francis	Google Scholar via SerpApi	2022	https://www.tandfonline.com/doi/abs/10.1080/00909882.2022.2035795	… services and when the police come, the husbands may also hurt them where the … train staff to be vulnerable with their clients and ask them directly what they prefer to be trauma-informed…
Much to do about trauma: A systematic review of existing trauma-informed treatments on youth violence and recidivism	HR Zettler - Youth Violence and Juvenile Justice, 2021 - journals.sagepub.com	Google Scholar via SerpApi	2021	https://journals.sagepub.com/doi/abs/10.1177/1541204020939645	… Think Trauma is a trauma-informed training for residential facility staff consisting of four modules the address: (1) the impact of trauma on youth development and behavior, (2) the …
A critical look at trauma-informed care among agencies and systems serving maltreated youth and their families	RF Hanson, J Lang - Child maltreatment, 2016 - journals.sagepub.com	Google Scholar via SerpApi	2016	https://journals.sagepub.com/doi/abs/10.1177/1077559516635274	… of learning collaboratives to train professionals in screening assessment and delivery of several targeted EBTs as well as development of Trauma-Informed Leadership Teams to build …
Trauma-informed systems of care	K Rich, MR Garza - Handbook of Interpersonal Violence and Abuse …, 2022 - Springer	Google Scholar via SerpApi	2022	https://link.springer.com/content/pdf/10.1007/978-3-319-89999-2_293.pdf	… of trauma-informed agencies. This chapter will present an overview of trauma-informed care, … measure of trauma-informed police interviews is not applicable for schools or mental health …
Police peer supporters in a domestic abuse-specific peer support initiative: Motivations, experiences and challenges	R Ward, L Belkin - International Journal of Police Science & …, 2024 - journals.sagepub.com	Google Scholar via SerpApi	2024	https://journals.sagepub.com/doi/abs/10.1177/14613557241244607	… support programme exhibited implicit trauma-informed practice, which could be made more explicit and aligned to wider initiatives of creating a more trauma-informed police service. …
The afterlife of decriminalisation: anti-trafficking, child protection, and the limits of trauma-informed efforts	JL Musto - Ethics and social welfare, 2022 - Taylor & Francis	Google Scholar via SerpApi	2022	https://www.tandfonline.com/doi/abs/10.1080/17496535.2021.2003836	… by the ‘stick’ of criminal laws and attendant policing strategies used in the past to compel … train attention to specific harms they have experienced. It suggests the Court’s movement in …
Stress and trauma among police officers: Implications for social work research and practice	J Eikenberry, M Mancini, DM Linhorst… - Qualitative Social …, 2024 - journals.sagepub.com	Google Scholar via SerpApi	2024	https://journals.sagepub.com/doi/abs/10.1177/14733250231214512	… trauma-informed departmental practices and programs. It is clear from officers’ descriptions that the police department does not operate from a trauma-informed … specifically train social …
Trauma-informed care: a strategy to improve primary healthcare engagement for persons with criminal justice system involvement	S Chaudhri, KC Zweig, P Hebbar, S Angell… - Journal of general …, 2019 - Springer	Google Scholar via SerpApi	2019	https://link.springer.com/article/10.1007/s11606-018-4783-1	… Trauma-informed care implementation includes educating providers and transforming … comprehensive trauma-informed care involves transformation on a system level, trauma-informed …
Centering trauma‐informed approaches in schools within a social justice framework	…, New Orleans Trauma‐Informed Learning … - Psychology in the …, 2022 - Wiley Online Library	Google Scholar via SerpApi	2022	https://onlinelibrary.wiley.com/doi/abs/10.1002/pits.22664	… rise to injustice and oppression, such as police killings of Black and Brown individuals and the … schools would further benefit from well-appraised teacher training for sustained cultural …
A trauma-informed approach to managing archives: a new online course	N Laurent, K Wright - Archives and manuscripts, 2020 - Taylor & Francis	Google Scholar via SerpApi	2020	https://www.tandfonline.com/doi/abs/10.1080/01576895.2019.1705170	This article discusses the development of a new online training course, A trauma-informed approach to managing archives, for the Australian Society of Archivists. It outlines why such a …
Preparation of school psychologists to support black students exposed to police violence: Insight and guidance for critical training areas	SL Proctor, K Li, N Chait, C Owens, S Gulfaraz… - Contemporary School …, 2021 - Springer	Google Scholar via SerpApi	2021	https://link.springer.com/article/10.1007/s40688-020-00317-6	… was more trauma-focused and we can try trauma things to police … trauma-informed care. A White, woman school psychologist noted, “There’s been a huge push towards trauma focused …
A patient-oriented research approach to assessing patients' and primary care physicians' opinions on trauma-informed care	S Kokokyi, B Klest, H Anstey - PLoS One, 2021 - journals.plos.org	Google Scholar via SerpApi	2021	https://journals.plos.org/plosone/article?id=10.1371/journal.pone.0254266	Objective To gather patients’ and primary care physicians’ (PCP) opinions on trauma-informed Care (TIC) and to investigate the acceptability of recommendations developed by patient, …
“It's kind of hit and miss with them”: A qualitative investigation of police response to intimate partner violence in a mandatory arrest state	LB Gezinski - Journal of family violence, 2022 - Springer	Google Scholar via SerpApi	2022	https://link.springer.com/article/10.1007/s10896-020-00227-4	… Police require trauma-informed training that will assist in their determination of the … mandatory training for law enforcement on how to use discretion... [the police are] not trauma-informed …
Educating emergency department nurses about trauma informed care for people presenting with mental health crisis: A pilot study	A Hall, B McKenna, V Dearie, T Maguire, R Charleston… - BMC nursing, 2016 - Springer	Google Scholar via SerpApi	2016	https://link.springer.com/article/10.1186/s12912-016-0141-y	… allow those ED nurses to train their colleagues with a … “… with trauma informed training and education you get to … staff (ie, ambulance and police officers) in an attempt to avoid …
Police sexual assault investigation training, impulsivity, and officer intentions to arrest and use procedural justice: a randomized experiment	BA Campbell, DS Lapsey Jr, CA Franklin… - Journal of experimental …, 2023 - Springer	Google Scholar via SerpApi	2023	https://link.springer.com/article/10.1007/s11292-023-09572-y	… Additionally, training police investigators about the utility of trauma-informed practices may facilitate the use of procedural justice principles, increase victim engagement with …
Preventing Revictimization in Sexual Assault Investigations: Personal Security and Trauma-Informed Case Management*	K Parti - Journal of Applied Security Research, 2024 - Taylor & Francis	Google Scholar via SerpApi	2024	https://www.tandfonline.com/doi/abs/10.1080/19361610.2022.2161799	… training for law enforcement, prosecutors, and victim advocates, we discussed conducting a trauma-informed … Police empathy and victim PTSD as potential factors in rape case attrition. …
Trauma-informed care and practice: Practice improvement strategies in an inpatient mental health ward	P Beckett, D Holmes, M Phipps… - … nursing and mental …, 2017 - journals.healio.com	Google Scholar via SerpApi	2017	https://journals.healio.com/doi/abs/10.3928/02793695-20170818-03	… Embedding the principles of trauma-informed care and practice (TICP) in acute inpatient ward practice can lead to practice improvement and cultural change over a number of areas. …
An evaluation of Kentucky's sexual assault investigator training: Results from a randomized three-group experiment	BA Campbell, DS Lapsey, W Wells - Journal of Experimental Criminology, 2020 - Springer	Google Scholar via SerpApi	2020	https://link.springer.com/article/10.1007/s11292-019-09391-0	… at improving police perceptions of victims, and knowledge of laws and trauma-informed … , few jurisdictions have implemented mandatory training for law enforcement officers on these …
Trauma-informed care and practice: Practice improvement strategies in an inpatient mental health ward	P Beckett, D Holmes, M Phipps… - … nursing and mental …, 2017 - journals.healio.com	Google Scholar via SerpApi	2017	https://journals.healio.com/doi/abs/10.3928/02793695-20170818-03	… Embedding the principles of trauma-informed care and practice (TICP) in acute inpatient ward practice can lead to practice improvement and cultural change over a number of areas. …
An evaluation of Kentucky's sexual assault investigator training: Results from a randomized three-group experiment	BA Campbell, DS Lapsey, W Wells - Journal of Experimental Criminology, 2020 - Springer	Google Scholar via SerpApi	2020	https://link.springer.com/article/10.1007/s11292-019-09391-0	… at improving police perceptions of victims, and knowledge of laws and trauma-informed … , few jurisdictions have implemented mandatory training for law enforcement officers on these …
Implementing trauma-informed care at a non-profit human service agency in Alaska: assessing knowledge, attitudes, and readiness for change	AF Marvin, R Volino Robinson - Journal of Evidence-Informed …, 2018 - Taylor & Francis	Google Scholar via SerpApi	2018	https://www.tandfonline.com/doi/abs/10.1080/23761407.2018.1489324	… creating and cultivating a trauma-informed culture within an organization. TIC … train and guide staff in preparation of working with clients with trauma histories is part of trauma-informed …
Evidence-based practice: Developing a trauma-informed lens to case management for victims of human trafficking	K Heffernan, B Blythe - Global Social Welfare, 2014 - Springer	Google Scholar via SerpApi	2014	https://link.springer.com/article/10.1007/s40609-014-0007-8	… outlines the use of a trauma-informed lens in conjunction with a … ) followed the seven principles of trauma-informed care (TIC) in their … Findings indicate that a trauma-informed lens was …
Development of online professional development for school resource officers: Understanding trauma, social-emotional learning, restorative discipline, and cultural …	DL Espelage, A El Sheikh, LE Robinson… - Journal of Police and …, 2020 - Springer	Google Scholar via SerpApi	2020	https://link.springer.com/article/10.1007/s11896-020-09404-z	… to integrate trauma-informed approaches into their role as an SRO. These objectives are aligned with the standard trauma-informed approaches promoted by SAMHSA and NASRO. …
Police Violence Exposure and Traumatic Stress Among Youth: A Systematic Review	S Oppenheim, L Webb, A Testa, RL Fix… - … Violence, & Abuse, 2024 - journals.sagepub.com	Google Scholar via SerpApi	2024	https://journals.sagepub.com/doi/abs/10.1177/15248380241255735	… social workers to support police in youth encounters with trauma-informed practices. Given … Third, policymakers must plan to increase funding to train and provide resources to mental …
Are organisational responses by police forces appropriate to adequately safeguard police officer wellness? A review of the scientific evidence	A Beckley, J Wang, P Birch - Safer Communities, 2023 - emerald.com	Google Scholar via SerpApi	2023	https://www.emerald.com/insight/content/doi/10.1108/SC-05-2023-0015/full/html	… Training for police managers in dealing with police officer wellness. Continuous monitoring and evaluation of police organisation efficacy in dealing with police … from trauma-focused …
Trauma-informed Criminal Justice: Towards a More Compassionate Criminal Justice System	KJ McLachlan - 2024 - Springer	Google Scholar via SerpApi	2024	https://link.springer.com/content/pdf/10.1007/978-3-031-59290-4.pdf	… the future of trauma-informed criminal justice across the police, corrections, and court. Chapter 6 then considers how justice agencies work to identify, understand, and provide …
Trauma-Informed Care on mental health wards: the impact of Power Threat Meaning Framework Team Formulation and Psychological Stabilisation on self-harm and …	F Nikopaschos, G Burrell, J Clark… - Frontiers in …, 2023 - frontiersin.org	Google Scholar via SerpApi	2023	https://www.frontiersin.org/articles/10.3389/fpsyg.2023.1145100/full	Aim The aim of this evaluation was to assess the impact of introducing a model of Trauma-Informed Care (TIC), comprising weekly Power Threat Meaning Framework (PTMF) Team …
Pilot evaluation of K-12 school security professionals online training: Understanding trauma and social–emotional learning	DL Espelage, A Valido, AJ El Sheikh, LE Robinson… - School Mental …, 2021 - Springer	Google Scholar via SerpApi	2021	https://link.springer.com/article/10.1007/s12310-020-09399-2	… More studies are needed to assess how training for SSPs … In this paper, we use the term SRO to designate sworn police … development modules, trauma-informed care and social–…
Trauma-Informed Care on mental health wards: the impact of Power Threat Meaning Framework Team Formulation and Psychological Stabilisation on self-harm and …	F Nikopaschos, G Burrell, J Clark… - Frontiers in …, 2023 - frontiersin.org	Google Scholar via SerpApi	2023	https://www.frontiersin.org/articles/10.3389/fpsyg.2023.1145100/full	Aim The aim of this evaluation was to assess the impact of introducing a model of Trauma-Informed Care (TIC), comprising weekly Power Threat Meaning Framework (PTMF) Team …
Pilot evaluation of K-12 school security professionals online training: Understanding trauma and social–emotional learning	DL Espelage, A Valido, AJ El Sheikh, LE Robinson… - School Mental …, 2021 - Springer	Google Scholar via SerpApi	2021	https://link.springer.com/article/10.1007/s12310-020-09399-2	… More studies are needed to assess how training for SSPs … In this paper, we use the term SRO to designate sworn police … development modules, trauma-informed care and social–…
We need to talk about trauma: Integrating trauma‐informed practice into the family law classroom	S Katz - Family Court Review, 2022 - Wiley Online Library	Google Scholar via SerpApi	2022	https://onlinelibrary.wiley.com/doi/abs/10.1111/fcre.12674	… of trauma‐informed practice presents a rich set of tools from which to accomplish these goals. While trauma‐informed … understanding of trauma and trauma‐informed practice can inform …
Cultivating resiliencies for all: the necessity of trauma responsive research practices	M Bernius, R Dietkus - Ethnographic Praxis in Industry …, 2022 - Wiley Online Library	Google Scholar via SerpApi	2022	https://anthrosource.onlinelibrary.wiley.com/doi/abs/10.1111/epic.12098	This paper is an exploration of trauma, how and why it can surface during ethnographic and qualitative research, and the importance of anticipating its potential presence. We present a …
The trauma lens of police violence against racial and ethnic minorities	T Bryant‐Davis, T Adams, A Alejandre… - Journal of Social …, 2017 - Wiley Online Library	Google Scholar via SerpApi	2017	https://spssi.onlinelibrary.wiley.com/doi/abs/10.1111/josi.12251	… Applying the framework of existing trauma-focused policies to targets of racially motivated police … For targets, there is a need for (1) the appropriate training for those who will take their …
The case for case-based learning in police recruit training	R Buhrig - The Police Journal, 2024 - journals.sagepub.com	Google Scholar via SerpApi	2024	https://journals.sagepub.com/doi/abs/10.1177/0032258X231181322	… wellness, fair and impartial policing, trauma-informed practice, police stops or street checks, … They summarized, ‘We cannot sufficiently train the recruits the way they deserve to be …
“Can mental health nurses working in acute mental health units really be trauma‐informed?” An integrative review of the literature	A Wilson, J Hurley, M Hutchinson… - Journal of Psychiatric …, 2021 - Wiley Online Library	Google Scholar via SerpApi	2021	https://onlinelibrary.wiley.com/doi/abs/10.1111/jpm.12717	… in Victoria: Evaluation of a state-wide train-the-trainer intervention. Journal of Nurse … the effectiveness of train-the-trainer intervention for sensory modulation and trauma-informed care. n …
Keeping your guard up: Hypervigilance among urban residents affected by community and police violence	NA Smith, DR Voisin, JP Yang, EL Tung - Health Affairs, 2019 - healthaffairs.org	Google Scholar via SerpApi	2019	https://www.healthaffairs.org/doi/abs/10.1377/hlthaff.2019.00560	… several police departments in the US have made advances toward trauma-informed policing… medical care: CME communication training for primary care providers. Fam Med. 2015;47(1)…
The truth project-paper two-using staff training and consultation to inculcate a testimonial sensibility in non-specialist staff teams working with survivors of child sexual …	C Barker, D Taggart, M Gonzalez, S Quail… - Frontiers in …, 2023 - frontiersin.org	Google Scholar via SerpApi	2023	https://www.frontiersin.org/articles/10.3389/fpsyt.2023.1177622/full	… This paper explores how trauma informed training and … and implementation of this training for engaging with survivors’ … We also inform that we will have to tell the police if they give us …
Florida Trauma Responsive and Caring Environment: Exploratory Factor Analysis of a Staff and Youth Trauma-Informed Self-Assessment Tools in Juvenile …	KG Sheppard - Youth Violence and Juvenile Justice, 2023 - journals.sagepub.com	Google Scholar via SerpApi	2023	https://journals.sagepub.com/doi/abs/10.1177/15412040221116057	… , evidence-based trauma-specific treatment for youth and families, and training for all staff to … justice, police use of force, public perceptions of police, and ecological determinates of …
An initial development and evaluation of a culturally responsive police interactions training for black adolescents with autism spectrum disorder	MA Davenport, ME Romero, CD Lewis… - Journal of Autism and …, 2023 - Springer	Google Scholar via SerpApi	2023	https://link.springer.com/article/10.1007/s10803-021-05181-8	… analysis of a culturally informed police safety skills training for adolescents with autism spectrum … Preliminary evidence about the physiological ramifications of police contact were also …
The effectiveness of a trauma-focused psycho-educational secondary prevention program for children exposed to interparental violence: study protocol for a …	MM Overbeek, JC de Schipper, F Lamers-Winkelman… - Trials, 2012 - Springer	Google Scholar via SerpApi	2012	https://link.springer.com/article/10.1186/1745-6215-13-12	… Participants (N = 140) are referred to the secondary preventive intervention program by police, social work, women shelters and youth (mental health) care. Children, aged 6-12 years, …
First, do no harm to self: Perspectives around trauma-informed practice and secondary traumatic stress among rural child protective services workers	JM Ezell - Journal of Child Custody, 2019 - Taylor & Francis	Google Scholar via SerpApi	2019	https://www.tandfonline.com/doi/abs/10.1080/15379418.2019.1687061	… -building, and leadership training for managerial staff and … The trauma-informed practice trainings occurred over … community stakeholders, namely local police whom were assigned to …
The role of trauma-informed practices and individual factors on perceptions of safety among staff in secure juvenile detention settings	CL Baetz, M Surko, A Bart, F Guo… - Journal of Crime and …, 2023 - Taylor & Francis	Google Scholar via SerpApi	2023	https://www.tandfonline.com/doi/abs/10.1080/0735648X.2022.2148960	… trauma-focused screening and skill groups for detained youth and foundational training for … During the second phase, we implemented enhanced training for staff on skills for managing …
Does training matter? Exploring police officer response to domestic dispute calls before and after training on intimate partner violence	L Ruff - The Police Journal, 2012 - journals.sagepub.com	Google Scholar via SerpApi	2012	https://journals.sagepub.com/doi/abs/10.1350/pojo.2012.85.4.516	… the benefits of ongoing training for front-line police officers who respond to domestic disputes on a daily basis. While there is concern that police officers will become desensitised to …
A trauma-informed analysis of the violence against women act's provisions for undocumented immigrant women	NS Murshid, EA Bowen - Violence against women, 2018 - journals.sagepub.com	Google Scholar via SerpApi	2018	https://journals.sagepub.com/doi/abs/10.1177/1077801217741991	… of rape and sexual assault, enhanced training for health care providers to better assist victims … Calls to police and police response: A case study of Latina immigrant women in the USA. …
Punishing Black Trauma: Anti-Black Racism and 'Trauma-Informed'School Social Work	C Mayor - 2023 - journals.uchicago.edu	Google Scholar via SerpApi	2023	https://www.journals.uchicago.edu/doi/pdf/10.1086/726043	… welfare, and ‘trauma-informed’ interventions intertwine to police and harm racialized families… “It’s just not what we see”: Trauma training for teachers working with Syrian refugee students…
Psychological first aid training of police officers	Z Kouvatsou, G Degermedgoglou… - Journal of Police and …, 2022 - Springer	Google Scholar via SerpApi	2022	https://link.springer.com/article/10.1007/s11896-022-09523-9	… confidence to providing PFA and trauma-informed care, as well … police officers, the aim of the present study was to evaluate the effectiveness of a properly adapted PFA training of police …
Working towards collaborative, migrant-centered, and trauma-informed care: A mental health needs assessment for forced migrant communities in the DC …	N Sheth, S Patel, S O'Connor, MA Dutton - Journal of International …, 2022 - Springer	Google Scholar via SerpApi	2022	https://link.springer.com/article/10.1007/s12134-021-00884-4	… For instance, providing community education on trauma-informed care to places like the Department of Motor Vehicles, schools, and police can go a long way in serving clients and …
Punishing Black Trauma: Anti-Black Racism and 'Trauma-Informed'School Social Work	C Mayor - 2023 - journals.uchicago.edu	Google Scholar via SerpApi	2023	https://www.journals.uchicago.edu/doi/pdf/10.1086/726043	… welfare, and ‘trauma-informed’ interventions intertwine to police and harm racialized families… “It’s just not what we see”: Trauma training for teachers working with Syrian refugee students…
Psychological first aid training of police officers	Z Kouvatsou, G Degermedgoglou… - Journal of Police and …, 2022 - Springer	Google Scholar via SerpApi	2022	https://link.springer.com/article/10.1007/s11896-022-09523-9	… confidence to providing PFA and trauma-informed care, as well … police officers, the aim of the present study was to evaluate the effectiveness of a properly adapted PFA training of police …
Working towards collaborative, migrant-centered, and trauma-informed care: A mental health needs assessment for forced migrant communities in the DC …	N Sheth, S Patel, S O'Connor, MA Dutton - Journal of International …, 2022 - Springer	Google Scholar via SerpApi	2022	https://link.springer.com/article/10.1007/s12134-021-00884-4	… For instance, providing community education on trauma-informed care to places like the Department of Motor Vehicles, schools, and police can go a long way in serving clients and …
Walk in balance: Training crisis intervention team police officers as compassionate warriors	BA Chopko - Journal of Creativity in Mental Health, 2011 - Taylor & Francis	Google Scholar via SerpApi	2011	https://www.tandfonline.com/doi/abs/10.1080/15401383.2011.630304	… Crisis Intervention Teams (CIT) were developed to train police … well as the welfare of the police officers themselves. The purpose … These strategies, based on my experiences as a police …
Healing Schools: A Framework for Joining Trauma-Informed Care, Restorative Justice, and Multicultural Education for Whole School Reform	UD Parameswaran, J Molloy, P Kuttner - The Urban Review, 2024 - Springer	Google Scholar via SerpApi	2024	https://link.springer.com/article/10.1007/s11256-023-00666-5	Trauma-informed Care (TIC), Restorative Justice (RJ), and Multicultural Education (MCE) are three approaches to school reform widely being discussed and promoted within schools. …
Trauma-informed care and elder abuse: a synergistic alliance	JS Ernst, T Maschi - Journal of elder abuse & neglect, 2018 - Taylor & Francis	Google Scholar via SerpApi	2018	https://www.tandfonline.com/doi/abs/10.1080/08946566.2018.1510353	… abuse has rarely been explored through a trauma-informed lens. Despite the prevalence of … be integrated with the principles of trauma-informed care to improve agency and community …
Testing an attachment-and trauma-informed intervention approach for parents and young children after interparental violence: protocol for a randomized controlled …	S van der Asdonk, AR Kesarlal, C Schuengel… - Trials, 2022 - Springer	Google Scholar via SerpApi	2022	https://link.springer.com/article/10.1186/s13063-022-06902-9	… This study will test the effectiveness of an attachment- and trauma-informed intervention approach in a sample of parent-child dyads who have experienced severe interparental violence…
Police training in responding to family, domestic and sexual violence	C Dowling - Trends and Issues in Crime and Criminal Justice, 2024 - search.informit.org	Google Scholar via SerpApi	2024	https://search.informit.org/doi/abs/10.3316/informit.T2024052100019500019553857	… However, the focus is on training for police dealing with this violence in an operational … The Promise Initiative: Promoting a trauma-informed police response to sexual assault in a mid-…
10 The Voice of Compassion: Exploring Trauma-Informed Interpreting	MA Bancroft - Ideology, ethics and policy development in public …, 2017 - degruyter.com	Google Scholar via SerpApi	2017	https://www.degruyter.com/document/doi/10.21832/9781783097531-014/pdf?licenseType=restricted	… A hotline counsellor interviewed for Breaking Silence reported that she was urgently trying to get a domestic violence victim in active danger to phone the police, even as the abuser was …
Police training in responding to family, domestic and sexual violence	C Dowling - Trends and Issues in Crime and Criminal Justice, 2024 - search.informit.org	Google Scholar via SerpApi	2024	https://search.informit.org/doi/abs/10.3316/informit.T2024052100019500019553857	… However, the focus is on training for police dealing with this violence in an operational … The Promise Initiative: Promoting a trauma-informed police response to sexual assault in a mid-…
10 The Voice of Compassion: Exploring Trauma-Informed Interpreting	MA Bancroft - Ideology, ethics and policy development in public …, 2017 - degruyter.com	Google Scholar via SerpApi	2017	https://www.degruyter.com/document/doi/10.21832/9781783097531-014/pdf?licenseType=restricted	… A hotline counsellor interviewed for Breaking Silence reported that she was urgently trying to get a domestic violence victim in active danger to phone the police, even as the abuser was …
Racially just, trauma-informed care for Black students	G McAdoo, K Williams, TC Howard - Urban Education, 2023 - journals.sagepub.com	Google Scholar via SerpApi	2023	https://journals.sagepub.com/doi/abs/10.1177/00420859231175668	… Moreover, we contend that schools’ writ-large and teacher education programs can play an important role in providing the knowledge, resources, and dispositions needed to train …
The Positive School Safety Program (PSSP) for School Officers: Implementation Processes and Outcomes	BN Rudd, C Ordorica, J Witzig, L Parker… - Psychological Injury and …, 2024 - Springer	Google Scholar via SerpApi	2024	https://link.springer.com/article/10.1007/s12207-024-09511-w	… train these school personnel to replace the use of traditional officer disciplinary strategies with a positive, trauma-informed … didactic training on trauma-informed school policing to SSOs, …
National Guidelines for Trauma-Aware Education in Australia	J Howard, L L'Estrange, M Brown - Frontiers in Education, 2022 - frontiersin.org	Google Scholar via SerpApi	2022	https://www.frontiersin.org/articles/10.3389/feduc.2022.826658/full	… to a rapidly growing interest in trauma-aware education across the country and to … trauma-aware practices in schools and early childhood services. Although research into …
Anti-racism strategies in pediatric psychology: Using STYLE can help children overcome adverse experiences with police	RL Fix, EG Testa, IB Thurston, WN Gray… - Journal of Clinical …, 2022 - Springer	Google Scholar via SerpApi	2022	https://link.springer.com/article/10.1007/s10880-021-09804-1	… a trauma-informed approach and trauma-informed care has … unique developmental and trauma-specific responses of … , it is a key aspect of training for pediatric psychologists. This …
National Guidelines for Trauma-Aware Education in Australia	J Howard, L L'Estrange, M Brown - Frontiers in Education, 2022 - frontiersin.org	Google Scholar via SerpApi	2022	https://www.frontiersin.org/articles/10.3389/feduc.2022.826658/full	… to a rapidly growing interest in trauma-aware education across the country and to … trauma-aware practices in schools and early childhood services. Although research into …
Anti-racism strategies in pediatric psychology: Using STYLE can help children overcome adverse experiences with police	RL Fix, EG Testa, IB Thurston, WN Gray… - Journal of Clinical …, 2022 - Springer	Google Scholar via SerpApi	2022	https://link.springer.com/article/10.1007/s10880-021-09804-1	… a trauma-informed approach and trauma-informed care has … unique developmental and trauma-specific responses of … , it is a key aspect of training for pediatric psychologists. This …
Examining interpersonal violence from a trauma-informed and human rights perspective	K Graves, Y Gay - Handbook of interpersonal violence and abuse across …, 2022 - Springer	Google Scholar via SerpApi	2022	https://link.springer.com/content/pdf/10.1007/978-3-319-89999-2_204.pdf	… This might include providing trauma focused education and skill building trainings to all researchers, practitioners, and staff. Systems should educate and train their staff on a variety of …
Toward a social justice framework in trauma-informed practice in schools	S McGreer - Critical and Radical Social Work, 2024 - bristoluniversitypressdigital.com	Google Scholar via SerpApi	2024	https://bristoluniversitypressdigital.com/view/journals/crsw/aop/article-10.1332-20498608Y2024D000000037/article-10.1332-20498608Y2024D000000037.xml?utm_source=TrendMD&utm_medium=cpc&utm_campaign=Critical_and_Radical_Social_Work_TrendMD_0	… This article explores the integration of social justice principles for a theoretical reconceptualization of trauma-informed practice (TIP) in schools. This involves exploring the role of …
Trauma-informed social media: Towards solutions for reducing and healing online harm	CF Scott, G Marcu, RE Anderson… - Proceedings of the …, 2023 - dl.acm.org	Google Scholar via SerpApi	2023	https://dl.acm.org/doi/abs/10.1145/3544548.3581512	… how a trauma-informed approach might help address or decrease the likelihood of (re)experiencing trauma online. A trauma-informed … We then describe how the six trauma-informed …
“That's my number one fear in life. It's the police”: Examining young Black men's exposures to trauma and loss resulting from police violence and police killings	JR Smith Lee, MA Robinson - Journal of Black Psychology, 2019 - journals.sagepub.com	Google Scholar via SerpApi	2019	https://journals.sagepub.com/doi/abs/10.1177/0095798419865152	… and supported the development of a trauma-informed research interview that ethically and … , understand, and train to treat traumatic losses resulting from police killings. This may be …
Evaluation of 'The R-Model'crisis intervention de-escalation training for law enforcement	J Peterson, J Densley, G Erickson - The Police Journal, 2020 - journals.sagepub.com	Google Scholar via SerpApi	2020	https://journals.sagepub.com/doi/abs/10.1177/0032258X19864997	… police agency that comprised 57 sworn officers and 13 non-sworn support staff. The Chief of Police … process of developing the R-Model training for police officers that aims to increase …
“That's my number one fear in life. It's the police”: Examining young Black men's exposures to trauma and loss resulting from police violence and police killings	JR Smith Lee, MA Robinson - Journal of Black Psychology, 2019 - journals.sagepub.com	Google Scholar via SerpApi	2019	https://journals.sagepub.com/doi/abs/10.1177/0095798419865152	… and supported the development of a trauma-informed research interview that ethically and … , understand, and train to treat traumatic losses resulting from police killings. This may be …
Evaluation of 'The R-Model'crisis intervention de-escalation training for law enforcement	J Peterson, J Densley, G Erickson - The Police Journal, 2020 - journals.sagepub.com	Google Scholar via SerpApi	2020	https://journals.sagepub.com/doi/abs/10.1177/0032258X19864997	… police agency that comprised 57 sworn officers and 13 non-sworn support staff. The Chief of Police … process of developing the R-Model training for police officers that aims to increase …
The effectiveness of phasic, family-based, trauma-informed treatment within a Canadian community mental health center	L Goldstein, C Coyle, SL Rependa… - Journal of Family …, 2023 - Taylor & Francis	Google Scholar via SerpApi	2023	https://www.tandfonline.com/doi/abs/10.1080/26904586.2022.2133784	… training for the child and behavior management training for the parents. Results provided evidence that parental participation in their child’s therapy led to improved child outcomes over-…
Rape Victims' Perceptions of Quality of Encounters With the Swedish Police	L Rudolfsson, L Hammond… - Violence against …, 2024 - journals.sagepub.com	Google Scholar via SerpApi	2024	https://journals.sagepub.com/doi/abs/10.1177/10778012241243055	… quality police encounters were associated with higher trust in the legal system and in police … Findings highlight the importance of trauma-informed policing as a response to sexual …
A descriptive study of training and its perceived helpfulness among Illinois sexual assault investigators	RM Venema, K Lorenz, N Sweda - Journal of crime and justice, 2020 - Taylor & Francis	Google Scholar via SerpApi	2020	https://www.tandfonline.com/doi/abs/10.1080/0735648X.2019.1601585	… of the state of training for sexual assault investigators across … attention and been prioritized by police departments. A few … respectfully and in a trauma-informed way and whether this type …
Implementing trauma and grief component therapy for adolescents and think trauma for traumatized youth in secure juvenile justice settings	E Olafson, BW Boat, KT Putnam… - Journal of …, 2018 - journals.sagepub.com	Google Scholar via SerpApi	2018	https://journals.sagepub.com/doi/abs/10.1177/0886260516628287	… , coupled with a trauma-informed staff training, Think Trauma, … were to determine whether trauma-focused interventions (a) … , which is a trauma-informed milieu training for facility staff. All …
Support or justice: a triangulated multi-focal view of sexual assault victim support in a UK sexual assault referral centre (SARC)	BK Widanaralalage, AD Murphy, C Loughlin - International journal of …, 2024 - Springer	Google Scholar via SerpApi	2024	https://link.springer.com/article/10.1186/s13033-024-00631-z	… to report to the police. A suggested solution was additional training for police officers in handling … , that embedded trauma-informed care in every step of police investigation [55, 56]. …
Adverse childhood experiences and trauma informed care for chiropractors: a call to awareness and action	KJ Baca, SA Salsbury - Chiropractic & Manual Therapies, 2023 - Springer	Google Scholar via SerpApi	2023	https://link.springer.com/article/10.1186/s12998-023-00503-2	… Trauma informed care (TIC) is a recommended approach to healthcare delivery across professions, especially when a trauma history is suspected. This commentary aims to increase …
Whitewashing trauma: Applying neoliberalism, governmentality, and whiteness theory to trauma training for teachers	C Mayor - Whiteness and Education, 2018 - Taylor & Francis	Google Scholar via SerpApi	2018	https://www.tandfonline.com/doi/abs/10.1080/23793406.2019.1573643	… Discussions about the impact of trauma on learning and the need for trauma-informed … dearth of information on the role of teachers in trauma-informed interventions. As Reinke et al. (…
A rationale for trauma-informed postgraduate supervision	K McChesney - Teaching in Higher Education, 2024 - Taylor & Francis	Google Scholar via SerpApi	2024	https://www.tandfonline.com/doi/abs/10.1080/13562517.2022.2145469	… It is beyond the scope of this paper to précis each of these types of trauma, and in-depth knowledge of traumatology is not necessary for the kind of trauma-informed doctoral supervision …
Meeting the moment: Trauma responsive teaching for student success	A Miller, H Yohn, MB Trochmann - Journal of Public Affairs …, 2024 - Taylor & Francis	Google Scholar via SerpApi	2024	https://www.tandfonline.com/doi/abs/10.1080/15236803.2023.2263129	… , we can create classrooms that train our students for responsive, thoughtful, engaged lives. … for a local police department and facilitates trauma-informed workshops on nonviolent …
“The Response Hasn't Been a Human-to-Human Response, but a System-to-Human Response”: Health Care Perspectives of Police Responses to Persons with …	MM Morgan - Journal of Police and Criminal Psychology, 2024 - Springer	Google Scholar via SerpApi	2024	https://link.springer.com/article/10.1007/s11896-024-09649-y	… this girl went down the train tracks because she wanted to get hit by a train. Essentially, she … We know from trauma informed care that the first thing people need is safety, that you’ll get …
Improved emotion regulation following a trauma-informed CBT-based intervention associates with reduced risk for recidivism in justice-involved emerging adults	NM Dumornay, KE Finegold, A Chablani… - Frontiers in …, 2022 - frontiersin.org	Google Scholar via SerpApi	2022	https://www.frontiersin.org/articles/10.3389/fpsyt.2022.951429/full	… in Massachusetts and Maryland, employs a trauma-informed CBT-based skills curriculum and … The aim of this analysis was to assess the effectiveness of Roca's trauma-informed CBT …
Law enforcement training on child trafficking: Engaging all stakeholders	C Harmon-Darrow, N Aggarwal… - Policing: A Journal of …, 2024 - academic.oup.com	Google Scholar via SerpApi	2024	https://academic.oup.com/policing/article-abstract/doi/10.1093/police/paae077/7709125	… policing and research include expanding and deepening skill-focussed interdisciplinary child sex trafficking training for … This included teaching on stages of change and trauma-informed …
Meeting the moment: Trauma responsive teaching for student success	A Miller, H Yohn, MB Trochmann - Journal of Public Affairs …, 2024 - Taylor & Francis	Google Scholar via SerpApi	2024	https://www.tandfonline.com/doi/abs/10.1080/15236803.2023.2263129	… , we can create classrooms that train our students for responsive, thoughtful, engaged lives. … for a local police department and facilitates trauma-informed workshops on nonviolent …
Improved emotion regulation following a trauma-informed CBT-based intervention associates with reduced risk for recidivism in justice-involved emerging adults	NM Dumornay, KE Finegold, A Chablani… - Frontiers in …, 2022 - frontiersin.org	Google Scholar via SerpApi	2022	https://www.frontiersin.org/articles/10.3389/fpsyt.2022.951429/full	… in Massachusetts and Maryland, employs a trauma-informed CBT-based skills curriculum and … The aim of this analysis was to assess the effectiveness of Roca's trauma-informed CBT …
Law enforcement training on child trafficking: Engaging all stakeholders	C Harmon-Darrow, N Aggarwal… - Policing: A Journal of …, 2024 - academic.oup.com	Google Scholar via SerpApi	2024	https://academic.oup.com/policing/article-abstract/doi/10.1093/police/paae077/7709125	… policing and research include expanding and deepening skill-focussed interdisciplinary child sex trafficking training for … This included teaching on stages of change and trauma-informed …
Trauma-informed leadership	RW Manderscheid - International Journal of Mental Health, 2009 - Taylor & Francis	Google Scholar via SerpApi	2009	https://www.tandfonline.com/doi/abs/10.2753/IMH0020-7411380107	… Create technical assistance mechanisms to help train and guide staff, both now in preparation and later to ensure management of MH/SU problems. • Plan for expanded crisis hotlines (…
Do impulsivity and education moderate the effectiveness of police sexual assault investigations training? Findings from a Solomon four-group quasi-experiment	BA Campbell, DS Lapsey Jr - Criminal justice and behavior, 2021 - journals.sagepub.com	Google Scholar via SerpApi	2021	https://journals.sagepub.com/doi/abs/10.1177/00938548211034212	… investigator on a randomized controlled trial funded by the National Institute of Justice to implement and evaluate trauma-informed interview training for sex crimes investigators. …
Mixed methods illustration of teachers' trauma-informed attitudes and practice	BS Russell, MN Wink, M Hutchison - Journal of Child & Adolescent …, 2024 - Springer	Google Scholar via SerpApi	2024	https://link.springer.com/article/10.1007/s40653-023-00583-5	… and trauma-informed classroom … trauma-informed attitudes or practices influenced teacher behavior, and (3) teachers’ own emotions and experiences implementing trauma-informed …
Police and mental health in elementary and secondary schools: A systematic review of the literature and implications for nursing	R Muller, MS Morabito, JG Green - Journal of Psychiatric and …, 2021 - Wiley Online Library	Google Scholar via SerpApi	2021	https://onlinelibrary.wiley.com/doi/abs/10.1111/jpm.12704	… The CIT model was originally developed to train police officers to diffuse and … trauma-informed principles. In particular, evaluations were needed to determine both the benefits of police …
''Now, I know my life is not over!': Introduction and Adaptation of the RESPECT HIV Intervention, OraQuick, and Trauma-Informed Care for Female Victims of Non …	GJ Rahill, M Joshi, B Blaise, C Carrington, P Paul… - medRxiv, 2022 - medrxiv.org	Google Scholar via SerpApi	2022	https://www.medrxiv.org/content/10.1101/2022.03.11.22272013.abstract	… back; so, help us to work; do some training for us—for us to take leadership of ourselves and … The fifth and final objective was to introduce trauma-informed care (TIC) [16] and to obtain …
Young people and police making “Marginal Gains”: climbing fells, building relationships and changing police safeguarding practice	FJ Factor, EL Ackerley - Journal of Children's Services, 2019 - emerald.com	Google Scholar via SerpApi	2019	https://www.emerald.com/insight/content/doi/10.1108/JCS-01-2019-0001/full/html	… The lead facilitator (also lead author) was aware that a trauma-informed approach, which … were in place, booking train tickets, negotiating shift patterns for police officers and securing …
Is Crisis Intervention Team (CIT) training evidence-based practice? A systematic review	J Peterson, J Densley - Journal of Crime and Justice, 2018 - Taylor & Francis	Google Scholar via SerpApi	2018	https://www.tandfonline.com/doi/abs/10.1080/0735648x.2018.1484303	… This review has asked, is CIT training for law enforcement officers effective? We recognize … -service crisis intervention training for law enforcement. Many other police encounters would …
A trauma-informed approach to the protection and support of witnesses in international tribunals: ten guiding principles	S Stepakoff, N Henry, N Binta Barrie… - Journal of Human …, 2017 - academic.oup.com	Google Scholar via SerpApi	2017	https://academic.oup.com/jhrp/article-pdf/doi/10.1093/jhuman/hux013/21788771/hux013.pdf	… Sierra Leonean police officers that police departments in … It is important to note that in discussions of trauma-informed … included the provision of training for investigators, attorneys, …
Train the trainer	W Perkins, LD Quick - Encyclopedia of Domestic Violence, 2023 - Springer	Google Scholar via SerpApi	2023	https://link.springer.com/content/pdf/10.1007/978-3-030-85493-5_1654-1.pdf	… More recently, the International Association of Chiefs of Police (IACP) provided a train-the-trainer program for trauma-informed sexual assault investigations. The IACP provided this …
What hinders victims from reporting sexual violence: A qualitative study with police officers, prosecutors, and judges in hungary	K Parti, RA Robinson - International journal for crime, justice and …, 2021 - search.informit.org	Google Scholar via SerpApi	2021	https://search.informit.org/doi/abs/10.3316/INFORMIT.20210920053703	… You can train yourself about this if you get such cases and you consult the literature (Police … We propose that the mental health-focused and trauma-informed supervision of police …
Elevated prevalence of suicide attempts among victims of police violence in the USA	JE DeVylder, JJ Frey, CD Cogburn, HC Wilcox… - Journal of Urban …, 2017 - Springer	Google Scholar via SerpApi	2017	https://link.springer.com/article/10.1007/s11524-017-0160-3	… -public interactions include greater accountability for police officers [22, 23] and training to … trauma informed training for police officers so that they may understand the impact of police …
Training police to de-escalate mental health crisis situations: Comparing virtual reality and live-action scenario-based approaches	J Lavoie, N Álvarez, V Baker… - Policing: A Journal of …, 2023 - academic.oup.com	Google Scholar via SerpApi	2023	https://academic.oup.com/policing/article-abstract/doi/10.1093/police/paad069/7334458	… person-centred and trauma-informed approaches. The third module addressed societal attitudes towards people with mental illness and how bias can impact police-citizen encounters. …
Trauma informed mental health support; qualitative evaluation findings from one voluntary and community sector programme for women experiencing DVA	L Warwick-Booth, S Coan - … of Gender-Based …, 2024 - bristoluniversitypressdigital.com	Google Scholar via SerpApi	2024	https://bristoluniversitypressdigital.com/view/journals/jgbv/aop/article-10.1332-23986808Y2024D000000023/article-10.1332-23986808Y2024D000000023.xml?utm_source=TrendMD&utm_medium=cpc&utm_campaign=Journal_of_Gender-Based_Violence_TrendMD_0	… of trauma-informed support, adding to the evidence base about effective recovery work in the voluntary and community sector. The defining features of trauma-informed … trauma-informed …
Exploring trauma responsive educational practices in a museum	CA Price, L Makdisi, G Hutchison… - Journal of Museum …, 2022 - Taylor & Francis	Google Scholar via SerpApi	2022	https://www.tandfonline.com/doi/abs/10.1080/10598650.2021.1988274%4010.1080/tfocoll.2023.0.issue-empathyselfcaremuseumeducation	… At the group level, it’s essential to find the appropriate training for the specific museum context… Being trauma-informed is an invitation. This start was our acceptance of the invitation, now …
Policing practices and vulnerable people	NL Asquith, I Bartkowiak-Théron - 2021 - Springer	Google Scholar via SerpApi	2021	https://link.springer.com/content/pdf/10.1007/978-3-030-62870-3.pdf	… reimagining policing highlight the harms that police cause. Yet for vulnerable people, police … experiences of vulnerability and address the importance of procedural and trauma-informed …
Focal concerns and police decision making in sexual assault cases: A systematic review and meta-analysis	DS Lapsey Jr, BA Campbell… - Trauma, Violence, & …, 2022 - journals.sagepub.com	Google Scholar via SerpApi	2022	https://journals.sagepub.com/doi/abs/10.1177/1524838021991285	… investigator on a randomized controlled trial funded by the National Institute of Justice to implement and evaluate trauma-informed interview training for sex crimes investigators. …
Trauma-informed interventions for counselling sex trafficking survivors	SDA Litam, S Neal - International Journal for the Advancement of …, 2022 - Springer	Google Scholar via SerpApi	2022	https://link.springer.com/article/10.1007/s10447-022-09465-1	… (a) recognize the prevalence of sex trafficking in clinical settings, (b) understand the clinical implications of counselling adult sex trafficking survivors, and (c) employ trauma-informed …
Low self-control and legal cynicism among at-risk youth: An investigation into direct and vicarious police contact	DB Jackson, A Testa… - Journal of research in …, 2020 - journals.sagepub.com	Google Scholar via SerpApi	2020	https://journals.sagepub.com/doi/abs/10.1177/0022427820929735	… curriculum-based interventions (eg, Promoting Alternative THinking Strategies) and facilitate trauma-informed policing may be beneficial in curtailing the development of legal cynicism. …
Thawing out: Understanding adjustment to housing first through an ecological and trauma-informed lens	H Brocious, LV Demientieff… - Journal of Human Behavior …, 2022 - Taylor & Francis	Google Scholar via SerpApi	2022	https://www.tandfonline.com/doi/abs/10.1080/10911359.2020.1846652	… Training for providers to utilize an ecological and trauma-informed care lens and to learn to create a trauma engaged program and environment are recommended for all HF programs. …
Trauma-focused cognitive behavioral therapy for children and families	JA Cohen, E Deblinger, AP Mannarino - Psychotherapy Research, 2018 - Taylor & Francis	Google Scholar via SerpApi	2018	https://www.tandfonline.com/doi/abs/10.1080/10503307.2016.1208375	… Protective Services (CPS) or police did not believe that the child … credible by CPS and/or police. For our domestic violence … TF-CBT Train the Trainer, Train the Consultant and Train the …
Trauma systems in Kenya: a qualitative analysis at the district level	HKH Wesson, KA Stevens… - Qualitative health …, 2015 - journals.sagepub.com	Google Scholar via SerpApi	2015	https://journals.sagepub.com/doi/abs/10.1177/1049732314562890	… However, trauma-specific training, such as how to safely extricate an injured person, was … and the police: “We need to train people on first aid . . . We [need to] teach all police officers the …
'This is a health service. Leave it alone': service user and staff views on policing boundaries involving supervised consumption services	TM Watson, L Barnaby, AM Bayoumi… - Addiction Research & …, 2021 - Taylor & Francis	Google Scholar via SerpApi	2021	https://www.tandfonline.com/doi/abs/10.1080/16066359.2020.1730821	… Some participants recommended focused training for police, which included mixed opinions … training employ trauma-informed and anti-oppression frameworks to reshape police views …
Building a trauma-informed workforce capacity and legacy	M Popescu, V Strand, I Way… - Journal of Teaching …, 2017 - Taylor & Francis	Google Scholar via SerpApi	2017	https://www.tandfonline.com/doi/abs/10.1080/08841233.2016.1265040	… : My undergrad field placement was at a police department dealing with victims of any type of … resources to train the entire staff to become trauma-informed practitioners who can prepare …
Trauma-informed clinical practice with clients with suicidal thoughts and behaviors	RG Mirick, J Bridger, J McCauley - Smith College Studies in Social …, 2022 - Taylor & Francis	Google Scholar via SerpApi	2022	https://www.tandfonline.com/doi/abs/10.1080/00377317.2022.2104778	… trauma-informed practice when working with clients with suicidal thoughts and behaviors. However, although there are guidelines for trauma-informed … can provide trauma-informed care …
Youth custody is no place for mentally ill children and young people	L Haysom, J Kasinathan, Y Singh - Australasian Psychiatry, 2023 - journals.sagepub.com	Google Scholar via SerpApi	2023	https://journals.sagepub.com/doi/abs/10.1177/10398562231155753	… and trauma-informed training for police responding to crime scenes, and encouraging police … ’ and develops more positive relationships between the police, young people, their families …
Unfounded sexual assault: Women's experiences of not being believed by the police	J Murphy-Oikonen, K McQueen… - Journal of …, 2022 - journals.sagepub.com	Google Scholar via SerpApi	2022	https://journals.sagepub.com/doi/abs/10.1177/0886260520978190	… will assist police services to address the challenges that police officers face in the field. Lastly, research is needed to explore direct trauma-informed interventions for police officers to …
Committing to Trauma-Informed Social Work Education in Chronic Syndemic Times	C Gelman, A Ortega-Williams, L Katz - Journal of Teaching in …, 2024 - Taylor & Francis	Google Scholar via SerpApi	2024	https://www.tandfonline.com/doi/abs/10.1080/08841233.2024.2316341	… trauma-informed principles must be applied across the social work curriculum, beyond trauma-focused … We offer examples of how we have revisioned social work training for ourselves …
Investigative decision-making in sexual assault case processing	AD Garza - Policing: A Journal of Policy and Practice, 2024 - academic.oup.com	Google Scholar via SerpApi	2024	https://academic.oup.com/policing/article-abstract/doi/10.1093/police/paae023/7609514	… an outcome evaluation of a mandatory, trauma-informed training for a police department. The training was designed to improve police response to gender violence offenses with …
Arrest Web Entanglement: Female Domestic Violence Survivors' Experiences with Police Intervention and Coercively Controlling Male Partners	L Young Larance - Journal of interpersonal violence, 2024 - journals.sagepub.com	Google Scholar via SerpApi	2024	https://journals.sagepub.com/doi/abs/10.1177/08862605241254136	… , which has received Office of Violence Against Women funding to create policy and training for … Her direct practice work includes providing individual trauma-informed therapy and co-…
Moving towards a more inclusive patient and public involvement in health research paradigm: the incorporation of a trauma-informed intersectional analysis	C Shimmin, KDM Wittmeier, JG Lavoie… - BMC Health Services …, 2017 - Springer	Google Scholar via SerpApi	2017	https://link.springer.com/article/10.1186/s12913-017-2463-1	… through self-regulation and policing derived from feelings of shame and guilt) [10, 11]. … A comprehensive public involvement in health research training for both researchers and public …
Police officer perspectives on the challenges of investigating sexual assault	J Murphy-Oikonen, L Chambers… - Police practice and …, 2023 - Taylor & Francis	Google Scholar via SerpApi	2023	https://www.tandfonline.com/doi/abs/10.1080/15614263.2022.2154210	… of trauma and implementation of a trauma-informed police response to sexual assault is … of police to provide improved and more widely available training for trauma-informed interview …
“We need to address the trauma”: School social workers′ views about student and staff mental health during COVID-19	KR Watson, G Capp, RA Astor, MS Kelly… - School mental …, 2022 - Springer	Google Scholar via SerpApi	2022	https://link.springer.com/article/10.1007/s12310-022-09512-7	… to my own school network that we train all of our staff in mental … of masks, temp checks, policing around keeping distance, etc… a trauma-informed approach: “Being a trauma-informed and …
Experiences and Reporting of Unwanted Sexual Behaviors on Great Britain's Rail Network: A Survey of Victims and Witnesses with an Embedded Randomized …	B Ariel, V Ceccato, A McDonnell, K Webster - Victims & Offenders, 2024 - Taylor & Francis	Google Scholar via SerpApi	2024	https://www.tandfonline.com/doi/abs/10.1080/15564886.2024.2330094	… of victim-centered policing and trauma-informed care. The … Police a sexual harassment incident that occurred on a train. … or follow-up from the police, except a letter informing you that …
A science of hope? Tracing emergent entanglements between the biology of early life adversity, trauma-informed care, and restorative justice	R Müller, M Kenney - Science, Technology, & Human …, 2021 - journals.sagepub.com	Google Scholar via SerpApi	2021	https://journals.sagepub.com/doi/abs/10.1177/0162243920974095	… NEAR-org offered to train any group of people who were interested, the barrier to organizing and accessing trainings was very low. NEAR-org was able to train over 7,000 people in the …
Exploring the attitudes of journalism educators to teach trauma-informed literacy: An analysis of a global survey	O Ogunyemi, LT Price - Journalism & Mass Communication …, 2023 - journals.sagepub.com	Google Scholar via SerpApi	2023	https://journals.sagepub.com/doi/abs/10.1177/10776958221143466	… An ongoing lack of trauma-aware training for journalists can … Their symptoms of traumatic stress mirror those of police … challenges of embedding trauma-informed literacy in journalism …
Trauma-informed environmental education: Helping students feel safe and connected in nature	NM Evans - The Journal of Environmental Education, 2023 - Taylor & Francis	Google Scholar via SerpApi	2023	https://www.tandfonline.com/doi/abs/10.1080/00958964.2022.2163220	… related to becoming trauma-informed; Settings include local … of the standards of training for all environmental educators. … Park, New York who had the police called on him by a White …
Trauma-informed mental healthcare in the UK: what is it and how can we further its development?	A Sweeney, S Clement, B Filson… - Mental Health Review …, 2016 - emerald.com	Google Scholar via SerpApi	2016	https://www.emerald.com/insight/content/doi/10.1108/MHRJ-01-2015-0006/full/	… care, the police, social services and voluntary sector services (such as … trauma-informed services throughout its adult division. Its TIA has been to develop a pathway of care and to train …
TRAUMA-INFORMED SERVICES	D Hayes - Children and Young People Now Select, 2022 - magonlinelibrary.com	Google Scholar via SerpApi	2022	https://www.magonlinelibrary.com/doi/full/10.12968/cypn.2022.8.27	… brings together public health, policing and criminal justice to … A key activity is the training of frontline police officers and … from the Youth Endowment Fund to train 18 of their staff. The …
Establishing context to build capacity: a qualitative study to determine the feasibility, utility, and acceptability of a complex trauma training for psychologists working in …	BK Kohrt, MP Murray, L Cabel Salinas - Community Mental Health Journal, 2020 - Springer	Google Scholar via SerpApi	2020	https://link.springer.com/article/10.1007/s10597-020-00598-4	… a culturally and contextually adapted training in trauma-focused EBPs for community-based … had women that go to the police station- and the police themselves mock her. They mock her…
Are deficit perspectives thriving in trauma-informed schools? A historical and anti-racist reflection	C Palma, AS Abdou, S Danforth… - Equity & Excellence in …, 2023 - Taylor & Francis	Google Scholar via SerpApi	2023	https://www.tandfonline.com/doi/abs/10.1080/10665684.2023.2192983	… The eyes of trauma-informed educators increasingly train on these students. … for students (eg, punitive discipline, police in schools) will continue to limit the potential benefits of …
Process of co‐production of mental health service plans for refugee children in Turkey	E Seyda, Y Merve, V Panos - Children & Society, 2024 - Wiley Online Library	Google Scholar via SerpApi	2024	https://onlinelibrary.wiley.com/doi/abs/10.1111/chso.12807	… A trauma-informed service transformation framework was … A trauma-informed and scaled service model of collaborative … We train the police and the constabulary there, for example, they …
Comparing rape victim and perpetrator blaming in a police officer sample: Differences between police officers with and without special training	E Sleath, R Bull - Criminal Justice and Behavior, 2012 - journals.sagepub.com	Google Scholar via SerpApi	2012	https://journals.sagepub.com/doi/abs/10.1177/0093854811434696	… in a sample of police officers (N = 123), comparing the responses of police officers specially … No relationships were found between police experience (measured as years of service) and …
Legislative Perspectives on Human Trafficking Training for Physicians	KL Borham, C Eret, B Bernstein… - Journal of Human …, 2024 - Taylor & Francis	Google Scholar via SerpApi	2024	https://www.tandfonline.com/doi/abs/10.1080/23322705.2021.2001632	… training for the prevention, identification, and documentation of human trafficking, as well as facilitate a comprehensive trauma-informed … have to report to the police department or sheriff’…
Police violence and abuse against street‐connected adolescents in Bangladesh: A qualitative study of lived experiences	NF Bromfield, H Reza, S Sultana - Children & Society, 2023 - Wiley Online Library	Google Scholar via SerpApi	2023	https://onlinelibrary.wiley.com/doi/abs/10.1111/chso.12633	… Furthermore, Bangladesh must invest in high-quality training for police and other … Police who have contact with homeless youth must receive extensive trauma-informed training in …
Empirically supported psychological treatments for adult acute stress disorder and posttraumatic stress disorder: A review	K Ponniah, SD Hollon - Depression and anxiety, 2009 - Wiley Online Library	Google Scholar via SerpApi	2009	https://onlinelibrary.wiley.com/doi/abs/10.1002/da.20635	… , we further attempted to classify all the individual trauma-focused CBTs evaluated in the RCTs we … or compared different types of individual trauma-focused CBT in the absence of other …
Adolescent police stops, self-harm, and attempted suicide: findings from the UK Millennium Cohort Study, 2012‒2019	DB Jackson, A Testa, RL Fix… - American journal of …, 2021 - ajph.aphapublications.org	Google Scholar via SerpApi	2021	https://ajph.aphapublications.org/doi/abs/10.2105/AJPH.2021.306434	… Police agencies should train officers to use conflict resolution skills, trauma-informed … mental health outcomes in the wake of adolescent police stops. Beyond officer training, it may be …
Crime victimization distress, neighbourhood social cohesion and perceived police effectiveness	EE Avery, JM Hermsen, K Towne - Journal of Community & …, 2020 - Wiley Online Library	Google Scholar via SerpApi	2020	https://onlinelibrary.wiley.com/doi/abs/10.1002/casp.2462	… training for police. Victims who experience distress tend to have low satisfaction with police, perhaps due to their perception of poor police … Trauma-informed training of police and …
Trauma-informed practices in early childhood education: Contributions, limitations and ethical considerations	ÁM Vericat Rocha… - Global studies of …, 2019 - journals.sagepub.com	Google Scholar via SerpApi	2019	https://journals.sagepub.com/doi/abs/10.1177/2043610619846319	… in terms similar to theirs: trauma-informed care approaches tend to be based on a particular ‘knowing’ of the infant and insist on the need to train educators about early childhood trauma…
Understanding school-based policing: Recommendations for improving school resource officer programs and promoting safer schools	JW Glenn, LC Taylor, HP Chesterton, S Williams… - Safer …, 2019 - emerald.com	Google Scholar via SerpApi	2019	https://www.emerald.com/insight/content/doi/10.1108/SC-05-2019-0015/full/html	… in funding and training for SROs across the … trauma-informed practices and broad perspectives relative to working with diverse youth populations in the context of school-based policing…
Trauma-Informed Care and How Social Media Contributes to Trauma	B Orionzi - Pediatric Annals, 2023 - journals.healio.com	Google Scholar via SerpApi	2023	https://journals.healio.com/doi/abs/10.3928/19382359-20230118-02	… , resilience, and relational health into medical training is a necessary step to promoting TIC … They can model mental health integration and trauma-informed practices across all service …
'Softening'school resource officers: The extension of police presence in schools in an era of Black Lives Matter, school shootings, and rising inequality	EO Turner, AJ Beneke - Race Ethnicity and Education, 2020 - Taylor & Francis	Google Scholar via SerpApi	2020	https://www.tandfonline.com/doi/abs/10.1080/13613324.2019.1679753	… them from neighborhood police officers. SROs were described as central to trauma-informed and … Nineteen states have proposed or passed legislation to train SROs in areas like ‘youth …
Trauma-Informed Care and How Social Media Contributes to Trauma	B Orionzi - Pediatric Annals, 2023 - journals.healio.com	Google Scholar via SerpApi	2023	https://journals.healio.com/doi/abs/10.3928/19382359-20230118-02	… , resilience, and relational health into medical training is a necessary step to promoting TIC … They can model mental health integration and trauma-informed practices across all service …
'Softening'school resource officers: The extension of police presence in schools in an era of Black Lives Matter, school shootings, and rising inequality	EO Turner, AJ Beneke - Race Ethnicity and Education, 2020 - Taylor & Francis	Google Scholar via SerpApi	2020	https://www.tandfonline.com/doi/abs/10.1080/13613324.2019.1679753	… them from neighborhood police officers. SROs were described as central to trauma-informed and … Nineteen states have proposed or passed legislation to train SROs in areas like ‘youth …
Stigma arising from youth police contact: The protective role of mother–youth closeness	K Turney, A Testa, DB Jackson - Journal of Marriage and …, 2023 - Wiley Online Library	Google Scholar via SerpApi	2023	https://onlinelibrary.wiley.com/doi/abs/10.1111/jomf.12886	… that reduce the likelihood that police–youth contacts become … of trauma-informed policing, which focuses on training police … train clinicians and health providers in trauma-informed care, …
“Dickheads” and “Cool Cops”: The Impact of Officers' Perceived Cultural and Contextual Competence on Black Men's Appraisals of Police	AR Henson - Journal of Research in Crime and Delinquency, 2024 - journals.sagepub.com	Google Scholar via SerpApi	2024	https://journals.sagepub.com/doi/abs/10.1177/00224278221137340	… trauma-informed, community-based means of addressing harm in order to ultimately dissolve police … cultural and contextual competence training for all police officers. However, this has …
“I think it's re-victimizing victims almost every time”: police perceptions of criminal justice responses to sexual violence	D Spencer, A Dodge, R Ricciardelli, D Ballucci - Critical criminology, 2018 - Springer	Google Scholar via SerpApi	2018	https://link.springer.com/article/10.1007/s10612-018-9390-2	… that attempts to better train officers and to lower … policing strategies (eg trauma informed sexual assault investigation and interview training) combined with broader changes in police …
When it “feels like we're in this together”: Toward a trauma-informed public health pedagogy drawing on lived experiences	EK Tsui, S Cooper, A Elsayed… - Pedagogy in Health …, 2023 - journals.sagepub.com	Google Scholar via SerpApi	2023	https://journals.sagepub.com/doi/abs/10.1177/23733799231177045	… We discuss the ways that trauma-informed teaching and learning responds to these findings. Finally, we suggest action steps toward incorporating trauma-informed public health …
'We need to tackle their well being first': understanding and supporting care-experienced girls in the Youth Justice System	J Staines, C Fitzpatrick, J Shaw, K Hunter - Youth Justice, 2023 - journals.sagepub.com	Google Scholar via SerpApi	2023	https://journals.sagepub.com/doi/abs/10.1177/14732254231191977	… The provision of gender-specific, trauma-informed interventions by YOTs demonstrates how … While over-reliance on the police was prominent, the nature of police interactions emerged …
'We need to tackle their well being first': understanding and supporting care-experienced girls in the Youth Justice System	J Staines, C Fitzpatrick, J Shaw, K Hunter - Youth Justice, 2023 - journals.sagepub.com	Google Scholar via SerpApi	2023	https://journals.sagepub.com/doi/abs/10.1177/14732254231191977	… The provision of gender-specific, trauma-informed interventions by YOTs demonstrates how … While over-reliance on the police was prominent, the nature of police interactions emerged …
Understanding sexual assault survivors' perspectives on archiving qualitative data: Implications for feminist approaches to open science	R Campbell, R Goodman-Williams… - … of women quarterly, 2023 - journals.sagepub.com	Google Scholar via SerpApi	2023	https://journals.sagepub.com/doi/abs/10.1177/03616843221131546	… Survivors wanted their data used to help change policies regarding untested SAKs, train the police in trauma-informed investigation techniques, and build more supportive programs for …
To charge or not to charge? Police decisions in Canadian sexual assault cases and the relevance of rape myths	AC Salerno-Ferraro, S Jung - Police practice and research, 2022 - Taylor & Francis	Google Scholar via SerpApi	2022	https://www.tandfonline.com/doi/abs/10.1080/15614263.2021.2002150	… to adapt formal training for police towards a broader lens of trauma-informed services. … 2019) in taking a trauma-informed approach to assist police on improving their response to victims …
Implementing an Organizational Trauma-Informed Approach to Olympic Sites: An Urgent Priority to Protect Elite Athlete Well-being During Olympic Games …	J McMahon, KR McGannon - American Behavioral Scientist, 2024 - journals.sagepub.com	Google Scholar via SerpApi	2024	https://journals.sagepub.com/doi/abs/10.1177/00027642241261253	… trauma aware, and practices are not trauma-informed, unintended “unsafe” responses may result. To contextualize our rationale for an organizational trauma-informed … trauma-informed …
Development and evaluation of a training program for interpreters in the field of trauma-focused cognitive behavioral therapy	LRF Müller, ML Herold, J Unterhitzenberger… - Frontiers in …, 2023 - frontiersin.org	Google Scholar via SerpApi	2023	https://www.frontiersin.org/articles/10.3389/fpsyg.2023.1148690/full	… is a scarcity of evaluated training programs that prepare language mediators to translate during psychotherapy developed specifically for this patient group, for instance trauma-focused …
Equitable suicide prevention for youth impacted by the juvenile legal system	JI Meza, S Snyder, C Shanholtz - Frontiers in psychiatry, 2022 - frontiersin.org	Google Scholar via SerpApi	2022	https://www.frontiersin.org/articles/10.3389/fpsyt.2022.994514/full	… this intercept, we recommend compulsory trauma-informed training for all first responders/… to racist policing practices (25). In addition, we recommend the training of police officers in …
Understanding and responding early to childhood trauma	S Marans - The International Journal of Psychoanalysis, 2023 - Taylor & Francis	Google Scholar via SerpApi	2023	https://www.tandfonline.com/doi/abs/10.1080/00207578.2023.2213529	… Police officials were particularly disturbed by the vast number of children encountered in police calls for service that never received any form of trauma-informed intervention or care. …
Clinical Consultation During a Trauma-Focused Cognitive Behavioral Therapy Community-Based Learning Collaborative: Examination of Consultation Content …	GS Woodard, AS Cheng, DA Phillips… - Child …, 2023 - journals.sagepub.com	Google Scholar via SerpApi	2023	https://journals.sagepub.com/doi/abs/10.1177/10775595231222645	… This study examined provider engagement in consultation and the content and strategies used during consultation following training in Trauma-focused Cognitive Behavioral Therapy (…
Sexual assault: women's voices on the health impacts of not being believed by police	K McQueen, J Murphy-Oikonen, A Miller… - BMC women's health, 2021 - Springer	Google Scholar via SerpApi	2021	https://link.springer.com/article/10.1186/s12905-021-01358-6	… in trauma informed care can increase sexual assault reporting by supporting survivors and advocating for sensitive treatment from the police. … Sensitivity training for police officers that …
Clinical Consultation During a Trauma-Focused Cognitive Behavioral Therapy Community-Based Learning Collaborative: Examination of Consultation Content …	GS Woodard, AS Cheng, DA Phillips… - Child …, 2023 - journals.sagepub.com	Google Scholar via SerpApi	2023	https://journals.sagepub.com/doi/abs/10.1177/10775595231222645	… This study examined provider engagement in consultation and the content and strategies used during consultation following training in Trauma-focused Cognitive Behavioral Therapy (…
Sexual assault: women's voices on the health impacts of not being believed by police	K McQueen, J Murphy-Oikonen, A Miller… - BMC women's health, 2021 - Springer	Google Scholar via SerpApi	2021	https://link.springer.com/article/10.1186/s12905-021-01358-6	… in trauma informed care can increase sexual assault reporting by supporting survivors and advocating for sensitive treatment from the police. … Sensitivity training for police officers that …
Silence after stops? Assessing youth disclosure of police encounters	DB Jackson, DC Semenza, A Testa… - Journal of research on …, 2022 - Wiley Online Library	Google Scholar via SerpApi	2022	https://onlinelibrary.wiley.com/doi/abs/10.1111/jora.12683	… of the need for social support strategies (including sensitive, trauma-informed ways to facilitate disclosure) to buffer the potentially adverse repercussions of youth–police encounters. …
Responding to the health needs of survivors of human trafficking: a systematic review	S Hemmings, S Jakobowitz, M Abas, D Bick… - BMC health services …, 2016 - Springer	Google Scholar via SerpApi	2016	https://link.springer.com/article/10.1186/s12913-016-1538-8	… healthcare that is trauma-informed and culturally sensitive to … in respect of police referrals and argued that calling police or … However if it is necessary to call police services, then this …
Unpacking police endorsement of myths surrounding intimate partner violence against women: formation and implications	L Nørgaard Madsen… - Violence against women, 2024 - journals.sagepub.com	Google Scholar via SerpApi	2024	https://journals.sagepub.com/doi/abs/10.1177/10778012241238243	… Police, focusing on improving police response to IPV victims by implementing trauma-informed police … trained IPV experts across all police districts to train police officers in victim trauma …
A systematic literature review of specialist policing of rape and serious sexual offences	CT Dalton, S Barrett, MAH Horvath, K Davies - International Criminology, 2022 - Springer	Google Scholar via SerpApi	2022	https://link.springer.com/article/10.1007/s43576-022-00062-1	… for specialist training for officers to conduct interviews in a trauma-informed manner to avoid … revictimisation and addressing the presence of rape myth acceptance (RMA) in the police. …
Police officer knowledge of and attitudes to opioid overdose and naloxone administration: an evaluation of police training in Scotland	P Hillen, EM Speakman, M Jamieson… - Policing and …, 2024 - Taylor & Francis	Google Scholar via SerpApi	2024	https://www.tandfonline.com/doi/abs/10.1080/10439463.2024.2367142	… , and train and support officers to respond to the emergent public health role of policing. The … the Chief Constable of Police Scotland to mandate that all Police Scotland Officers routinely …
Understanding the outcome of police safeguarding notifications to social services in South Wales	K Ford, A Newbury, Z Meredith, J Evans… - The Police …, 2020 - journals.sagepub.com	Google Scholar via SerpApi	2020	https://journals.sagepub.com/doi/abs/10.1177/0032258X19836144	… The application of a trauma-informed approach to policing may allow officers to better understand the demands of complex welfare cases, and enable them to work in a more supportive …
Reducing the use of seclusion and restraint in psychiatric emergency and adult inpatient services—improving patient-centered care	JB Wale, GS Belkin, R Moon - The Permanente Journal, 2011 - thepermanentejournal.org	Google Scholar via SerpApi	2011	https://www.thepermanentejournal.org/doi/pdf/10.7812/TPP/10-159?download=true	… more patient centered and trauma informed. Interdisciplinary … HHC hired sensory modulation experts to train HHC staff at … ; 2) training modules for hospital police were created to clarify …
Trauma-informed librarianship: Guidance for libraries with and without social workers	EA Wahler - Journal of the Australian Library and Information …, 2023 - Taylor & Francis	Google Scholar via SerpApi	2023	https://www.tandfonline.com/doi/abs/10.1080/24750158.2023.2255942	… plan for strengthening the trauma-informed approach of the library. This plan might include steps such as training for staff, adding public programming on trauma-informed approaches, …
Youth justice in Australia: Themes from recent inquiries	G Clancey, S Wang, B Lin - Trends and issues in crime and …, 2020 - search.informit.org	Google Scholar via SerpApi	2020	https://search.informit.org/doi/abs/10.3316/informit.447563988248416	… by police in Australia is lagging behind the progress made in other jurisdictions, it must be noted that the base rate of young people proceeded against by police in … of a trauma-informed …
Trauma without borders: The necessity for school-based interventions in treating unaccompanied refugee minors	D Franco - Child and adolescent social work journal, 2018 - Springer	Google Scholar via SerpApi	2018	https://link.springer.com/article/10.1007/s10560-018-0552-6	… Clinical implications of culturally responsive and trauma-informed treatment of URM in schools … research and culturally responsive, trauma-informed interventions for URM in schools. …
The embodiment of complex trauma in domestic minor sex trafficking victims and the dangers of misidentification	K McGuire - Journal of Human Behavior in the Social Environment, 2019 - Taylor & Francis	Google Scholar via SerpApi	2019	https://www.tandfonline.com/doi/abs/10.1080/10911359.2018.1543630	… I argue that trauma-informed services are crucial when … Police reports were frequently made about Nicole running away … We can train system partners to be trauma-informed, avoid …
17 Programs and Practices to Promote a Safe Campus: Alternatives to School Policing and Punitive Practices	T Bartlett, LE Law, D Schugurensky, MJ Díaz… - The Urban …, 2024 - Springer	Google Scholar via SerpApi	2024	https://link.springer.com/article/10.1007/s11256-023-00669-2	… , policing, and justice, most recently spurred by the public murder of George Floyd by police … US states to pass more than 140 new police oversight and reform laws, and several school …
To confront sexual violence, we must train non-forensic experts to perform medico-legal evaluations	R Mishori, K Naimer, T McHale… - … , Science and the …, 2022 - journals.sagepub.com	Google Scholar via SerpApi	2022	https://journals.sagepub.com/doi/abs/10.1177/00258024211029075	… medico-legal assessments, case management, police investigations and prosecutions—is a … not only face long waits in accessing trauma-focused care, but biological evidence may be …
Considerations in designing trauma-focused interventions for displaced Afghan women	AA Ramos - Frontiers in Global Women's Health, 2023 - frontiersin.org	Google Scholar via SerpApi	2023	https://www.frontiersin.org/articles/10.3389/fgwh.2022.893957/full	… by inadequate and complicit lack of policing, as well as the lack … serve more as introductory training for clinicians rather than … help supplement more intensive trauma-focused therapies. …
Treatment of a commercially sexually abused girl using trauma-focused cognitive behavioral therapy and legal interventions	MC Kenny, CE Helpingstine… - Clinical Case …, 2019 - journals.sagepub.com	Google Scholar via SerpApi	2019	https://journals.sagepub.com/doi/abs/10.1177/1534650118800809	This case study describes the use of trauma-focused cognitive behavioral therapy (TF-CBT) and legal interventions for a 16-year-old girl who was the victim of commercial sexual …
Child abuse and the church: A call for prevention, treatment, and training	VI Vieth, BJ Tchividjian, DF Walker… - Journal of Psychology …, 2012 - journals.sagepub.com	Google Scholar via SerpApi	2012	https://journals.sagepub.com/doi/abs/10.1177/009164711204000407	… Trauma-focused CBT is a leading empirically supported … him or her in addition to informing the police. Tchivdjian con- … , respond to, and train others to comprehensively address child …
Treatment of a commercially sexually abused girl using trauma-focused cognitive behavioral therapy and legal interventions	MC Kenny, CE Helpingstine… - Clinical Case …, 2019 - journals.sagepub.com	Google Scholar via SerpApi	2019	https://journals.sagepub.com/doi/abs/10.1177/1534650118800809	This case study describes the use of trauma-focused cognitive behavioral therapy (TF-CBT) and legal interventions for a 16-year-old girl who was the victim of commercial sexual …
Child abuse and the church: A call for prevention, treatment, and training	VI Vieth, BJ Tchividjian, DF Walker… - Journal of Psychology …, 2012 - journals.sagepub.com	Google Scholar via SerpApi	2012	https://journals.sagepub.com/doi/abs/10.1177/009164711204000407	… Trauma-focused CBT is a leading empirically supported … him or her in addition to informing the police. Tchivdjian con- … , respond to, and train others to comprehensively address child …
Intervening with children and families exposed to violence (Part I)	S Marans - Journal of Infant, Child, and Adolescent Psychotherapy, 2014 - Taylor & Francis	Google Scholar via SerpApi	2014	https://www.tandfonline.com/doi/abs/10.1080/15289168.2014.951274	… of increasing the trauma-informed approaches that each of … And training for clinicians on police procedures, basic issues … and children that received this police-mental health response …
Sexual violence survivors' experiences with the police and willingness to report future victimization	K Lorenz, C Jacobsen - Women & Criminal Justice, 2024 - Taylor & Francis	Google Scholar via SerpApi	2024	https://www.tandfonline.com/doi/abs/10.1080/08974454.2021.1985045	… Training for officers particularly in the area of sexual assault investigations has proven difficult and often ineffective, and trauma-informed training contradicts the goals of police work (…
Recommended mental health practices for individuals interacting with US police, court, jail, probation, and parole systems	JE Johnson, N Ramezani, J Viglione… - Psychiatric …, 2024 - Am Psychiatric Assoc	Google Scholar via SerpApi	2024	https://ps.psychiatryonline.org/doi/abs/10.1176/appi.ps.20230029	… Trauma-informed care, settings, or services Staff understand that many individuals with … Mental health training for correctional staff c Mental health training for correctional staff, such as …
Creating a university strategic plan to address relationship violence and sexual misconduct (RVSM): An application of principles-focused evaluation at Michigan State …	R Campbell, A Munford, CA Moylan… - Violence against …, 2023 - journals.sagepub.com	Google Scholar via SerpApi	2023	https://journals.sagepub.com/doi/abs/10.1177/10778012221130106	… to train our staff in best practices for trauma-informed care and … a trauma-informed culture: we will foster a trauma-informed … to report the assault to the police. Co-locating the interview …
Reconsidering police in schools	R King, M Schindler - Contexts, 2021 - journals.sagepub.com	Google Scholar via SerpApi	2021	https://journals.sagepub.com/doi/abs/10.1177/15365042211058122	… training for street patrol as other police officers but are stationed in a school building. Since they are affiliated with the local police … in de-escalation, trauma-informed practices, and …
Reconsidering police in schools	R King, M Schindler - Contexts, 2021 - journals.sagepub.com	Google Scholar via SerpApi	2021	https://journals.sagepub.com/doi/abs/10.1177/15365042211058122	… training for street patrol as other police officers but are stationed in a school building. Since they are affiliated with the local police … in de-escalation, trauma-informed practices, and …
Preparing teacher candidates for trauma-informed practices	EC Brown, A Freedle, NL Hurless, RD Miller… - Urban …, 2022 - journals.sagepub.com	Google Scholar via SerpApi	2022	https://journals.sagepub.com/doi/abs/10.1177/0042085920974084	… Evaluating foundational professional development training for trauma-informed approaches in schools. Psychological Services, 16(1), 95–102. https://doi.org/10.1037/ser0000312 …
Mindfulness training for primary care for Portuguese-speaking immigrants: A pilot study	M Trombka, TB Creedon, M Demarzo, LT Cuoco… - Frontiers in …, 2021 - frontiersin.org	Google Scholar via SerpApi	2021	https://www.frontiersin.org/articles/10.3389/fpsyt.2021.664381/full	… MTPC is an 8-week, primary care-adapted, referral-based, insurance-reimbursable, trauma-informed MBI that is fully integrated into a healthcare system. The study also examined …
Perceptions of police response to domestic violence in Puerto Rico: Law 54 and human rights	CK Medina, JM Becker, LK Negroni - Journal of human rights and social …, 2020 - Springer	Google Scholar via SerpApi	2020	https://link.springer.com/article/10.1007/s41134-020-00123-3	… of domestic violence training for the general police. As a result, the general … police on a monthly basis to discuss gender justice, providing workshops to inform police of trauma-informed …
Research watch: trauma-informed mental health care and avoiding exclusion of people with a psychosis diagnosis from trauma therapies	S Holttum - Mental Health and Social Inclusion, 2021 - emerald.com	Google Scholar via SerpApi	2021	https://www.emerald.com/insight/content/doi/10.1108/MHSI-02-2021-0006/full/html	… One paper reports ideas of service users and family members for trauma-informed mental … services for psychosis about practices of trauma-informed care. Both papers feature themes …
Digital shadows: confronting the rise of technology-facilitated sexual violence and the quest for systemic solutions	M Sorochinski, E Borukhov - Contemporary Justice Review, 2024 - Taylor & Francis	Google Scholar via SerpApi	2024	https://www.tandfonline.com/doi/abs/10.1080/10282580.2024.2363429	… It urges immediate, multi-pronged action against TFSV, including training for legal and law … of training amongst police: [Police] should be trained to be trauma informed when working …
Policing the (post) colonial body: The Covid-19 lockdown in South Africa	A Reed, Z Xaso - Anthropology Southern Africa, 2022 - Taylor & Francis	Google Scholar via SerpApi	2022	https://www.tandfonline.com/doi/abs/10.1080/23323256.2022.2101498	… communityoriented policing approach that prioritises compassion and trauma-informed practices … to stop commuters from taking the train. This confrontation quickly escalated and led to …
Managing in the contemporary world: rape victims' and supporters' experiences of barriers within the police and the health care system in Tanzania	PS Muganyizi, L Nyström, P Axemo… - Journal of …, 2011 - journals.sagepub.com	Google Scholar via SerpApi	2011	https://journals.sagepub.com/doi/abs/10.1177/0886260510393006	… between the police and the health care system, as well as specific training for professionals … in the formal social networks such as the police or health care services, or to people in the …
Dignity-Infused and Trauma-Informed, Contemplative Pedagogy for Preventing Moral Injury and Promoting Wellbeing	S Simola - Humanistic Management Journal, 2024 - Springer	Google Scholar via SerpApi	2024	https://link.springer.com/article/10.1007/s41463-024-00179-7	… Third, trauma-informed (TI) teaching and a prospective alternative, that of contemplative pedagogy (CP), are evaluated for their potential in the teaching-related prevention of MI and …
Policing education: An empirical review of the challenges and impact of the work of school police officers	S Javdani - American journal of community psychology, 2019 - Wiley Online Library	Google Scholar via SerpApi	2019	https://onlinelibrary.wiley.com/doi/abs/10.1002/ajcp.12306	… Thus, school police represent a workforce positioned at … police. This manuscript aims to (a) advance understanding of the school police workforce, including in relation to school police …
Policing education: An empirical review of the challenges and impact of the work of school police officers	S Javdani - American journal of community psychology, 2019 - Wiley Online Library	Google Scholar via SerpApi	2019	https://onlinelibrary.wiley.com/doi/abs/10.1002/ajcp.12306	… Thus, school police represent a workforce positioned at … police. This manuscript aims to (a) advance understanding of the school police workforce, including in relation to school police …
Police officers' perceptions of their role at overdose events: a qualitative study	J Xavier, A Greer, A Crabtree… - … Education, Prevention and …, 2023 - Taylor & Francis	Google Scholar via SerpApi	2023	https://www.tandfonline.com/doi/abs/10.1080/09687637.2022.2070057	… Police officers may not have appropriate training for some of these roles and, overall, these … Importantly, trauma-informed and de-escalation training is fundamental for police officers …
“Schools are not safer with police”: A critical discourse analysis of public comments on the removal of school resource officers	DMA Jenkins - Journal of Education Human Resources, 2023 - utpjournals.press	Google Scholar via SerpApi	2023	https://www.utpjournals.press/doi/abs/10.3138/jehr-2022-0002	… “good” police. As more districts across the United States consider removing police, this study … opinion on policy decisions, as well as into community attitudes toward police in schools. …
… Health: Article describes a St. Louis-based group prenatal care program, designed by and for Black women, that incorporates trauma-informed care and behavioral …	MC Marill - 2022 - healthaffairs.org	Google Scholar via SerpApi	2022	https://www.healthaffairs.org/doi/abs/10.1377/hlthaff.2022.00798	… It has been eight years since Michael Brown was shot by a White police officer in the St. Louis suburb of Ferguson, and although many in the White community may have moved on, the …
Victim‐survivors' proposed solutions to addressing image‐based sexual abuse in the US: Legal, corporate, educational, technological, and cultural approaches	AA Eaton, MA Krieger, JA Siegel… - Analyses of Social …, 2024 - Wiley Online Library	Google Scholar via SerpApi	2024	https://spssi.onlinelibrary.wiley.com/doi/abs/10.1111/asap.12395	… accessible solutions, we conducted trauma-informed one-on-… Like it’s not a case I think I could make at a police station.” … They also discussed a need to train non-support professionals …
The Behavioral Health Sector Response to Child Sexual Abuse, Exploitation, and Trafficking: A Call to Action	R Seth, J Greenbaum - … of Indian Association for Child and …, 2023 - journals.sagepub.com	Google Scholar via SerpApi	2023	https://journals.sagepub.com/doi/abs/10.1177/09731342231220479	… , systematic, and trauma-informed response to CSV to help … the special juvenile police and other local police are satisfied … across India to update and train pediatricians, physicians, and …
Colorblind policy in a carceral geography: Reclaiming public education	T Schlesinger, M Schmits-Earley - Youth Justice, 2021 - journals.sagepub.com	Google Scholar via SerpApi	2021	https://journals.sagepub.com/doi/abs/10.1177/1473225420931188	… anti-bias or trauma-informed teaching training and continues to … the New York Police Department to train school safety agents … to sever its contract with the police in response to …
Practitioner review: twenty years of research with adverse childhood experience scores–advantages, disadvantages and applications to practice	RE Lacey, H Minnis - Journal of Child Psychology and …, 2020 - Wiley Online Library	Google Scholar via SerpApi	2020	https://acamh.onlinelibrary.wiley.com/doi/abs/10.1111/jcpp.13135	… Trauma informed training also aims to minimise the potential … Trauma informed practices can be extended beyond frontline … Routine Enquiry aims to train frontline practitioners to …
Practitioner review: twenty years of research with adverse childhood experience scores–advantages, disadvantages and applications to practice	RE Lacey, H Minnis - Journal of Child Psychology and …, 2020 - Wiley Online Library	Google Scholar via SerpApi	2020	https://acamh.onlinelibrary.wiley.com/doi/abs/10.1111/jcpp.13135	… Trauma informed training also aims to minimise the potential … Trauma informed practices can be extended beyond frontline … Routine Enquiry aims to train frontline practitioners to …
“This isn't just a police issue”: Tensions between criminal justice and university responses to sexual assault among college students	MK Javorka, R Campbell - American journal of community …, 2021 - Wiley Online Library	Google Scholar via SerpApi	2021	https://onlinelibrary.wiley.com/doi/abs/10.1002/ajcp.12448	… , and (e) major issues in providing training for responders across these systems. We created … We also approach our research and advocacy through a “trauma-informed” lens, meaning …
Psychoeducation for survivors of trauma	BJ Phoenix - Perspectives in Psychiatric care, 2007 - Wiley Online Library	Google Scholar via SerpApi	2007	https://onlinelibrary.wiley.com/doi/abs/10.1111/j.1744-6163.2007.00121.x	… Education about trauma-focused treatment modalities and the rationale for using them is … when the train hit him but I couldn't move. When I was describing what happened to the police, …
A new paradigm: Bringing a historical and sociopolitical trauma lens to the training for welfare practitioners working with Aboriginal families	K Menzies - Children & Society, 2020 - Wiley Online Library	Google Scholar via SerpApi	2020	https://onlinelibrary.wiley.com/doi/abs/10.1111/chso.12375	… of the training curriculum needs to explore the impact of trauma on early brain development, understand trauma-related behaviours and emphasise the importance of trauma-informed …
For women living with HIV, a trauma-informed approach to care	B Rinker - 2019 - healthaffairs.org	Google Scholar via SerpApi	2019	https://www.healthaffairs.org/doi/abs/10.1377/hlthaff.2018.05498	… trauma-informed principles, so she can better support the staff and ensure that the trauma-informed … to have someone come to the clinic to train staff and embed the intervention there. …
Lessons from London: A contemporary examination of the factors affecting attrition among rape complaints	A Murphy, B Hine, JA Yesberg, D Wunsch… - Psychology, Crime & …, 2022 - Taylor & Francis	Google Scholar via SerpApi	2022	https://www.tandfonline.com/doi/abs/10.1080/1068316X.2021.1880584	… They also suggest that training for officers on both the stigma … enhanced development of trauma-informed policing in relation to … to effective, trauma-informed responses to rape cases. …
'Trauma informs so much of what happens:'interpreting refugee-background clients in Aotearoa New Zealand	AG Campanella - Perspectives, 2023 - Taylor & Francis	Google Scholar via SerpApi	2023	https://www.tandfonline.com/doi/abs/10.1080/0907676X.2022.2098784	… of trauma-informed interpreting in … Trauma-informed interpreting (TII) appears to be slowly gaining momentum, with recent seminal training materials developed to inform TII training for …
'I was raped by S anta C laus': Responding to disclosures of sexual assault in mental health inpatient facilities	T Ashmore, J Spangaro… - International journal of …, 2015 - Wiley Online Library	Google Scholar via SerpApi	2015	https://onlinelibrary.wiley.com/doi/abs/10.1111/inm.12114	… This paper introduces a trauma-informed care approach for … assessment, and liaison with police that such services provide … between mental health facilities, police, and sexual assault …
Delivering and implementing child and adolescent mental health training for mental health and allied professionals: a systematic review and qualitative meta …	E Banwell, N Humphrey, P Qualter - BMC medical education, 2021 - Springer	Google Scholar via SerpApi	2021	https://link.springer.com/article/10.1186/s12909-021-02530-0	… However, CYP also encounter a wide variety of non-mental health trained professionals in their everyday lives, including teachers, police, and general healthcare providers. These …
Police mental health in small and rural areas of Pennsylvania	JC Gibbs, JL Schally, A Mullen, M Akdemir… - Policing: An …, 2024 - emerald.com	Google Scholar via SerpApi	2024	https://www.emerald.com/insight/content/doi/10.1108/PIJPSM-02-2024-0020/full/html	… This is especially true in small and rural police departments, where … police, the purpose of this study is to explore the mental health services available to officers in small and rural police …
Understanding and addressing racial stress and trauma in schools: A pathway toward resistance and healing	FT Saleem, TC Howard… - Psychology in the Schools, 2022 - Wiley Online Library	Google Scholar via SerpApi	2022	https://onlinelibrary.wiley.com/doi/abs/10.1002/pits.22615	… Next, we propose that the refined trauma-informed care principles should also be applied … The blueprint calls for increased training for all adults who work within the school ecology or …
Recommendations for responding to survivors of sexual assault: A qualitative study of survivors and support providers	A Kirkner, K Lorenz, SE Ullman - Journal of interpersonal …, 2021 - journals.sagepub.com	Google Scholar via SerpApi	2021	https://journals.sagepub.com/doi/abs/10.1177/0886260517739285	… to survivors have taken a trauma-informed approach. … They also wanted more training for law enforcement and other … to the police in relation to recovery and attitudes toward police. …
Future directions in interpersonal violence and abuse interventions across the lifespan	M Levittan, N Yorke, MBQ Morrissey, T Caprio… - … Violence and Abuse …, 2021 - Springer	Google Scholar via SerpApi	2021	https://link.springer.com/content/pdf/10.1007/978-3-319-89999-2_96.pdf	… evidence-based and trauma-informed strategies, but much more … Wheeler in 1871 was unable to get help from police or … be classified as behavioral training for parents for the purpose of …
Complex histories and complex presentations: Implementation of a manually-guided group treatment for traumatized adolescents	M Habib, V Labruna, J Newman - Journal of family violence, 2013 - Springer	Google Scholar via SerpApi	2013	https://link.springer.com/article/10.1007/s10896-013-9532-y	… Unfortunately, there are few structured trauma-informed … SPARCS routinely provided staff training for direct care workers … day she had been to the police station to identify her rapist in a …
The impact of increased state regulation of campus sexual assault practices: Perspectives of campus personnel	SJ Brubaker, C Mancini - Journal of School Violence, 2017 - Taylor & Francis	Google Scholar via SerpApi	2017	https://www.tandfonline.com/doi/abs/10.1080/15388220.2017.1318577	… for all and providing trauma-informed training for responders. … that their campuses were providing trauma-informed training. In … police, faculty) need to be trained in trauma-informed …
The impact of increased state regulation of campus sexual assault practices: Perspectives of campus personnel	SJ Brubaker, C Mancini - Journal of School Violence, 2017 - Taylor & Francis	Google Scholar via SerpApi	2017	https://www.tandfonline.com/doi/abs/10.1080/15388220.2017.1318577	… for all and providing trauma-informed training for responders. … that their campuses were providing trauma-informed training. In … police, faculty) need to be trained in trauma-informed …
Trauma-focused cognitive behavioral therapy (TF-CBT)	B Allen, E Riden, CE Shenk - … behavioral therapy in youth: Tradition and …, 2020 - Springer	Google Scholar via SerpApi	2020	https://link.springer.com/protocol/10.1007/978-1-0716-0700-8_5	… seek the designations of “trauma-informed” and “evidence-… or agencies that deliver trauma-informed, evidence-based care… its evidence base as a trauma-informed treatment for …
Experiential education and training for employment in justice occupations	PC Kratcoski, PC Kratcoski - 2021 - Springer	Google Scholar via SerpApi	2021	https://link.springer.com/content/pdf/10.1007/978-3-030-80331-5.pdf	… “The Summit County Crisis Response Team volunteer provides traumainformed services to … colleges, a program is utilized in which students training for a career with the national police …
Making rank: The lingering effects of tokenism on female police officers' promotion aspirations	CA Archbold, DM Schulz - Police quarterly, 2008 - journals.sagepub.com	Google Scholar via SerpApi	2008	https://journals.sagepub.com/doi/abs/10.1177/1098611107309628	… police officers' decisions to participate in promotion. Using structured, face-to-face interviews with female police officers in a large Midwestern police … most female police officers were …
Identification and support of autistic individuals within the UK Criminal Justice System: a practical approach based upon professional consensus with input from lived …	E Woodhouse, J Hollingdale, L Davies, Z Al-Attar… - BMC medicine, 2024 - Springer	Google Scholar via SerpApi	2024	https://link.springer.com/article/10.1186/s12916-024-03320-3	… Autism has implications for an individual’s journey through the CJS, from police questioning and engagement in court proceedings through to risk assessment, formulation, therapeutic …
The legacy of shame following childhood sexual abuse disclosures	R Lateef, R Alaggia, D Collin-Vézina… - Journal of child sexual …, 2023 - Taylor & Francis	Google Scholar via SerpApi	2023	https://www.tandfonline.com/doi/abs/10.1080/10538712.2022.2159910	… police officers, lawyers, and all other legal personnel question those alleging CSA. Mandatory trauma-informed training for … the legal process – from trauma-informed police interviews to …
Policing human trafficking: Cultural blinders and organizational barriers	A Farrell, R Pfeffer - The Annals of the American Academy of …, 2014 - journals.sagepub.com	Google Scholar via SerpApi	2014	https://journals.sagepub.com/doi/abs/10.1177/0002716213515835	… What we need to do a lot more of is train emergency first … an investigation, including trauma-informed, culturally sensitive … of police agencies suggest that there is much the police can …
'I'm not getting out of bed!'The criminalisation of young people in residential care	A Gerard, A McGrath, E Colvin… - Australian & New …, 2019 - journals.sagepub.com	Google Scholar via SerpApi	2019	https://journals.sagepub.com/doi/abs/10.1177/0004865818778739	… and training for our staff, and getting them not to use police … things prior to police being called, and only using police as a … care, based on trauma-informed behavioural management …
The Use and Productivity of Visual Aids as Retrieval Support in Police Interviews of Preschool-Aged Victims of Abuse	MS Johnson, MS Hyvik, IC Bråthen… - Journal of Police and …, 2023 - Springer	Google Scholar via SerpApi	2023	https://link.springer.com/article/10.1007/s11896-023-09627-w	… The need for standardized guidelines and specialized training for the use of visual aids in … The interviews were conducted by trained police investigators from 12 police regions, all of …
The double burden of treating traumatic stress in low-resource communities: experiences and perspectives of non-specialist health workers in South Africa	DD Booysen, A Kagee - South African Journal of …, 2022 - journals.sagepub.com	Google Scholar via SerpApi	2022	https://journals.sagepub.com/doi/abs/10.1177/0081246320984051	… on the provision of trauma-focused work. Participants reported … to efforts to implement trauma-focused services in low- and … ?; (b) Where did you train as a counsellor and describe your …
Policing the block: pandemics, systemic racism, and the blood of America	AA Sewell - 2020 - journals.sagepub.com	Google Scholar via SerpApi	2020	https://journals.sagepub.com/doi/abs/10.1111/cico.12517	… policing institutions as a solution to resolve social problems is a start. We must also do so as we reimagine the trauma–informed … They must train mindsets to precision in muting the …
Investing in boys and young men of color	R Bryant, L Harris, K Bird - National Civic Review, 2016 - JSTOR	Google Scholar via SerpApi	2016	https://www.jstor.org/stable/10.1002/ncr.21257	… This includes reevaluating the police presence in schools and exploring opportunities to train … welfare systems to make trauma-informed care a key tenet of their work with youth. Policies …
Building Rapport in Interviews with Adolescent Trafficking Victims	RE Dianiska, E Simpson, S Kim, TD Lyon… - Child Abuse …, 2024 - Wiley Online Library	Google Scholar via SerpApi	2024	https://onlinelibrary.wiley.com/doi/abs/10.1002/car.2864	… Local police may also lack training in questioning victims and in trauma-informed practices. Rather, training for law enforcement has been largely dominated by a focus on suspect …
RESPONDING TO SEXUAL ASSAULT ON CAMPUS	E Sheehy, D Gilbert - degruyter.com	Google Scholar via SerpApi	2024	https://www.degruyter.com/document/doi/10.51644/9781771122849-016/pdf?licenseType=restricted	… in their legitimate demand that police investigate and charge … seek police intervention and cooperate with police investigations… is therefore trauma-informed sexual assault training for all …
Decoupling crisis response from policing—a step toward equitable psychiatric emergency services	E Rafla-Yuan, DK Chhabra… - New England Journal of …, 2021 - Mass Medical Soc	Google Scholar via SerpApi	2021	https://www.nejm.org/doi/abs/10.1056/NEJMms2035710	… We believe that unarmed clinicians must lead crisis response teams, since no amount of training for police in de-escalation and bias can reverse a history of racism. Moreover, involving …
A four-year analysis of labor trafficking cases in the United States: Exploring characteristics and labor trafficking patterns	K Bracy, B Lul, D Roe-Sepowitz - Journal of Human Trafficking, 2021 - Taylor & Francis	Google Scholar via SerpApi	2021	https://www.tandfonline.com/doi/abs/10.1080/23322705.2019.1638148	… rights and protection or training for screening for indicators of … the police (n = 2, 1.6%), or someone else called the police about the … , the literature on trauma informed treatment for labor …
Translation in pre-trial phases of the judicial process: developing a norm-based framework to train translators working into Arabic	SA Halimi - International Journal of Legal Discourse, 2023 - degruyter.com	Google Scholar via SerpApi	2023	https://www.degruyter.com/document/doi/10.1515/ijld-2023-2004/html	… This paper describes how translation is performed in a pre-trial police interview in which the communication of certain basic legal obligations becomes challenging for a migrant person, …
A Decade of Change: Roper v. Simmons, Defending Childhood, and Juvenile Justice Policy	PJ Benekos, AV Merlo - Criminal Justice Policy Review, 2019 - journals.sagepub.com	Google Scholar via SerpApi	2019	https://journals.sagepub.com/doi/abs/10.1177/0887403416648734	… They concluded that trauma-informed care was necessary in helping to build and maintain … Better training for police in dealing with child victims and more research on best practices …
Impact of the boston marathon bombing and its aftermath on refugees and survivors of torture	L Piwowarczyk, D Rous, A Mancuso, K Flinton… - Journal of immigrant and …, 2016 - Springer	Google Scholar via SerpApi	2016	https://link.springer.com/article/10.1007/s10903-015-0263-4	… A few clients expressed feeling safer because of the police in the streets. … relieved that the police on the train were guarding people and did not disclose about the bombing on the train. …
Carceral care in Kentucky: The case of a school safety plan	K J. Selman, HC Baggett, LK Richardson - Urban Education, 2024 - journals.sagepub.com	Google Scholar via SerpApi	2024	https://journals.sagepub.com/doi/abs/10.1177/00420859241244776	… of police, a society built around policing and that presumes their necessity. The world of police is one where those in power see the police as a … If JCPS hires and trains its own School …
Social workers in public libraries: Resource and referral practice and re-thinking patron engagement	B Finch, B Real - Public Library Quarterly, 2023 - Taylor & Francis	Google Scholar via SerpApi	2023	https://www.tandfonline.com/doi/abs/10.1080/01616846.2023.2199671	… of being able to properly train and supervise these potential … this study used the term “trauma-informed” at some point in … have is to call our Anchorage Police Department. And you know, …
“I Want to Be Heard”: Rape Victims' Encounters With Swedish Police	L Rudolfsson - Violence against women, 2023 - journals.sagepub.com	Google Scholar via SerpApi	2023	https://journals.sagepub.com/doi/abs/10.1177/10778012231176206	… of women who reported a rape to police in Sweden, including their descriptions of their police interviews and their perceptions of the police investigations. Another focus is on the …
Eliciting and responding to patient histories of abuse and trauma: challenges for medical education	G Matta, RE Woodward-Kron, S Petty, MR Salzberg - Med J Aust, 2016 - mja.com.au	Google Scholar via SerpApi	2016	https://www.mja.com.au/system/files/issues/205_06/10.5694mja16.00216.pdf	… Here, we discuss why and how we should better train doctors to elicit and … Trauma-informed health care is an invaluable concept which we propose should extend to trauma-informed …
Ten women murdered already in 2024	A Bhamjee - Green Left Weekly, 2024 - search.informit.org	Google Scholar via SerpApi	2024	https://search.informit.org/doi/pdf/10.3316/informit.T2024031400014501823349833	… Another recommendation calls for “additional and ongoing training” for police regarding “the … Police also need to understand how to undertake “trauma-informed communication and …
Women who abuse substances and how they perceive their interactions with the police	JL Kenney - Social work in public health, 2020 - Taylor & Francis	Google Scholar via SerpApi	2020	https://www.tandfonline.com/doi/abs/10.1080/19371918.2020.1731642	… Change the relationship that we have with police officers.” … and police officers getting to know one another: “Training for … and trauma-informed manner, the trust between the police and …
Criminal law: Affirmative consent: What the'commonsense'NSW law reforms mean	L Snell - LSJ: Law Society Journal, 2022 - search.informit.org	Google Scholar via SerpApi	2022	https://search.informit.org/doi/abs/10.3316/informit.339561600645755	… , as well as targeted training for police, legal practitioners and … targeted training for police, legal practitioners and judiciary. … this be done in as trauma informed and culturally safe way as …
Criminal justice system responses to human trafficking	A Farrell, B Kane - The Palgrave international handbook of human …, 2020 - Springer	Google Scholar via SerpApi	2020	https://link.springer.com/content/pdf/10.1007/978-3-319-63058-8_40.pdf	… legal mandates to train the local law enforcement officials and the content and nature of … , police need to use trauma-informed and victim-centered techniques. However, most police lack …
Helping schools prepare for and prevent the worst: A conversation with Jaclyn Schildkraut	K Vail - Phi Delta Kappan, 2022 - journals.sagepub.com	Google Scholar via SerpApi	2022	https://journals.sagepub.com/doi/abs/10.1177/00317217221142979	… trauma-informed way. Through her work and research with the Syracuse City School District, she recommends best practices and stresses the importance of training for … trauma-informed …
Legislation takes aim at gender-based violence and inequality	A Bortoli - Green Left Weekly, 2022 - search.informit.org	Google Scholar via SerpApi	2022	https://search.informit.org/doi/pdf/10.3316/informit.688259024771709	… It recommends changes to legal and policing practices, such as better training for police and lawyers. It advocates for traumainformed support for victimsurvivors and includes …
“Suddenly everyone's an expert in our field”: Campus victim advocates and the promise and perils of professionalization	SJ Brubaker, B Keegan - Violence against women, 2019 - journals.sagepub.com	Google Scholar via SerpApi	2019	https://journals.sagepub.com/doi/abs/10.1177/1077801218807096	… police, who were less likely to receive training specific to Title IX or trauma-informed responses, than with campus police… agency even refused to train campus-based advocates because …
Modern slavery in the United Kingdom: The illegal migration act risks undermining efforts to combat exploitation	S Oram - PLoS Medicine, 2023 - journals.plos.org	Google Scholar via SerpApi	2023	https://journals.plos.org/plosmedicine/article?id=10.1371/journal.pmed.1004279	… the patient to remain in their care and contact the police [6]. … due to limited availability of trauma-informed therapies, long … care and support, and improved training for professionals [14]. …
The Positive School Safety Program (PSSP) for School Officers: Implementation Processes and Outcomes	Rudd B.N., Ordorica C., Witzig J., Parker L., Gardella J., Pollard A., Anjaria N., Eom K., Kreimer R., E. Goldstein N.	Scopus	2024	10.1007/s12207-024-09511-w	Approximately 50% of US students attend a school with a school officer. The Positive School Safety Program (PSSP) is a 16-session, manualized peer-to-peer coaching program that teaches school officers positive approaches to behavioral management (e.g., trauma-informed reinforcement strategies) to enhance interactions with students, improve school climate, and reduce school-based arrests. A conver…
The impact of adverse childhood experience and trauma-informed practice training for police in two regions in the United Kingdom	Quigg Z., Wilson C., McCoy E., Butler N.	Scopus	2024	10.1177/0032258X241258388	Implementation of trauma-informed policing is developing at pace; however, evidence of impact is limited. This study examines the impact of trauma-informed practice (TIP) training (trainees, n = 358) across two police forces in England. 316 trainees completed a pre- and post-training survey measuring attitudes/knowledge relating to TIPs (229 matched for paired analyses). Compared to pre-training,…
Addressing gun violence through social work education	Hawley-Bernardez A., Patton J., Meza C., Gibbons G.	Scopus	2024	10.1080/02615479.2024.2334788	Gun violence is a critical public health issue in the United States, with firearms involved in over 48,000 deaths in 2021. However, social workers receive limited training to address the risks and impacts of gun violence despite frequently working with affected populations. This paper examines how social work education can better prepare students through a framework developed by the Police Execut…
The Importance of Multidisciplinary Trauma-Informed Training in Addressing Campus-Based Sexual Violence	Selwyn C.N., Koon-Magnin S., Dixon V., Rudd A.	Scopus	2024	10.1097/JFN.0000000000000451	This study investigates the impact of a professional development training series among a multidisciplinary team (MDT) during establishment of a trauma-informed sexual assault response and prevention program at a midsized university in the southeastern United States. MDT members included forensic nurses, advocates, counselors, law enforcement officers, and relevant faculty and staff. After complet…
How the police conceptualise and view the relevance of adverse childhood experiences (ACEs) for policing: a qualitative investigation	Goodall K., Brodie Z.P., Deacon K., Collins K., Gillespie-Smith K.	Scopus	2023	10.1108/PIJPSM-02-2023-0023	Purpose: Knowledge about the prevalence and impact of Adverse Childhood Experiences (ACEs) is pivotal to trauma-informed approaches, yet the impact of ACEs training is rarely investigated. This study reports a qualitative investigation of police perceptions of ACEs training in relation to conceptualisations of ACEs and trauma-informed working, practical applications of ACE knowledge and service-l…
Police in the rearview mirror: Social marginalization, trauma, and fear of being killed.	Briere J., Runtz M.	Scopus	2023	10.1037/ort0000700	An online sample of 528 people was asked to respond to a hypothetical scenario: If a police car came up right behind you with its lights flashing, how much would you worry that you would be killed? Participants also reported on whether they experienced aggressive behavior by police in the past (provoked or otherwise) and, if so, completed a measure of associated posttraumatic stress. At least som…
“Change is always hard”: A qualitative exploration of the Trauma Resilient Communities (TRC) model implementation process within the context of the pandemics	Edwards E.E., Middleton J., Crosby S., Vides B., Pasquale L., Goggin R.	Scopus	2023	10.1016/j.childyouth.2023.106948	Over the last decade, the term trauma-informed care has increased in popularity as human service organizations recognize the increasing need to serve individuals who have experienced trauma and adversity (Becker-Blease, 2017). One evidence-supported approach to trauma-informed organizational culture change is the Trauma Resilient Communities (TRC) Model. The current study focuses on the early exp…
A Case of Human Trafficking in Appalachia and What Emergency Physicians Can Learn from It	Jarrell K.L., Pulvino C., Kimmel A., Stark B., Khokhar H., Janneck L., Santen S.A.	Scopus	2023	10.5811/westjem.58400	Human trafficking is an ongoing, global human rights crisis and one of the largest illicit industries worldwide. Although there are thousands of victims identified each year within the United States, the true extent of this problem remains unknown due to the paucity of data. Many victims seek care in the emergency department (ED) while being trafficked but are often not identified by clinicians d…
The impact of trauma-awareness session on police officers’ trauma-informed attitudes in Scotland	Brodie Z.P., Gillespie-Smith K., Goodall K., Deacon K., Collins K.	Scopus	2023	10.1080/1068316X.2023.2210736	Following reports that up to 80% of calls received by police in Scotland concern vulnerability issues, adoption of trauma-informed policing has taken priority. This is the first evaluation of the impact of a brief trauma-awareness training session on police officers’ trauma-informed attitudes. Participants from two Scottish police divisions–one who had been exposed to trauma-awareness training (n…
Trauma-Informed Sexual Assault Investigations Training: Lessons Learned Attempting to Enhance Sexual Assault-Related Understanding and Reduce Rape Myth Beliefs and Burnout among Police Officers	Lathan E.C., Langhinrichsen-Rohling J., Stefurak J.T., Duncan J., Selwyn C.N.	Scopus	2022	10.1093/police/paab076	The City of Mobile Police Department’s (MPD) multidisciplinary Sexual Assault Kit Initiative team sought to identify and amend factors that theoretically contribute to high rates of sexual assault case attrition. First, the current study examined cross-sectional relations among officers’ rape myth endorsement, perceived understanding of trauma-informed sexual assault investigations, and burnout l…
Policing with a public health lens – Moving towards an understanding of crime as a public health issue	Bucerius S.M., Oriola T.B., Jones D.J.	Scopus	2022	10.1177/0032258X211009577	Policing organizations are currently experiencing more pressure than ever to address systemic racism and police brutality. Advocates and academics have suggested a range of changes, such as defunding the police, moving towards more body-worn cameras, ensuring higher educational levels of new recruits, implicit bias training, and so on. Our article draws attention and advocates for a different ave…
Community around the Child: Evaluation of a program to reduce the criminalisation of Australian youth in out-of-home care	Newton D.C., Hardcastle L.A., Kontomichalos S.A., McGillivray J.A.	Scopus	2022	10.1177/26338076221110272	Young people in residential out-of-home care are universally over-represented in the criminal justice system. This study presents an evaluation of Community around the Child, an early-intervention initiative designed to reduce contact with the criminal justice system among young people living in residential care in Victoria, Australia. Interviews and focus groups with professionals (n = 44) produ…
Developing Community Co-designed Scenario-Based Training for Police Mental Health Crisis Response: a Relational Policing Approach to De-escalation	Lavoie J.A.A., Alvarez N., Kandil Y.	Scopus	2022	10.1007/s11896-022-09500-2	Using the current empirical landscape of police responses to people in mental health crisis as a backdrop, this methods paper makes an argument for the central role of collaborative co-design and production by diverse community experts and stakeholders to build transformative specialized training for frontline officers. Subject matter experts (SMEs) from across key domains participated in focus g…
Confluence of law enforcement, mental health, and race	Bailey R.K., Barker C.H., Grover A.	Scopus	2022	10.1002/bsl.2567	Disparities in victimization by law enforcement for both people of color and individuals with mental health disorders is gaining national attention following the deaths of George Floyd, Sandra Bland, TAmir Rice, and many others. Despite this, the discussion around the intersectionality of race, psychiatric illness, and law enforcement is still in its infancy, the purpose of this article is to dis…
Incorporating Mental Health Literacy and Trauma-Informed Law Enforcement: A Participative Survey on Police Officers’ Attitudes and Knowledge Concerning Mental Disorders, Traumatization, and Trauma Sensitivity	Lorey K., Fegert J.M.	Scopus	2022	10.1037/tra0001067	Objective: The main goal of this study was to investigate how persons with symptoms of traumatization and other mental disorders influence daily policing work. Method: In total, 2,228 German police officers filled out a questionnaire (28.2% female, 71.8% male). The data were assessed using Mann–Whitney U and chi-square tests. Results: The results show that 14.3% of the individuals police officers…
“It’s Kind of Hit and Miss with Them”: a Qualitative Investigation of Police Response to Intimate Partner Violence in a Mandatory Arrest State	Gezinski L.B.	Scopus	2022	10.1007/s10896-020-00227-4	Despite the high incidence of intimate partner violence (IPV) in the United States, perpetrator accountability remains a problem. Research suggests this is partially attributable to underreporting linked to the perceived unhelpfulness of police. The purpose of this research study was to understand survivors and service providers’ lived experiences with police in a mandatory arrest state. Purposiv…
Using Collaborative, Mixed-Methods Research to Determine Professional Self-care’s Relation to Burnout Among Police Officers at a Sexual Assault Kit Initiative Site	Lathan E.C., Langhinrichsen-Rohling J., Stefurak J.“., Duncan J.	Scopus	2021	10.1007/s11896-020-09423-w	Burnout, an occupational syndrome characterized by feelings of emotional exhaustion, depersonalization, and diminished personal accomplishment, is highly prevalent among police officers, perhaps as a result of regular and repeated exposure to job-related stressful events. Burnout might be especially problematic for officers working with sexual assault victims, as this sensitive work requires offi…
Associations Among Child Maltreatment, Mental Health, and Police Contact in Adulthood: Findings From a National Canadian Sample	Tiwari A., Andrews K., Casey R., Liu A., Tonmyr L., Gonzalez A.	Scopus	2021	10.1177/0886260519851789	The purpose of this study was to examine associations between three subtypes of childhood maltreatment (physical abuse, sexual abuse, and exposure to intimate partner violence) and two forms of adult police contact (criminality, victimization) using nationally representative Canadian data. Presence of a mental health disorder was also explored as a potential mediating variable in these associatio…
What Hinders Victims from Reporting Sexual Violence: A Qualitative Study with Police Officers, Prosecutors, and Judges in Hungary	Parti K., Robinson R.A.	Scopus	2021	10.5204/ijcjsd.1851	While rape historically remains underreported all over the globe, and criminal justice factors contribute to this problem, we investigate unique circumstances that might influence reporting inclinations by Hungarian victims of sexual violence. Among other possible factors, victim-blaming, institutional desensitization, and a lack of trust in the criminal justice system and in the community are di…
Improving outcomes for trauma-experienced individuals through the delivery of trauma awareness training for multi-organisational public sector workers	Richmond E., McColm R., McCaig M., Binnie V.	Scopus	2021	10.1108/JMHTEP-04-2021-0038	Purpose: In support of the national requirement “to ensure that Scotland has a workforce that is fully aware of the impact of trauma, and is equipped to respond appropriately to people who have experienced trauma at any age”, Trauma Awareness Training was delivered to various public sector organisations across Dumfries and Galloway. Research has shown that trauma can significantly impact quality …
Adverse Childhood Experiences Among Justice-Involved Youth: Data-Driven Recommendations for Action Using the Sequential Intercept Model	Folk J.B., Kemp K., Yurasek A., Barr-Walker J., Tolou-Shams M.	Scopus	2021	10.1037/amp0000769	Justice-involved youth experience high rates of adverse childhood experiences (ACEs), placing them in great need of behavioral health treatment and risk for continued justice involvement. Policymakers, government agencies, and professionals working with justice-involved youth have called for trauma-informed juvenile justice reform. Yet, there is currently no available review of the literature on …
Trauma-Informed Care in Schools: Perspectives From School Resource Officers and School Security Professionals During Professional Development Training	Forber-Pratt A.J., El Sheikh A.J., Robinson L.E., Espelage D.L., Ingram K.M., Valido A., Torgal C.	Scopus	2021	10.1080/2372966X.2020.1832863	School resource officers (SROs) and school security professionals (SSPs) have increased presence in schools, yet little is known about how they view the importance of their relationships with students and the broader school climate. This article is part of a larger study of an online professional development module on trauma-informed care and is focused on the qualitative reflection responses fro…
An evaluation of Kentucky’s sexual assault investigator training: results from a randomized three-group experiment	Campbell B.A., Lapsey D.S., Wells W.	Scopus	2020	10.1007/s11292-019-09391-0	Objectives: This study evaluated a 40-h statewide sexual assault investigations training program implemented in Kentucky in 2017. The study examined short- and long-term effects of training on police officers’ self-reported rape myth acceptance, knowledge of state laws, and knowledge of trauma-informed practices. Methods: Using a randomized design to control for pre-test sensitization, we assigne…
Police Perceptions of Crime Victim Behaviors: A Trend Analysis Exploring Mandatory Training and Knowledge of Sexual and Domestic Violence Survivors’ Trauma Responses	Franklin C.A., Garza A.D., Goodson A., Bouffard L.A.	Scopus	2020	10.1177/0011128719845148	Police perceptions of a victim’s self-presentation style can have an impact on secondary victimization, case processing, and public safety. Trauma survivors may present to police with flat or restricted affect, emotional numbing, and disjointed recollections. Often, police personnel have misperceived manifestations of trauma as indicators of reliability and credibility. Using a trend design, this…
The Promise Initiative: Promoting a trauma-informed police response to sexual assault in a mid-size Southern community	Lathan E., Langhinrichsen-Rohling J., Duncan J., Stefurak J.“.	Scopus	2019	10.1002/jcop.22223	Aims: A mixed-methods study details a multidisciplinary team's efforts to assess and transform police response to sexual assault in a mid-size community. Method: A police department-wide survey (n = 331) determined baseline levels of officer exposure to trauma-informed training, rape myth acceptance, and awareness of community and nationwide sexual assault movements to understand officer attitude…
The Greensboro Child Response Initiative: A Trauma-Informed, Mental Health–Law Enforcement Model for Children Exposed to Violence	Graves K.N., Ward M., Crotts D.K., Pitts W.	Scopus	2019	10.1080/10926771.2018.1490843	This article evaluates a trauma-informed, mental health–law enforcement intervention model called the Greensboro Child Response Initiative (CRI). CRI is a community-coordinated response to mitigate the development of traumatic stress symptoms in children exposed to violence, with the goals of decreasing mental health symptoms and other negative outcomes. Results from a quasi-experimental study in…
Trauma-Informed Police Responses to Rape Victims	Rich K.	Scopus	2019	10.1080/10926771.2018.1540448	Rape victims can benefit from trauma-informed approaches when reporting rape to police. Police interviewing skill can prevent survivor re-victimization while eliciting useful crime statements. However, rape myth acceptance and police culture may pose obstacles to a trauma-informed approach. Client empowerment, demystification, trigger reduction, and expressed concern for victim safety can be impl…
Implementing Trauma-Informed Practice in Juvenile Justice Systems: What can Courts Learn from Child Welfare Interventions?	Ezell J.M., Richardson M., Salari S., Henry J.A.	Scopus	2018	10.1007/s40653-018-0223-y	Many youth entering juvenile court systems show manifestations of psychological trauma. Focusing on rural juvenile courts, systems with greatly underserved and under-researched populations, we assessed practices, barriers, and recommendations around trauma-informed practice, an evidence-based approach for addressing trauma and reducing delinquent behavior and recidivism. As part of a pilot trauma…
Child abuse and the church: A call for prevention, treatment, and training	Vieth V.I., Tchividjian B.J., Walker D.F., Knodel K.R.	Scopus	2012	10.1177/009164711204000407	Child abuse is both a sin and a crime. In this article, we present a call to the global Christian church to prevent and treat child abuse, and to train professionals across disciplines to do so. Vieth discusses effective child protection policies in churches. Among other recommendations, he encourages consultation with child protection experts, thorough screening of child workers, and accountable…
Mental health services provided for physically abused children in Sweden. A 4-year follow-up of child and adolescent psychiatric charts	Lindell C., Svedin C.G.	Scopus	2005	10.1080/08039480510023043	As there has been a considerable increase regarding the number of police reports on physical child abuse in Sweden since the mid-1980s, there should be an increased number of children in need of trauma-focused mental health treatment. During 1986-1996, there were 126 children reported as being physically abused by a parent or equivalent and reported to the police in a police district in Sweden. F…
The Positive School Safety Program (PSSP) for School Officers: Implementation Processes and Outcomes	Rudd, Brittany N., Ordorica, Catalina, Witzig, Jax, Parker, Lea, Gardella, Joseph, Pollard, Angela, Anjaria, Nivedita, Eom, Kelly, Kreimer, Rena, Goldstein, Naomi E.	Web of Science	2024	10.1007/s12207-024-09511-w	Approximately 50% of US students attend a school with a school officer. The Positive School Safety Program (PSSP) is a 16-session, manualized peer-to-peer coaching program that teaches school officers positive approaches to behavioral management (e.g., trauma-informed reinforcement strategies) to enhance interactions with students, improve school climate, and reduce school-based arrests. A conver…
Addressing gun violence through social work education	Hawley-Bernardez, Alicia, Patton, Joy, Meza, Carol, Gibbons, Greg	Web of Science	2024	10.1080/02615479.2024.2334788	Gun violence is a critical public health issue in the United States, with firearms involved in over 48,000 deaths in 2021. However, social workers receive limited training to address the risks and impacts of gun violence despite frequently working with affected populations. This paper examines how social work education can better prepare students through a framework developed by the Police Execut…
Police in the Rearview Mirror: Social Marginalization, Trauma, and Fear of Being Killed	Briere, John, Runtz, Marsha	Web of Science	2023	10.1037/ort0000700	An online sample of 528 people was asked to respond to a hypothetical scenario: If a police car came up right behind you with its lights flashing, how much would you worry that you would be killed? Participants also reported on whether they experienced aggressive behavior by police in the past (provoked or otherwise) and, if so, completed a measure of associated posttraumatic stress. At least som…
How the police conceptualise and view the relevance of adverse childhood experiences (ACEs) for policing: a qualitative investigation	Goodall, Karen, Brodie, Zara P., Deacon, Kirsty, Collins, Kimberly, Gillespie-Smith, Karri	Web of Science	2023	10.1108/PIJPSM-02-2023-0023	Purpose - Knowledge about the prevalence and impact of Adverse Childhood Experiences (ACEs) is pivotal to trauma-informed approaches, yet the impact of ACEs training is rarely investigated. This study reports a qualitative investigation of police perceptions of ACEs training in relation to conceptualisations of ACEs and trauma-informed working, practical applications of ACE knowledge and service-…
Project Inspire pilot study: A hospital-led comprehensive intervention reduces gun violence among juveniles delinquent of gun crimes	Malone, Kaleb, Hogue, Antwan, Naman, Edmond, Graves, Curtis, Haiflich, Andrew, Simmons, Jon D., Williams, Ashley Y.	Web of Science	2023	10.1097/TA.0000000000003957	BACKGROUND: Gun violence disproportionately affects young Black men, but the impact extends to families and communities. Those at highest risk are teens delinquent of gun crimes. While there is no nationally accepted juvenile rate of recidivism, previous literature reveals rearrest rates from50% to 80% in high-risk youth, and some reports showthat up to 40% of delinquent juveniles are incarcerate…
The impact of trauma-awareness session on police officers' trauma-informed attitudes in Scotland	Brodie, Zara P., Gillespie-Smith, Karri, Goodall, Karen, Deacon, Kirsty, Collins, Kimberley	Web of Science	2023	10.1080/1068316X.2023.2210736	Following reports that up to 80% of calls received by police in Scotland concern vulnerability issues, adoption of trauma-informed policing has taken priority. This is the first evaluation of the impact of a brief trauma-awareness training session on police officers' trauma-informed attitudes. Participants from two Scottish police divisions - one who had been exposed to trauma-awareness training …
"Change is always hard": A qualitative exploration of the Trauma Resilient Communities (TRC) model implementation process within the context of the pandemics	Edwards, Emily E., Middleton, Jennifer, Crosby, Shantel, Vides, Beatriz, Pasquale, Lina, Goggin, Rebecca	Web of Science	2023	10.1016/j.childyouth.2023.106948	Over the last decade, the term trauma-informed care has increased in popularity as human service organizations recognize the increasing need to serve individuals who have experienced trauma and adversity (Becker-Blease, 2017). One evidence-supported approach to trauma-informed organizational culture change is the Trauma Resilient Communities (TRC) Model. The current study focuses on the early exp…
The role of trauma-informed practices and individual factors on perceptions of safety among staff in secure juvenile detention settings	Baetz, Carly Lyn, Surko, Michael, Bart, Amanda, Guo, Fei, Alexander, Ava, McCann, Alison, Havens, Jennifer, Horwitz, Sarah McCue	Web of Science	2023	10.1080/0735648X.2022.2148960	Despite an increased focus on trauma-informed care within the juvenile justice system, we still know very little about the impact of trauma on juvenile justice professionals or their perceptions of trauma-informed interventions. To fill this gap, this study used an organizational assessment to examine perceptions of trauma-informed care among juvenile professionals in a juvenile detention setting…
Community around the Child: Evaluation of a program to reduce the criminalisation of Australian youth in out-of-home care	Newton, Danielle C., Hardcastle, Lesley A., Kontomichalos, Soula A., McGillivray, Jane A.	Web of Science	2022	10.1177/26338076221110272	Young people in residential out-of-home care are universally over-represented in the criminal justice system. This study presents an evaluation of Community around the Child, an early-intervention initiative designed to reduce contact with the criminal justice system among young people living in residential care in Victoria, Australia. Interviews and focus groups with professionals (n = 44) produ…
Confluence of law enforcement, mental health, and race	Bailey, Rahn K., Barker, Chikira H., Grover, Amit	Web of Science	2022	10.1002/bsl.2567	Disparities in victimization by law enforcement for both people of color and individuals with mental health disorders is gaining national attention following the deaths of George Floyd, Sandra Bland, TAmir Rice, and many others. Despite this, the discussion around the intersectionality of race, psychiatric illness, and law enforcement is still in its infancy, the purpose of this article is to dis…
Developing Community Co-designed Scenario-Based Training for Police Mental Health Crisis Response: a Relational Policing Approach to De-escalation	Lavoie, Jennifer A. A., Alvarez, Natalie, Kandil, Yasmine	Web of Science	2022	10.1007/s11896-022-09500-2	Using the current empirical landscape of police responses to people in mental health crisis as a backdrop, this methods paper makes an argument for the central role of collaborative co-design and production by diverse community experts and stakeholders to build transformative specialized training for frontline officers. Subject matter experts (SMEs) from across key domains participated in focus g…
Trauma-Informed Sexual Assault Investigations Training: Lessons Learned Attempting to Enhance Sexual Assault-Related Understanding and Reduce Rape Myth Beliefs and Burnout among Police Officers	Lathan, Emma C., Langhinrichsen-Rohling, Jennifer, Stefurak, James Tres, Duncan, Jessica, Selwyn, Candice N.	Web of Science	2022	10.1093/police/paab076	The City of Mobile Police Department's (MPD) multidisciplinary Sexual Assault Kit Initiative team sought to identify and amend factors that theoretically contribute to high rates of sexual assault case attrition. First, the current study examined cross-sectional relations among officers' rape myth endorsement, perceived understanding of trauma-informed sexual assault investigations, and burnout l…
Incorporating Mental Health Literacy and Trauma-Informed Law Enforcement: A Participative Survey on Police Officers' Attitudes and Knowledge Concerning Mental Disorders, Traumatization, and Trauma Sensitivity	Lorey, Katharina, Fegert, Joerg M.	Web of Science	2022	10.1037/tra0001067	Clinical Impact Statement The adequate recognition of mentally ill people by law enforcement officers needs to be improved through training. The results of this participative study imply that a greater future focus should be placed on handling traumatized people in policing work. Effective bidirectional cooperation research, such as participative studies, can facilitate identifying the needs of l…
Associations Among Child Maltreatment, Mental Health, and Police Contact in Adulthood: Findings From a National Canadian Sample	Tiwari, Ashwini, Andrews, Krysta, Casey, Rebecca, Liu, Alexandra, Tonmyr, Lil, Gonzalez, Andrea	Web of Science	2021	10.1177/0886260519851789	The purpose of this study was to examine associations between three subtypes of childhood maltreatment (physical abuse, sexual abuse, and exposure to intimate partner violence) and two forms of adult police contact (criminality, victimization) using nationally representative Canadian data. Presence of a mental health disorder was also explored as a potential mediating variable in these associatio…
What Hinders Victims from Reporting Sexual Violence: A Qualitative Study with Police Officers, Prosecutors, and Judges in Hungary	Parti, Katalin, Robinson, Robin A.	Web of Science	2021	10.5204/ijcjsd.1851	While rape historically remains underreported all over the globe, and criminal justice factors contribute to this problem, we investigate unique circumstances that might influence reporting inclinations by Hungarian victims of sexual violence. Among other possible factors, victim-blaming, institutional desensitization, and a lack of trust in the criminal justice system and in the community are di…
Improving outcomes for trauma-experienced individuals through the delivery of trauma awareness training for multi-organisational public sector workers	Richmond, Erin, McColm, Robert, McCaig, Marie, Binnie, Vikki	Web of Science	2022	10.1108/JMHTEP-04-2021-0038	Purpose In support of the national requirement "to ensure that Scotland has a workforce that is fully aware of the impact of trauma, and is equipped to respond appropriately to people who have experienced trauma at any age", Trauma Awareness Training was delivered to various public sector organisations across Dumfries and Galloway. Research has shown that trauma can significantly impact quality o…
Adverse Childhood Experiences Among Justice-Involved Youth: Data-Driven Recommendations for Action Using the Sequential Intercept Model	Folk, Johanna B., Kemp, Kathleen, Yurasek, Allison, Barr-Walker, Jill, Tolou-Shams, Marina	Web of Science	2021	10.1037/amp0000769	Justice-involved youth experience high rates of adverse childhood experiences (ACEs), placing them in great need of behavioral health treatment and risk for continued justice involvement. Policymakers, government agencies, and professionals working with justice-involved youth have called for trauma-informed juvenile justice reform. Yet, there is currently no available review of the literature on …
Using Collaborative, Mixed-Methods Research to Determine Professional Self-care's Relation to Burnout Among Police Officers at a Sexual Assault Kit Initiative Site	Lathan, Emma C., Langhinrichsen-Rohling, Jennifer, Stefurak, James, Duncan, Jessica	Web of Science	2021	10.1007/s11896-020-09423-w	Burnout, an occupational syndrome characterized by feelings of emotional exhaustion, depersonalization, and diminished personal accomplishment, is highly prevalent among police officers, perhaps as a result of regular and repeated exposure to job-related stressful events. Burnout might be especially problematic for officers working with sexual assault victims, as this sensitive work requires offi…
Pilot Evaluation of K-12 School Security Professionals Online Training: Understanding Trauma and Social-Emotional Learning	Espelage, Dorothy L., Valido, Alberto, El Sheikh, America J., Robinson, Luz E., Ingram, Katherine M., Torgal, Cagil, Atria, Catherine G., Chalfant, Pamela K., Nicholson, Angelica M., Salama, Christine D., Poekert, Philip E.	Web of Science	2021	10.1007/s12310-020-09399-2	School resource officers and other school security professionals (SSPs) (e.g., security specialists, guardians, campus monitors) have become increasingly common in schools; however, most states do not require that these professionals receive training related to understanding trauma and how it may affect students' behavior and how to promote social-emotional learning competencies among students. T…
"It's Kind of Hit and Miss with Them": a Qualitative Investigation of Police Response to Intimate Partner Violence in a Mandatory Arrest State	Gezinski, Lindsay B.	Web of Science	2022	10.1007/s10896-020-00227-4	Despite the high incidence of intimate partner violence (IPV) in the United States, perpetrator accountability remains a problem. Research suggests this is partially attributable to underreporting linked to the perceived unhelpfulness of police. The purpose of this research study was to understand survivors and service providers' lived experiences with police in a mandatory arrest state. Purposiv…
Development of Online Professional Development for School Resource Officers: Understanding Trauma, Social-Emotional Learning, Restorative Discipline, and Cultural Diversity	Espelage, Dorothy L., El Sheikh, America, Robinson, Luz E., Valido, Alberto, Ingram, Katherine M., Torgal, Cagil, Atria, Catherine G., Salama, Christine D., Chalfant, Pamela K., Poekert, Philip E., Nicholson, Angelica M.	Web of Science	2022	10.1007/s11896-020-09404-z	School resource officers (SROs) have become increasingly common in schools; however, most states do not require that they have youth- or school-related training (Morris et al.2017). The intent of this project is to address potential gaps in training through the creation of four online professional development modules for SROs. Each module focused on one of the following: trauma-informed care; soc…
Police Perceptions of Crime Victim Behaviors: A Trend Analysis Exploring Mandatory Training and Knowledge of Sexual and Domestic Violence Survivors' Trauma Responses	Franklin, Cortney A., Garza, Alondra D., Goodson, Amanda, Bouffard, Leana Allen	Web of Science	2020	10.1177/0011128719845148	Police perceptions of a victim's self-presentation style can have an impact on secondary victimization, case processing, and public safety. Trauma survivors may present to police with flat or restricted affect, emotional numbing, and disjointed recollections. Often, police personnel have misperceived manifestations of trauma as indicators of reliability and credibility. Using a trend design, this…
An evaluation of Kentucky's sexual assault investigator training: results from a randomized three-group experiment	Campbell, Bradley A., Lapsey, David S., Jr., Wells, William	Web of Science	2020	10.1007/s11292-019-09391-0	Objectives This study evaluated a 40-h statewide sexual assault investigations training program implemented in Kentucky in 2017. The study examined short- and long-term effects of training on police officers' self-reported rape myth acceptance, knowledge of state laws, and knowledge of trauma-informed practices. Methods Using a randomized design to control for pre-test sensitization, we assigned …
The Promise Initiative: Promoting a trauma-informed police response to sexual assault in a mid-size Southern community	Lathan, Emma, Langhinrichsen-Rohling, Jennifer, Duncan, Jessica, Stefurak, James Tres	Web of Science	2019	10.1002/jcop.22223	Aims A mixed-methods study details a multidisciplinary team's efforts to assess and transform police response to sexual assault in a mid-size community. Method A police department-wide survey (n = 331) determined baseline levels of officer exposure to trauma-informed training, rape myth acceptance, and awareness of community and nationwide sexual assault movements to understand officer attitudes …
The Greensboro Child Response Initiative: A Trauma-Informed, Mental Health-Law Enforcement Model for Children Exposed to Violence	Graves, Kelly N., Ward, Mandy, Crotts, Dwight K., Pitts, Wayne	Web of Science	2019	10.1080/10926771.2018.1490843	This article evaluates a trauma-informed, mental health-law enforcement intervention model called the Greensboro Child Response Initiative (CRI). CRI is a community-coordinated response to mitigate the development of traumatic stress symptoms in children exposed to violence, with the goals of decreasing mental health symptoms and other negative outcomes. Results from a quasi-experimental study in…
Trauma-Informed Police Responses to Rape Victims	Rich, Karen	Web of Science	2019	10.1080/10926771.2018.1540448	Rape victims can benefit from trauma-informed approaches when reporting rape to police. Police interviewing skill can prevent survivor re-victimization while eliciting useful crime statements. However, rape myth acceptance and police culture may pose obstacles to a trauma-informed approach. Client empowerment, demystification, trigger reduction, and expressed concern for victim safety can be impl…
School resource officers, safety, and discipline: Perceptions and experiences across racial/ethnic groups in Minnesota secondary schools	Pentek, Christen, Eisenberg, Marla E.	Web of Science	2018	10.1016/j.childyouth.2018.03.008	School resource officers (SROs) are commonplace in schools, but little research has examined students' views of these officers. This study used a large school-based sample (N = 126,868) to test associations between the awareness of presence and perceptions of SROs, school safety and disciplinary experiences, and differences by race/ethnicity. 71% of students reported awareness of an SRO and perce…
Child Abuse and the Church: A Call for Prevention, Treatment, and Training	Vieth, Victor I., Tchividjian, Basyle J., Walker, Donald F., Knodel, Katlin R.	Web of Science	2012		Child abuse is both a sin and a crime. In this article, we present a call to the global Christian church to prevent and treat child abuse, and to train professionals across disciplines to do so. Vieth discusses effective child protection policies in churches. Among other recommendations, he encourages consultation with child protection experts, thorough screening of child workers, and accountable…
MENTAL-HEALTH AND LAW-ENFORCEMENT PROFESSIONALS - TRAUMA HISTORY, PSYCHOLOGICAL SYMPTOMS, AND IMPACT OF PROVIDING SERVICES TO CHILD SEXUAL ABUSE SURVIVORS	FOLLETTE, VM, POLUSNY, MM, MILBECK, K	Web of Science	1994		A survey of 558 mental health and law enforcement professionals assessed current and past trauma experiences, exposure to traumatic client material, and the sequelae of both of those types of personal and professional trauma experiences. Results indicated that 29.8% of therapists and 19.6% of officers reported experiencing some form of childhood trauma. The two groups differed in their reports of…
