# Supplementary material for: AI-pocalypse now: Automating the systematic literature review with SPARK (Systematic processing and automated review Kit) – gathering, organising, filtering, and scaffolding
Source: MethodsX. 2024 Dec 21;14:103129. doi: 10.1016/j.mex.2024.103129 (PMC11751522; doi:10.1016/j.mex.2024.103129)
Supplement: Supplementary file 2 [file mmc2.zip › Duplicates_Removed.csv]

title	authors	source	year	doi	abstract	Normalized Title	Normalized Authors	Identification Method
Trauma-informed care and practice: Practice improvement strategies in an inpatient mental health ward	P Beckett, D Holmes, M Phipps… - … nursing and mental …, 2017 - journals.healio.com	Google Scholar via SerpApi	2017	https://journals.healio.com/doi/abs/10.3928/02793695-20170818-03	… Embedding the principles of trauma-informed care and practice (TICP) in acute inpatient ward practice can lead to practice improvement and cultural change over a number of areas. …	trauma-informed care and practice practice improvement strategies in an inpatient mental health ward	journalshealiocom d holmes m phipps nursing and mental p beckett	DOI Match
An evaluation of Kentucky's sexual assault investigator training: Results from a randomized three-group experiment	BA Campbell, DS Lapsey, W Wells - Journal of Experimental Criminology, 2020 - Springer	Google Scholar via SerpApi	2020	https://link.springer.com/article/10.1007/s11292-019-09391-0	… at improving police perceptions of victims, and knowledge of laws and trauma-informed … , few jurisdictions have implemented mandatory training for law enforcement officers on these …	an evaluation of kentuckys sexual assault investigator training results from a randomized three-group experiment	springer ds lapsey w wells journal of experimental criminology ba campbell	DOI Match
Trauma-Informed Care on mental health wards: the impact of Power Threat Meaning Framework Team Formulation and Psychological Stabilisation on self-harm and …	F Nikopaschos, G Burrell, J Clark… - Frontiers in …, 2023 - frontiersin.org	Google Scholar via SerpApi	2023	https://www.frontiersin.org/articles/10.3389/fpsyg.2023.1145100/full	Aim The aim of this evaluation was to assess the impact of introducing a model of Trauma-Informed Care (TIC), comprising weekly Power Threat Meaning Framework (PTMF) Team …	trauma-informed care on mental health wards the impact of power threat meaning framework team formulation and psychological stabilisation on self-harm and	frontiersinorg g burrell j clark frontiers in f nikopaschos	DOI Match
Pilot evaluation of K-12 school security professionals online training: Understanding trauma and social–emotional learning	DL Espelage, A Valido, AJ El Sheikh, LE Robinson… - School Mental …, 2021 - Springer	Google Scholar via SerpApi	2021	https://link.springer.com/article/10.1007/s12310-020-09399-2	… More studies are needed to assess how training for SSPs … In this paper, we use the term SRO to designate sworn police … development modules, trauma-informed care and social–…	pilot evaluation of k-12 school security professionals online training understanding trauma and socialemotional learning	springer a valido aj el sheikh le robinson school mental dl espelage	DOI Match
Punishing Black Trauma: Anti-Black Racism and 'Trauma-Informed'School Social Work	C Mayor - 2023 - journals.uchicago.edu	Google Scholar via SerpApi	2023	https://www.journals.uchicago.edu/doi/pdf/10.1086/726043	… welfare, and ‘trauma-informed’ interventions intertwine to police and harm racialized families… “It’s just not what we see”: Trauma training for teachers working with Syrian refugee students…	punishing black trauma anti-black racism and trauma-informedschool social work	c mayor journalsuchicagoedu	DOI Match
Psychological first aid training of police officers	Z Kouvatsou, G Degermedgoglou… - Journal of Police and …, 2022 - Springer	Google Scholar via SerpApi	2022	https://link.springer.com/article/10.1007/s11896-022-09523-9	… confidence to providing PFA and trauma-informed care, as well … police officers, the aim of the present study was to evaluate the effectiveness of a properly adapted PFA training of police …	psychological first aid training of police officers	springer g degermedgoglou journal of police and z kouvatsou	DOI Match
Working towards collaborative, migrant-centered, and trauma-informed care: A mental health needs assessment for forced migrant communities in the DC …	N Sheth, S Patel, S O'Connor, MA Dutton - Journal of International …, 2022 - Springer	Google Scholar via SerpApi	2022	https://link.springer.com/article/10.1007/s12134-021-00884-4	… For instance, providing community education on trauma-informed care to places like the Department of Motor Vehicles, schools, and police can go a long way in serving clients and …	working towards collaborative migrant-centered and trauma-informed care a mental health needs assessment for forced migrant communities in the dc	springer ma dutton journal of international s oconnor s patel n sheth	DOI Match
Police training in responding to family, domestic and sexual violence	C Dowling - Trends and Issues in Crime and Criminal Justice, 2024 - search.informit.org	Google Scholar via SerpApi	2024	https://search.informit.org/doi/abs/10.3316/informit.T2024052100019500019553857	… However, the focus is on training for police dealing with this violence in an operational … The Promise Initiative: Promoting a trauma-informed police response to sexual assault in a mid-…	police training in responding to family domestic and sexual violence	searchinformitorg c dowling trends and issues in crime and criminal justice	DOI Match
10 The Voice of Compassion: Exploring Trauma-Informed Interpreting	MA Bancroft - Ideology, ethics and policy development in public …, 2017 - degruyter.com	Google Scholar via SerpApi	2017	https://www.degruyter.com/document/doi/10.21832/9781783097531-014/pdf?licenseType=restricted	… A hotline counsellor interviewed for Breaking Silence reported that she was urgently trying to get a domestic violence victim in active danger to phone the police, even as the abuser was …	10 the voice of compassion exploring trauma-informed interpreting	degruytercom ethics and policy development in public ma bancroft ideology	DOI Match
National Guidelines for Trauma-Aware Education in Australia	J Howard, L L'Estrange, M Brown - Frontiers in Education, 2022 - frontiersin.org	Google Scholar via SerpApi	2022	https://www.frontiersin.org/articles/10.3389/feduc.2022.826658/full	… to a rapidly growing interest in trauma-aware education across the country and to … trauma-aware practices in schools and early childhood services. Although research into …	national guidelines for trauma-aware education in australia	frontiersinorg l lestrange m brown frontiers in education j howard	DOI Match
Anti-racism strategies in pediatric psychology: Using STYLE can help children overcome adverse experiences with police	RL Fix, EG Testa, IB Thurston, WN Gray… - Journal of Clinical …, 2022 - Springer	Google Scholar via SerpApi	2022	https://link.springer.com/article/10.1007/s10880-021-09804-1	… a trauma-informed approach and trauma-informed care has … unique developmental and trauma-specific responses of … , it is a key aspect of training for pediatric psychologists. This …	anti-racism strategies in pediatric psychology using style can help children overcome adverse experiences with police	springer eg testa ib thurston wn gray journal of clinical rl fix	DOI Match
“That's my number one fear in life. It's the police”: Examining young Black men's exposures to trauma and loss resulting from police violence and police killings	JR Smith Lee, MA Robinson - Journal of Black Psychology, 2019 - journals.sagepub.com	Google Scholar via SerpApi	2019	https://journals.sagepub.com/doi/abs/10.1177/0095798419865152	… and supported the development of a trauma-informed research interview that ethically and … , understand, and train to treat traumatic losses resulting from police killings. This may be …	thats my number one fear in life its the police examining young black mens exposures to trauma and loss resulting from police violence and police killings	journalssagepubcom ma robinson journal of black psychology jr smith lee	DOI Match
Evaluation of 'The R-Model'crisis intervention de-escalation training for law enforcement	J Peterson, J Densley, G Erickson - The Police Journal, 2020 - journals.sagepub.com	Google Scholar via SerpApi	2020	https://journals.sagepub.com/doi/abs/10.1177/0032258X19864997	… police agency that comprised 57 sworn officers and 13 non-sworn support staff. The Chief of Police … process of developing the R-Model training for police officers that aims to increase …	evaluation of the r-modelcrisis intervention de-escalation training for law enforcement	journalssagepubcom g erickson the police journal j densley j peterson	DOI Match
Meeting the moment: Trauma responsive teaching for student success	A Miller, H Yohn, MB Trochmann - Journal of Public Affairs …, 2024 - Taylor & Francis	Google Scholar via SerpApi	2024	https://www.tandfonline.com/doi/abs/10.1080/15236803.2023.2263129	… , we can create classrooms that train our students for responsive, thoughtful, engaged lives. … for a local police department and facilitates trauma-informed workshops on nonviolent …	meeting the moment trauma responsive teaching for student success	taylor francis h yohn mb trochmann journal of public affairs a miller	DOI Match
Improved emotion regulation following a trauma-informed CBT-based intervention associates with reduced risk for recidivism in justice-involved emerging adults	NM Dumornay, KE Finegold, A Chablani… - Frontiers in …, 2022 - frontiersin.org	Google Scholar via SerpApi	2022	https://www.frontiersin.org/articles/10.3389/fpsyt.2022.951429/full	… in Massachusetts and Maryland, employs a trauma-informed CBT-based skills curriculum and … The aim of this analysis was to assess the effectiveness of Roca's trauma-informed CBT …	improved emotion regulation following a trauma-informed cbt-based intervention associates with reduced risk for recidivism in justice-involved emerging adults	frontiersinorg a chablani frontiers in ke finegold nm dumornay	DOI Match
Law enforcement training on child trafficking: Engaging all stakeholders	C Harmon-Darrow, N Aggarwal… - Policing: A Journal of …, 2024 - academic.oup.com	Google Scholar via SerpApi	2024	https://academic.oup.com/policing/article-abstract/doi/10.1093/police/paae077/7709125	… policing and research include expanding and deepening skill-focussed interdisciplinary child sex trafficking training for … This included teaching on stages of change and trauma-informed …	law enforcement training on child trafficking engaging all stakeholders	academicoupcom n aggarwal policing a journal of c harmondarrow	DOI Match
Trauma-Informed Care and How Social Media Contributes to Trauma	B Orionzi - Pediatric Annals, 2023 - journals.healio.com	Google Scholar via SerpApi	2023	https://journals.healio.com/doi/abs/10.3928/19382359-20230118-02	… , resilience, and relational health into medical training is a necessary step to promoting TIC … They can model mental health integration and trauma-informed practices across all service …	trauma-informed care and how social media contributes to trauma	journalshealiocom b orionzi pediatric annals	DOI Match
'Softening'school resource officers: The extension of police presence in schools in an era of Black Lives Matter, school shootings, and rising inequality	EO Turner, AJ Beneke - Race Ethnicity and Education, 2020 - Taylor & Francis	Google Scholar via SerpApi	2020	https://www.tandfonline.com/doi/abs/10.1080/13613324.2019.1679753	… them from neighborhood police officers. SROs were described as central to trauma-informed and … Nineteen states have proposed or passed legislation to train SROs in areas like ‘youth …	softeningschool resource officers the extension of police presence in schools in an era of black lives matter school shootings and rising inequality	taylor francis aj beneke race ethnicity and education eo turner	DOI Match
'We need to tackle their well being first': understanding and supporting care-experienced girls in the Youth Justice System	J Staines, C Fitzpatrick, J Shaw, K Hunter - Youth Justice, 2023 - journals.sagepub.com	Google Scholar via SerpApi	2023	https://journals.sagepub.com/doi/abs/10.1177/14732254231191977	… The provision of gender-specific, trauma-informed interventions by YOTs demonstrates how … While over-reliance on the police was prominent, the nature of police interactions emerged …	we need to tackle their well being first understanding and supporting care-experienced girls in the youth justice system	journalssagepubcom c fitzpatrick j shaw k hunter youth justice j staines	DOI Match
Clinical Consultation During a Trauma-Focused Cognitive Behavioral Therapy Community-Based Learning Collaborative: Examination of Consultation Content …	GS Woodard, AS Cheng, DA Phillips… - Child …, 2023 - journals.sagepub.com	Google Scholar via SerpApi	2023	https://journals.sagepub.com/doi/abs/10.1177/10775595231222645	… This study examined provider engagement in consultation and the content and strategies used during consultation following training in Trauma-focused Cognitive Behavioral Therapy (…	clinical consultation during a trauma-focused cognitive behavioral therapy community-based learning collaborative examination of consultation content	journalssagepubcom as cheng da phillips child gs woodard	DOI Match
Sexual assault: women's voices on the health impacts of not being believed by police	K McQueen, J Murphy-Oikonen, A Miller… - BMC women's health, 2021 - Springer	Google Scholar via SerpApi	2021	https://link.springer.com/article/10.1186/s12905-021-01358-6	… in trauma informed care can increase sexual assault reporting by supporting survivors and advocating for sensitive treatment from the police. … Sensitivity training for police officers that …	sexual assault womens voices on the health impacts of not being believed by police	springer a miller bmc womens health j murphyoikonen k mcqueen	DOI Match
Treatment of a commercially sexually abused girl using trauma-focused cognitive behavioral therapy and legal interventions	MC Kenny, CE Helpingstine… - Clinical Case …, 2019 - journals.sagepub.com	Google Scholar via SerpApi	2019	https://journals.sagepub.com/doi/abs/10.1177/1534650118800809	This case study describes the use of trauma-focused cognitive behavioral therapy (TF-CBT) and legal interventions for a 16-year-old girl who was the victim of commercial sexual …	treatment of a commercially sexually abused girl using trauma-focused cognitive behavioral therapy and legal interventions	journalssagepubcom ce helpingstine clinical case mc kenny	DOI Match
Child abuse and the church: A call for prevention, treatment, and training	VI Vieth, BJ Tchividjian, DF Walker… - Journal of Psychology …, 2012 - journals.sagepub.com	Google Scholar via SerpApi	2012	https://journals.sagepub.com/doi/abs/10.1177/009164711204000407	… Trauma-focused CBT is a leading empirically supported … him or her in addition to informing the police. Tchivdjian con- … , respond to, and train others to comprehensively address child …	child abuse and the church a call for prevention treatment and training	journalssagepubcom bj tchividjian df walker journal of psychology vi vieth	DOI Match
Reconsidering police in schools	R King, M Schindler - Contexts, 2021 - journals.sagepub.com	Google Scholar via SerpApi	2021	https://journals.sagepub.com/doi/abs/10.1177/15365042211058122	… training for street patrol as other police officers but are stationed in a school building. Since they are affiliated with the local police … in de-escalation, trauma-informed practices, and …	reconsidering police in schools	journalssagepubcom m schindler contexts r king	DOI Match
Policing education: An empirical review of the challenges and impact of the work of school police officers	S Javdani - American journal of community psychology, 2019 - Wiley Online Library	Google Scholar via SerpApi	2019	https://onlinelibrary.wiley.com/doi/abs/10.1002/ajcp.12306	… Thus, school police represent a workforce positioned at … police. This manuscript aims to (a) advance understanding of the school police workforce, including in relation to school police …	policing education an empirical review of the challenges and impact of the work of school police officers	wiley online library s javdani american journal of community psychology	DOI Match
Practitioner review: twenty years of research with adverse childhood experience scores–advantages, disadvantages and applications to practice	RE Lacey, H Minnis - Journal of Child Psychology and …, 2020 - Wiley Online Library	Google Scholar via SerpApi	2020	https://acamh.onlinelibrary.wiley.com/doi/abs/10.1111/jcpp.13135	… Trauma informed training also aims to minimise the potential … Trauma informed practices can be extended beyond frontline … Routine Enquiry aims to train frontline practitioners to …	practitioner review twenty years of research with adverse childhood experience scoresadvantages disadvantages and applications to practice	wiley online library h minnis journal of child psychology and re lacey	DOI Match
The impact of increased state regulation of campus sexual assault practices: Perspectives of campus personnel	SJ Brubaker, C Mancini - Journal of School Violence, 2017 - Taylor & Francis	Google Scholar via SerpApi	2017	https://www.tandfonline.com/doi/abs/10.1080/15388220.2017.1318577	… for all and providing trauma-informed training for responders. … that their campuses were providing trauma-informed training. In … police, faculty) need to be trained in trauma-informed …	the impact of increased state regulation of campus sexual assault practices perspectives of campus personnel	taylor francis c mancini journal of school violence sj brubaker	DOI Match
The Positive School Safety Program (PSSP) for School Officers: Implementation Processes and Outcomes	Rudd B.N., Ordorica C., Witzig J., Parker L., Gardella J., Pollard A., Anjaria N., Eom K., Kreimer R., E. Goldstein N.	Scopus	2024	10.1007/s12207-024-09511-w	Approximately 50% of US students attend a school with a school officer. The Positive School Safety Program (PSSP) is a 16-session, manualized peer-to-peer coaching program that teaches school officers positive approaches to behavioral management (e.g., trauma-informed reinforcement strategies) to enhance interactions with students, improve school climate, and reduce school-based arrests. A conver…	the positive school safety program pssp for school officers implementation processes and outcomes	anjaria n e goldstein n eom k gardella j kreimer r ordorica c parker l pollard a witzig j rudd bn	Fuzzy Title Match
The impact of adverse childhood experience and trauma-informed practice training for police in two regions in the United Kingdom	Quigg Z., Wilson C., McCoy E., Butler N.	Scopus	2024	10.1177/0032258X241258388	Implementation of trauma-informed policing is developing at pace; however, evidence of impact is limited. This study examines the impact of trauma-informed practice (TIP) training (trainees, n = 358) across two police forces in England. 316 trainees completed a pre- and post-training survey measuring attitudes/knowledge relating to TIPs (229 matched for paired analyses). Compared to pre-training,…	the impact of adverse childhood experience and trauma-informed practice training for police in two regions in the united kingdom	butler n mccoy e wilson c quigg z	Fuzzy Title Match
How the police conceptualise and view the relevance of adverse childhood experiences (ACEs) for policing: a qualitative investigation	Goodall K., Brodie Z.P., Deacon K., Collins K., Gillespie-Smith K.	Scopus	2023	10.1108/PIJPSM-02-2023-0023	Purpose: Knowledge about the prevalence and impact of Adverse Childhood Experiences (ACEs) is pivotal to trauma-informed approaches, yet the impact of ACEs training is rarely investigated. This study reports a qualitative investigation of police perceptions of ACEs training in relation to conceptualisations of ACEs and trauma-informed working, practical applications of ACE knowledge and service-l…	how the police conceptualise and view the relevance of adverse childhood experiences aces for policing a qualitative investigation	brodie zp collins k deacon k gillespiesmith k goodall k	Fuzzy Title Match
The impact of trauma-awareness session on police officers’ trauma-informed attitudes in Scotland	Brodie Z.P., Gillespie-Smith K., Goodall K., Deacon K., Collins K.	Scopus	2023	10.1080/1068316X.2023.2210736	Following reports that up to 80% of calls received by police in Scotland concern vulnerability issues, adoption of trauma-informed policing has taken priority. This is the first evaluation of the impact of a brief trauma-awareness training session on police officers’ trauma-informed attitudes. Participants from two Scottish police divisions–one who had been exposed to trauma-awareness training (n…	the impact of trauma-awareness session on police officers trauma-informed attitudes in scotland	collins k deacon k gillespiesmith k goodall k brodie zp	Fuzzy Title Match
Policing with a public health lens – Moving towards an understanding of crime as a public health issue	Bucerius S.M., Oriola T.B., Jones D.J.	Scopus	2022	10.1177/0032258X211009577	Policing organizations are currently experiencing more pressure than ever to address systemic racism and police brutality. Advocates and academics have suggested a range of changes, such as defunding the police, moving towards more body-worn cameras, ensuring higher educational levels of new recruits, implicit bias training, and so on. Our article draws attention and advocates for a different ave…	policing with a public health lens moving towards an understanding of crime as a public health issue	jones dj oriola tb bucerius sm	Fuzzy Title Match
Developing Community Co-designed Scenario-Based Training for Police Mental Health Crisis Response: a Relational Policing Approach to De-escalation	Lavoie J.A.A., Alvarez N., Kandil Y.	Scopus	2022	10.1007/s11896-022-09500-2	Using the current empirical landscape of police responses to people in mental health crisis as a backdrop, this methods paper makes an argument for the central role of collaborative co-design and production by diverse community experts and stakeholders to build transformative specialized training for frontline officers. Subject matter experts (SMEs) from across key domains participated in focus g…	developing community co-designed scenario-based training for police mental health crisis response a relational policing approach to de-escalation	alvarez n kandil y lavoie jaa	Fuzzy Title Match
“It’s Kind of Hit and Miss with Them”: a Qualitative Investigation of Police Response to Intimate Partner Violence in a Mandatory Arrest State	Gezinski L.B.	Scopus	2022	10.1007/s10896-020-00227-4	Despite the high incidence of intimate partner violence (IPV) in the United States, perpetrator accountability remains a problem. Research suggests this is partially attributable to underreporting linked to the perceived unhelpfulness of police. The purpose of this research study was to understand survivors and service providers’ lived experiences with police in a mandatory arrest state. Purposiv…	its kind of hit and miss with them a qualitative investigation of police response to intimate partner violence in a mandatory arrest state	gezinski lb	Fuzzy Title Match
What Hinders Victims from Reporting Sexual Violence: A Qualitative Study with Police Officers, Prosecutors, and Judges in Hungary	Parti K., Robinson R.A.	Scopus	2021	10.5204/ijcjsd.1851	While rape historically remains underreported all over the globe, and criminal justice factors contribute to this problem, we investigate unique circumstances that might influence reporting inclinations by Hungarian victims of sexual violence. Among other possible factors, victim-blaming, institutional desensitization, and a lack of trust in the criminal justice system and in the community are di…	what hinders victims from reporting sexual violence a qualitative study with police officers prosecutors and judges in hungary	robinson ra parti k	Fuzzy Title Match
Trauma-Informed Care in Schools: Perspectives From School Resource Officers and School Security Professionals During Professional Development Training	Forber-Pratt A.J., El Sheikh A.J., Robinson L.E., Espelage D.L., Ingram K.M., Valido A., Torgal C.	Scopus	2021	10.1080/2372966X.2020.1832863	School resource officers (SROs) and school security professionals (SSPs) have increased presence in schools, yet little is known about how they view the importance of their relationships with students and the broader school climate. This article is part of a larger study of an online professional development module on trauma-informed care and is focused on the qualitative reflection responses fro…	trauma-informed care in schools perspectives from school resource officers and school security professionals during professional development training	el sheikh aj espelage dl ingram km robinson le torgal c valido a forberpratt aj	Fuzzy Title Match
An evaluation of Kentucky’s sexual assault investigator training: results from a randomized three-group experiment	Campbell B.A., Lapsey D.S., Wells W.	Scopus	2020	10.1007/s11292-019-09391-0	Objectives: This study evaluated a 40-h statewide sexual assault investigations training program implemented in Kentucky in 2017. The study examined short- and long-term effects of training on police officers’ self-reported rape myth acceptance, knowledge of state laws, and knowledge of trauma-informed practices. Methods: Using a randomized design to control for pre-test sensitization, we assigne…	an evaluation of kentuckys sexual assault investigator training results from a randomized three-group experiment	lapsey ds wells w campbell ba	Fuzzy Title Match
The Promise Initiative: Promoting a trauma-informed police response to sexual assault in a mid-size Southern community	Lathan E., Langhinrichsen-Rohling J., Duncan J., Stefurak J.“.	Scopus	2019	10.1002/jcop.22223	Aims: A mixed-methods study details a multidisciplinary team's efforts to assess and transform police response to sexual assault in a mid-size community. Method: A police department-wide survey (n = 331) determined baseline levels of officer exposure to trauma-informed training, rape myth acceptance, and awareness of community and nationwide sexual assault movements to understand officer attitude…	the promise initiative promoting a trauma-informed police response to sexual assault in a mid-size southern community	duncan j langhinrichsenrohling j stefurak j lathan e	Fuzzy Title Match
Implementing Trauma-Informed Practice in Juvenile Justice Systems: What can Courts Learn from Child Welfare Interventions?	Ezell J.M., Richardson M., Salari S., Henry J.A.	Scopus	2018	10.1007/s40653-018-0223-y	Many youth entering juvenile court systems show manifestations of psychological trauma. Focusing on rural juvenile courts, systems with greatly underserved and under-researched populations, we assessed practices, barriers, and recommendations around trauma-informed practice, an evidence-based approach for addressing trauma and reducing delinquent behavior and recidivism. As part of a pilot trauma…	implementing trauma-informed practice in juvenile justice systems what can courts learn from child welfare interventions	henry ja richardson m salari s ezell jm	Fuzzy Title Match
Child abuse and the church: A call for prevention, treatment, and training	Vieth V.I., Tchividjian B.J., Walker D.F., Knodel K.R.	Scopus	2012	10.1177/009164711204000407	Child abuse is both a sin and a crime. In this article, we present a call to the global Christian church to prevent and treat child abuse, and to train professionals across disciplines to do so. Vieth discusses effective child protection policies in churches. Among other recommendations, he encourages consultation with child protection experts, thorough screening of child workers, and accountable…	child abuse and the church a call for prevention treatment and training	knodel kr tchividjian bj walker df vieth vi	Fuzzy Title Match
The Positive School Safety Program (PSSP) for School Officers: Implementation Processes and Outcomes	Rudd, Brittany N., Ordorica, Catalina, Witzig, Jax, Parker, Lea, Gardella, Joseph, Pollard, Angela, Anjaria, Nivedita, Eom, Kelly, Kreimer, Rena, Goldstein, Naomi E.	Web of Science	2024	10.1007/s12207-024-09511-w	Approximately 50% of US students attend a school with a school officer. The Positive School Safety Program (PSSP) is a 16-session, manualized peer-to-peer coaching program that teaches school officers positive approaches to behavioral management (e.g., trauma-informed reinforcement strategies) to enhance interactions with students, improve school climate, and reduce school-based arrests. A conver…	the positive school safety program pssp for school officers implementation processes and outcomes	angela anjaria brittany n catalina eom gardella goldstein jax joseph kelly kreimer lea naomi e nivedita ordorica parker pollard rena witzig rudd	Fuzzy Title Match
Addressing gun violence through social work education	Hawley-Bernardez, Alicia, Patton, Joy, Meza, Carol, Gibbons, Greg	Web of Science	2024	10.1080/02615479.2024.2334788	Gun violence is a critical public health issue in the United States, with firearms involved in over 48,000 deaths in 2021. However, social workers receive limited training to address the risks and impacts of gun violence despite frequently working with affected populations. This paper examines how social work education can better prepare students through a framework developed by the Police Execut…	addressing gun violence through social work education	alicia carol gibbons greg joy meza patton hawleybernardez	DOI Match
Police in the Rearview Mirror: Social Marginalization, Trauma, and Fear of Being Killed	Briere, John, Runtz, Marsha	Web of Science	2023	10.1037/ort0000700	An online sample of 528 people was asked to respond to a hypothetical scenario: If a police car came up right behind you with its lights flashing, how much would you worry that you would be killed? Participants also reported on whether they experienced aggressive behavior by police in the past (provoked or otherwise) and, if so, completed a measure of associated posttraumatic stress. At least som…	police in the rearview mirror social marginalization trauma and fear of being killed	john marsha runtz briere	DOI Match
How the police conceptualise and view the relevance of adverse childhood experiences (ACEs) for policing: a qualitative investigation	Goodall, Karen, Brodie, Zara P., Deacon, Kirsty, Collins, Kimberly, Gillespie-Smith, Karri	Web of Science	2023	10.1108/PIJPSM-02-2023-0023	Purpose - Knowledge about the prevalence and impact of Adverse Childhood Experiences (ACEs) is pivotal to trauma-informed approaches, yet the impact of ACEs training is rarely investigated. This study reports a qualitative investigation of police perceptions of ACEs training in relation to conceptualisations of ACEs and trauma-informed working, practical applications of ACE knowledge and service-…	how the police conceptualise and view the relevance of adverse childhood experiences aces for policing a qualitative investigation	brodie collins deacon gillespiesmith karen karri kimberly kirsty zara p goodall	Fuzzy Title Match
The impact of trauma-awareness session on police officers' trauma-informed attitudes in Scotland	Brodie, Zara P., Gillespie-Smith, Karri, Goodall, Karen, Deacon, Kirsty, Collins, Kimberley	Web of Science	2023	10.1080/1068316X.2023.2210736	Following reports that up to 80% of calls received by police in Scotland concern vulnerability issues, adoption of trauma-informed policing has taken priority. This is the first evaluation of the impact of a brief trauma-awareness training session on police officers' trauma-informed attitudes. Participants from two Scottish police divisions - one who had been exposed to trauma-awareness training …	the impact of trauma-awareness session on police officers trauma-informed attitudes in scotland	collins deacon gillespiesmith goodall karen karri kimberley kirsty zara p brodie	Fuzzy Title Match
"Change is always hard": A qualitative exploration of the Trauma Resilient Communities (TRC) model implementation process within the context of the pandemics	Edwards, Emily E., Middleton, Jennifer, Crosby, Shantel, Vides, Beatriz, Pasquale, Lina, Goggin, Rebecca	Web of Science	2023	10.1016/j.childyouth.2023.106948	Over the last decade, the term trauma-informed care has increased in popularity as human service organizations recognize the increasing need to serve individuals who have experienced trauma and adversity (Becker-Blease, 2017). One evidence-supported approach to trauma-informed organizational culture change is the Trauma Resilient Communities (TRC) Model. The current study focuses on the early exp…	change is always hard a qualitative exploration of the trauma resilient communities trc model implementation process within the context of the pandemics	beatriz crosby emily e goggin jennifer lina middleton pasquale rebecca shantel vides edwards	DOI Match
The role of trauma-informed practices and individual factors on perceptions of safety among staff in secure juvenile detention settings	Baetz, Carly Lyn, Surko, Michael, Bart, Amanda, Guo, Fei, Alexander, Ava, McCann, Alison, Havens, Jennifer, Horwitz, Sarah McCue	Web of Science	2023	10.1080/0735648X.2022.2148960	Despite an increased focus on trauma-informed care within the juvenile justice system, we still know very little about the impact of trauma on juvenile justice professionals or their perceptions of trauma-informed interventions. To fill this gap, this study used an organizational assessment to examine perceptions of trauma-informed care among juvenile professionals in a juvenile detention setting…	the role of trauma-informed practices and individual factors on perceptions of safety among staff in secure juvenile detention settings	alexander alison amanda ava bart carly lyn fei guo havens horwitz jennifer mccann michael sarah mccue surko baetz	Fuzzy Title Match
Community around the Child: Evaluation of a program to reduce the criminalisation of Australian youth in out-of-home care	Newton, Danielle C., Hardcastle, Lesley A., Kontomichalos, Soula A., McGillivray, Jane A.	Web of Science	2022	10.1177/26338076221110272	Young people in residential out-of-home care are universally over-represented in the criminal justice system. This study presents an evaluation of Community around the Child, an early-intervention initiative designed to reduce contact with the criminal justice system among young people living in residential care in Victoria, Australia. Interviews and focus groups with professionals (n = 44) produ…	community around the child evaluation of a program to reduce the criminalisation of australian youth in out-of-home care	danielle c hardcastle jane a kontomichalos lesley a mcgillivray soula a newton	DOI Match
Confluence of law enforcement, mental health, and race	Bailey, Rahn K., Barker, Chikira H., Grover, Amit	Web of Science	2022	10.1002/bsl.2567	Disparities in victimization by law enforcement for both people of color and individuals with mental health disorders is gaining national attention following the deaths of George Floyd, Sandra Bland, TAmir Rice, and many others. Despite this, the discussion around the intersectionality of race, psychiatric illness, and law enforcement is still in its infancy, the purpose of this article is to dis…	confluence of law enforcement mental health and race	amit barker chikira h grover rahn k bailey	DOI Match
Developing Community Co-designed Scenario-Based Training for Police Mental Health Crisis Response: a Relational Policing Approach to De-escalation	Lavoie, Jennifer A. A., Alvarez, Natalie, Kandil, Yasmine	Web of Science	2022	10.1007/s11896-022-09500-2	Using the current empirical landscape of police responses to people in mental health crisis as a backdrop, this methods paper makes an argument for the central role of collaborative co-design and production by diverse community experts and stakeholders to build transformative specialized training for frontline officers. Subject matter experts (SMEs) from across key domains participated in focus g…	developing community co-designed scenario-based training for police mental health crisis response a relational policing approach to de-escalation	alvarez jennifer a a kandil natalie yasmine lavoie	Fuzzy Title Match
Trauma-Informed Sexual Assault Investigations Training: Lessons Learned Attempting to Enhance Sexual Assault-Related Understanding and Reduce Rape Myth Beliefs and Burnout among Police Officers	Lathan, Emma C., Langhinrichsen-Rohling, Jennifer, Stefurak, James Tres, Duncan, Jessica, Selwyn, Candice N.	Web of Science	2022	10.1093/police/paab076	The City of Mobile Police Department's (MPD) multidisciplinary Sexual Assault Kit Initiative team sought to identify and amend factors that theoretically contribute to high rates of sexual assault case attrition. First, the current study examined cross-sectional relations among officers' rape myth endorsement, perceived understanding of trauma-informed sexual assault investigations, and burnout l…	trauma-informed sexual assault investigations training lessons learned attempting to enhance sexual assault-related understanding and reduce rape myth beliefs and burnout among police officers	candice n duncan emma c james tres jennifer jessica langhinrichsenrohling selwyn stefurak lathan	DOI Match
Incorporating Mental Health Literacy and Trauma-Informed Law Enforcement: A Participative Survey on Police Officers' Attitudes and Knowledge Concerning Mental Disorders, Traumatization, and Trauma Sensitivity	Lorey, Katharina, Fegert, Joerg M.	Web of Science	2022	10.1037/tra0001067	Clinical Impact Statement The adequate recognition of mentally ill people by law enforcement officers needs to be improved through training. The results of this participative study imply that a greater future focus should be placed on handling traumatized people in policing work. Effective bidirectional cooperation research, such as participative studies, can facilitate identifying the needs of l…	incorporating mental health literacy and trauma-informed law enforcement a participative survey on police officers attitudes and knowledge concerning mental disorders traumatization and trauma sensitivity	fegert joerg m katharina lorey	DOI Match
Associations Among Child Maltreatment, Mental Health, and Police Contact in Adulthood: Findings From a National Canadian Sample	Tiwari, Ashwini, Andrews, Krysta, Casey, Rebecca, Liu, Alexandra, Tonmyr, Lil, Gonzalez, Andrea	Web of Science	2021	10.1177/0886260519851789	The purpose of this study was to examine associations between three subtypes of childhood maltreatment (physical abuse, sexual abuse, and exposure to intimate partner violence) and two forms of adult police contact (criminality, victimization) using nationally representative Canadian data. Presence of a mental health disorder was also explored as a potential mediating variable in these associatio…	associations among child maltreatment mental health and police contact in adulthood findings from a national canadian sample	alexandra andrea andrews ashwini casey gonzalez krysta lil liu rebecca tonmyr tiwari	DOI Match
What Hinders Victims from Reporting Sexual Violence: A Qualitative Study with Police Officers, Prosecutors, and Judges in Hungary	Parti, Katalin, Robinson, Robin A.	Web of Science	2021	10.5204/ijcjsd.1851	While rape historically remains underreported all over the globe, and criminal justice factors contribute to this problem, we investigate unique circumstances that might influence reporting inclinations by Hungarian victims of sexual violence. Among other possible factors, victim-blaming, institutional desensitization, and a lack of trust in the criminal justice system and in the community are di…	what hinders victims from reporting sexual violence a qualitative study with police officers prosecutors and judges in hungary	katalin robin a robinson parti	Fuzzy Title Match
Improving outcomes for trauma-experienced individuals through the delivery of trauma awareness training for multi-organisational public sector workers	Richmond, Erin, McColm, Robert, McCaig, Marie, Binnie, Vikki	Web of Science	2022	10.1108/JMHTEP-04-2021-0038	Purpose In support of the national requirement "to ensure that Scotland has a workforce that is fully aware of the impact of trauma, and is equipped to respond appropriately to people who have experienced trauma at any age", Trauma Awareness Training was delivered to various public sector organisations across Dumfries and Galloway. Research has shown that trauma can significantly impact quality o…	improving outcomes for trauma-experienced individuals through the delivery of trauma awareness training for multi-organisational public sector workers	binnie erin marie mccaig mccolm robert vikki richmond	DOI Match
Adverse Childhood Experiences Among Justice-Involved Youth: Data-Driven Recommendations for Action Using the Sequential Intercept Model	Folk, Johanna B., Kemp, Kathleen, Yurasek, Allison, Barr-Walker, Jill, Tolou-Shams, Marina	Web of Science	2021	10.1037/amp0000769	Justice-involved youth experience high rates of adverse childhood experiences (ACEs), placing them in great need of behavioral health treatment and risk for continued justice involvement. Policymakers, government agencies, and professionals working with justice-involved youth have called for trauma-informed juvenile justice reform. Yet, there is currently no available review of the literature on …	adverse childhood experiences among justice-involved youth data-driven recommendations for action using the sequential intercept model	allison barrwalker jill johanna b kathleen kemp marina toloushams yurasek folk	DOI Match
Using Collaborative, Mixed-Methods Research to Determine Professional Self-care's Relation to Burnout Among Police Officers at a Sexual Assault Kit Initiative Site	Lathan, Emma C., Langhinrichsen-Rohling, Jennifer, Stefurak, James, Duncan, Jessica	Web of Science	2021	10.1007/s11896-020-09423-w	Burnout, an occupational syndrome characterized by feelings of emotional exhaustion, depersonalization, and diminished personal accomplishment, is highly prevalent among police officers, perhaps as a result of regular and repeated exposure to job-related stressful events. Burnout might be especially problematic for officers working with sexual assault victims, as this sensitive work requires offi…	using collaborative mixed-methods research to determine professional self-cares relation to burnout among police officers at a sexual assault kit initiative site	duncan emma c james jennifer jessica langhinrichsenrohling stefurak lathan	DOI Match
Pilot Evaluation of K-12 School Security Professionals Online Training: Understanding Trauma and Social-Emotional Learning	Espelage, Dorothy L., Valido, Alberto, El Sheikh, America J., Robinson, Luz E., Ingram, Katherine M., Torgal, Cagil, Atria, Catherine G., Chalfant, Pamela K., Nicholson, Angelica M., Salama, Christine D., Poekert, Philip E.	Web of Science	2021	10.1007/s12310-020-09399-2	School resource officers and other school security professionals (SSPs) (e.g., security specialists, guardians, campus monitors) have become increasingly common in schools; however, most states do not require that these professionals receive training related to understanding trauma and how it may affect students' behavior and how to promote social-emotional learning competencies among students. T…	pilot evaluation of k-12 school security professionals online training understanding trauma and social-emotional learning	alberto america j angelica m atria cagil catherine g chalfant christine d dorothy l el sheikh ingram katherine m luz e nicholson pamela k philip e poekert robinson salama torgal valido espelage	Fuzzy Title Match
"It's Kind of Hit and Miss with Them": a Qualitative Investigation of Police Response to Intimate Partner Violence in a Mandatory Arrest State	Gezinski, Lindsay B.	Web of Science	2022	10.1007/s10896-020-00227-4	Despite the high incidence of intimate partner violence (IPV) in the United States, perpetrator accountability remains a problem. Research suggests this is partially attributable to underreporting linked to the perceived unhelpfulness of police. The purpose of this research study was to understand survivors and service providers' lived experiences with police in a mandatory arrest state. Purposiv…	its kind of hit and miss with them a qualitative investigation of police response to intimate partner violence in a mandatory arrest state	lindsay b gezinski	Fuzzy Title Match
Police Perceptions of Crime Victim Behaviors: A Trend Analysis Exploring Mandatory Training and Knowledge of Sexual and Domestic Violence Survivors' Trauma Responses	Franklin, Cortney A., Garza, Alondra D., Goodson, Amanda, Bouffard, Leana Allen	Web of Science	2020	10.1177/0011128719845148	Police perceptions of a victim's self-presentation style can have an impact on secondary victimization, case processing, and public safety. Trauma survivors may present to police with flat or restricted affect, emotional numbing, and disjointed recollections. Often, police personnel have misperceived manifestations of trauma as indicators of reliability and credibility. Using a trend design, this…	police perceptions of crime victim behaviors a trend analysis exploring mandatory training and knowledge of sexual and domestic violence survivors trauma responses	alondra d amanda bouffard cortney a garza goodson leana allen franklin	DOI Match
An evaluation of Kentucky's sexual assault investigator training: results from a randomized three-group experiment	Campbell, Bradley A., Lapsey, David S., Jr., Wells, William	Web of Science	2020	10.1007/s11292-019-09391-0	Objectives This study evaluated a 40-h statewide sexual assault investigations training program implemented in Kentucky in 2017. The study examined short- and long-term effects of training on police officers' self-reported rape myth acceptance, knowledge of state laws, and knowledge of trauma-informed practices. Methods Using a randomized design to control for pre-test sensitization, we assigned …	an evaluation of kentuckys sexual assault investigator training results from a randomized three-group experiment	bradley a david s jr lapsey wells william campbell	Fuzzy Title Match
The Promise Initiative: Promoting a trauma-informed police response to sexual assault in a mid-size Southern community	Lathan, Emma, Langhinrichsen-Rohling, Jennifer, Duncan, Jessica, Stefurak, James Tres	Web of Science	2019	10.1002/jcop.22223	Aims A mixed-methods study details a multidisciplinary team's efforts to assess and transform police response to sexual assault in a mid-size community. Method A police department-wide survey (n = 331) determined baseline levels of officer exposure to trauma-informed training, rape myth acceptance, and awareness of community and nationwide sexual assault movements to understand officer attitudes …	the promise initiative promoting a trauma-informed police response to sexual assault in a mid-size southern community	duncan emma james tres jennifer jessica langhinrichsenrohling stefurak lathan	Fuzzy Title Match
The Greensboro Child Response Initiative: A Trauma-Informed, Mental Health-Law Enforcement Model for Children Exposed to Violence	Graves, Kelly N., Ward, Mandy, Crotts, Dwight K., Pitts, Wayne	Web of Science	2019	10.1080/10926771.2018.1490843	This article evaluates a trauma-informed, mental health-law enforcement intervention model called the Greensboro Child Response Initiative (CRI). CRI is a community-coordinated response to mitigate the development of traumatic stress symptoms in children exposed to violence, with the goals of decreasing mental health symptoms and other negative outcomes. Results from a quasi-experimental study in…	the greensboro child response initiative a trauma-informed mental health-law enforcement model for children exposed to violence	crotts dwight k kelly n mandy pitts ward wayne graves	DOI Match
Trauma-Informed Police Responses to Rape Victims	Rich, Karen	Web of Science	2019	10.1080/10926771.2018.1540448	Rape victims can benefit from trauma-informed approaches when reporting rape to police. Police interviewing skill can prevent survivor re-victimization while eliciting useful crime statements. However, rape myth acceptance and police culture may pose obstacles to a trauma-informed approach. Client empowerment, demystification, trigger reduction, and expressed concern for victim safety can be impl…	trauma-informed police responses to rape victims	karen rich	DOI Match
Child Abuse and the Church: A Call for Prevention, Treatment, and Training	Vieth, Victor I., Tchividjian, Basyle J., Walker, Donald F., Knodel, Katlin R.	Web of Science	2012		Child abuse is both a sin and a crime. In this article, we present a call to the global Christian church to prevent and treat child abuse, and to train professionals across disciplines to do so. Vieth discusses effective child protection policies in churches. Among other recommendations, he encourages consultation with child protection experts, thorough screening of child workers, and accountable…	child abuse and the church a call for prevention treatment and training	basyle j donald f katlin r knodel tchividjian victor i walker vieth	Fuzzy Title Match
