# Supplementary material for: AI-pocalypse now: Automating the systematic literature review with SPARK (Systematic processing and automated review Kit) – gathering, organising, filtering, and scaffolding
Source: MethodsX. 2024 Dec 21;14:103129. doi: 10.1016/j.mex.2024.103129 (PMC11751522; doi:10.1016/j.mex.2024.103129)
Supplement: Supplementary file 3 [file mmc3.zip › No_Duplicates.csv]

title	authors	source	year	doi	abstract	Normalized Title	Normalized Authors
The Promise Initiative: Promoting a trauma‐informed police response to sexual assault in a mid‐size Southern community	E Lathan, J Langhinrichsen‐Rohling… - Journal of …, 2019 - Wiley Online Library	Google Scholar via SerpApi	2019	https://onlinelibrary.wiley.com/doi/abs/10.1002/jcop.22223	… In addition, the State of Delaware requires mandatory sexual assault training for all officers enrolled in the Police Academy, all uniformed patrol officers, and all assistants regularly …	the promise initiative promoting a traumainformed police response to sexual assault in a midsize southern community	wiley online library j langhinrichsenrohling journal of e lathan
A mixed-methods evaluation of a program for promoting trauma-informed responses among criminal legal system professionals	AE Krider, E Ihara, EC Hope, CD Noether… - … Journal of Forensic …, 2024 - Taylor & Francis	Google Scholar via SerpApi	2024	https://www.tandfonline.com/doi/abs/10.1080/14999013.2024.2311409	… of trauma-informed response training for criminal legal professionals, including, critically, whether trauma-informed … were employed by the city police department. Our findings regarding …	a mixed-methods evaluation of a program for promoting trauma-informed responses among criminal legal system professionals	taylor francis cd noether journal of forensic e ihara ec hope ae krider
The impact of trauma-awareness session on police officers' trauma-informed attitudes in Scotland	ZP Brodie, K Gillespie-Smith, K Goodall… - Psychology, Crime & …, 2023 - Taylor & Francis	Google Scholar via SerpApi	2023	https://www.tandfonline.com/doi/abs/10.1080/1068316X.2023.2210736	… This study aimed to evaluate the impact of an initial trauma-awareness training session on police officer’s trauma-informed attitudes by comparing a Police Scotland division that had …	the impact of trauma-awareness session on police officers trauma-informed attitudes in scotland	taylor francis crime k gillespiesmith k goodall psychology zp brodie
The impact of adverse childhood experience and trauma-informed practice training for police in two regions in the United Kingdom	Z Quigg, C Wilson, E McCoy, N Butler - The Police Journal, 2024 - journals.sagepub.com	Google Scholar via SerpApi	2024	https://journals.sagepub.com/doi/abs/10.1177/0032258X241258388	… Drawing on two different, yet similar ACE/trauma-informed practice training for police … that such training can have positive impacts on police officers and staff’s attitudes and knowledge (…	the impact of adverse childhood experience and trauma-informed practice training for police in two regions in the united kingdom	journalssagepubcom c wilson e mccoy n butler the police journal z quigg
Improving outcomes for trauma-experienced individuals through the delivery of trauma awareness training for multi-organisational public sector workers	E Richmond, R McColm, M McCaig… - The Journal of Mental …, 2022 - emerald.com	Google Scholar via SerpApi	2022	https://www.emerald.com/insight/content/doi/10.1108/JMHTEP-04-2021-0038/full/html	… A trauma-informed practice workshop was created and evaluated in response to a need for training within public services for individuals working with clients whom have experienced …	improving outcomes for trauma-experienced individuals through the delivery of trauma awareness training for multi-organisational public sector workers	emeraldcom m mccaig the journal of mental r mccolm e richmond
Trauma-informed care in schools: Perspectives from school resource officers and school security professionals during professional development training	AJ Forber-Pratt, AJ El Sheikh, LE Robinson… - School psychology …, 2021 - Taylor & Francis	Google Scholar via SerpApi	2021	https://www.tandfonline.com/doi/abs/10.1080/2372966X.2020.1832863	… In this case, SROs were not required to complete this training for several reasons, including (a) the new school chief of police for the school police department worked with the …	trauma-informed care in schools perspectives from school resource officers and school security professionals during professional development training	taylor francis aj el sheikh le robinson school psychology aj forberpratt
Organizational and provider level factors in implementation of trauma-informed care after a city-wide training: an explanatory mixed methods assessment	AJ Damian, J Gallo, P Leaf, T Mendelson - BMC health services research, 2017 - Springer	Google Scholar via SerpApi	2017	https://link.springer.com/article/10.1186/s12913-017-2695-0	… mistreatment of Freddie Gray by the Baltimore Police Department. These events brought to … As the need for TIC receives greater attention and more resources are allocated to train …	organizational and provider level factors in implementation of trauma-informed care after a city-wide training an explanatory mixed methods assessment	springer j gallo p leaf t mendelson bmc health services research aj damian
Police Officers Do Not Need More Training; But Different Training. Policing Domestic Violence and Abuse Involving Children: A Rapid Review	A Millar, M Saxton, C Øverlien, R Elliffe - Journal of family violence, 2022 - Springer	Google Scholar via SerpApi	2022	https://link.springer.com/article/10.1007/s10896-021-00325-x	… In Table 1 (below) we have included information about the basic training for police officers in the countries or states/provinces where the studies included in our review were conducted. …	police officers do not need more training but different training policing domestic violence and abuse involving children a rapid review	springer c verlien m saxton r elliffe journal of family violence a millar
Developing community co-designed scenario-based training for police mental health crisis response: A relational policing approach to de-escalation	JAA Lavoie, N Alvarez, Y Kandil - … of police and criminal psychology, 2022 - Springer	Google Scholar via SerpApi	2022	https://link.springer.com/article/10.1007/s11896-022-09500-2	… policing approach. This humanized method is shaped by procedural justice, trauma-informed, … Part 2 details the co-production of a novel problem-based training method for a police …	developing community co-designed scenario-based training for police mental health crisis response a relational policing approach to de-escalation	springer n alvarez y kandil of police and criminal psychology jaa lavoie
How the police conceptualise and view the relevance of adverse childhood experiences (ACEs) for policing: a qualitative investigation	K Goodall, ZP Brodie, K Deacon, K Collins… - Policing: An …, 2023 - emerald.com	Google Scholar via SerpApi	2023	https://www.emerald.com/insight/content/doi/10.1108/PIJPSM-02-2023-0023/full/html	… police perceptions of ACEs training in relation to conceptualisations of ACEs and trauma-informed … examples should therefore be integral to ACEs or trauma-informed training for police. …	how the police conceptualise and view the relevance of adverse childhood experiences aces for policing a qualitative investigation	emeraldcom k collins policing an k deacon zp brodie k goodall
Recognizing and responding to traumatized youth: preliminary results and implications for police trainings	JS Riccardi, G Celeste… - Police practice and …, 2022 - Taylor & Francis	Google Scholar via SerpApi	2022	https://www.tandfonline.com/doi/abs/10.1080/15614263.2021.1951728	… appropriate and trauma-informed responses to youth; and the role of police officers’ biases … police training for all police in the division to support the implementation of this policy. …	recognizing and responding to traumatized youth preliminary results and implications for police trainings	taylor francis g celeste police practice and js riccardi
Extending law enforcement reach to children exposed to violence: police training evaluation	N de la Fontaine, H Hahn, CS Stover… - Journal of police and …, 2022 - Springer	Google Scholar via SerpApi	2022	https://link.springer.com/article/10.1007/s11896-021-09448-9	… of CEV, police departments do not typically train officers to … of systematic training for law enforcement in trauma-informed … that could be provided by trauma-informed police officers, many …	extending law enforcement reach to children exposed to violence police training evaluation	springer cs stover journal of police and h hahn n de la fontaine
A feasibility study of psychological first aid as a supportive intervention among police officers exposed to traumatic events	S Geoffrion, MP Leduc, E Bourgouin… - Frontiers in …, 2023 - frontiersin.org	Google Scholar via SerpApi	2023	https://www.frontiersin.org/articles/10.3389/fpsyg.2023.1149597/full	… provincial police officers and is considered the largest police … to support the police force, plan significant police operations, protect … The adapted guide and training for police settings are …	a feasibility study of psychological first aid as a supportive intervention among police officers exposed to traumatic events	frontiersinorg e bourgouin frontiers in mp leduc s geoffrion
Impact of a trauma-informed intervention for youth and staff on rates of violence in juvenile detention settings	CL Baetz, M Surko, M Moaveni… - Journal of …, 2021 - journals.sagepub.com	Google Scholar via SerpApi	2021	https://journals.sagepub.com/doi/abs/10.1177/0886260519857163	… The intervention used in the current study comprised two components: trauma-informed training for staff and a skill-building group program for youth. Trauma-informed training was …	impact of a trauma-informed intervention for youth and staff on rates of violence in juvenile detention settings	journalssagepubcom m moaveni journal of m surko cl baetz
Implementing trauma-informed practice in juvenile justice systems: What can courts learn from child welfare interventions?	JM Ezell, M Richardson, S Salari, JA Henry - Journal of Child & …, 2018 - Springer	Google Scholar via SerpApi	2018	https://link.springer.com/article/10.1007/s40653-018-0223-y	… to extend learnings from trauma-informed practice trainings into network-building exercises with other community entities, including local schools and policing units. These respondents …	implementing trauma-informed practice in juvenile justice systems what can courts learn from child welfare interventions	springer ja henry journal of child m richardson s salari jm ezell
What is trauma-informed practice? Towards operationalisation of the concept in two prisons for women	KM Auty, A Liebling, A Schliehe… - Criminology & Criminal …, 2023 - journals.sagepub.com	Google Scholar via SerpApi	2023	https://journals.sagepub.com/doi/abs/10.1177/17488958221094980	… Becoming trauma-informed training for Prison Officers in England and Wales was carried out in all 12 women’s prisons during 2015–2017 and began in the long-term high-secure male …	what is trauma-informed practice towards operationalisation of the concept in two prisons for women	journalssagepubcom a liebling a schliehe criminology criminal km auty
Understanding the conceptualization and operationalization of trauma‐Informed care within and across systems: a critical interpretive synthesis	M Bargeman, J Abelson, G Mulvale, A Niec… - The Milbank …, 2022 - Wiley Online Library	Google Scholar via SerpApi	2022	https://onlinelibrary.wiley.com/doi/abs/10.1111/1468-0009.12579	… Upon iterative analysis of extracted data from the reviewed literature, we define trauma-informed care as a bidirectional relationship between the trauma-affected individual (who can be …	understanding the conceptualization and operationalization of traumainformed care within and across systems a critical interpretive synthesis	wiley online library a niec the milbank g mulvale j abelson m bargeman
Action steps using ACEs and trauma-informed care: a resilience model	L Leitch - Health & justice, 2017 - Springer	Google Scholar via SerpApi	2017	https://link.springer.com/article/10.1186/s40352-017-0050-5	… It can help understand why a police officer may have shot 16 times at a youth who was … Like meditation, self-regulation skills train attention and teach people how to redirect and sustain …	action steps using aces and trauma-informed care a resilience model	springer l leitch health justice
Responding to Sexual Assault: A Systematic Review of Police Training Interventions and Outcomes	K McQueen, J Murphy-Oikonen - Crime & Delinquency, 2023 - journals.sagepub.com	Google Scholar via SerpApi	2023	https://journals.sagepub.com/doi/abs/10.1177/00111287231195763	… training and police outcomes. Studies that solely focus on police training for responding to child … Most studies found beneficial effects on police knowledge of state law, trauma-informed …	responding to sexual assault a systematic review of police training interventions and outcomes	journalssagepubcom j murphyoikonen crime delinquency k mcqueen
Trauma-informed acute care of patients with violence-related injury	BE Hawkins, E Coupet Jr… - Journal of …, 2022 - journals.sagepub.com	Google Scholar via SerpApi	2022	https://journals.sagepub.com/doi/abs/10.1177/08862605211041375	… training for providers in the acute care setting focused on patients with violence-related injuries. The majority of trauma-informed … and what we cannot say to police and things like that.” …	trauma-informed acute care of patients with violence-related injury	journalssagepubcom e coupet jr journal of be hawkins
Creating a digital trauma informed space: Chat and text advocacy for survivors of violence	L Wood, D Hairston, RV Schrag… - Journal of …, 2022 - journals.sagepub.com	Google Scholar via SerpApi	2022	https://journals.sagepub.com/doi/abs/10.1177/08862605211043573	… trauma-informed and survivor-centered approaches are operationalized on the chat/text line to provide support. For many advocates, the trauma-informed … that being trauma-informed, …	creating a digital trauma informed space chat and text advocacy for survivors of violence	journalssagepubcom d hairston rv schrag journal of l wood
Establishing and validating a survey for trauma-informed, culturally responsive change across multiple systems	A Moreland-Capuia, NM Dumornay, A Mangus… - Journal of Public …, 2023 - Springer	Google Scholar via SerpApi	2023	https://link.springer.com/article/10.1007/s10389-022-01765-5	… that some form of trauma-informed training (each study had … standardize trauma-informed training efforts for police officers … framework (SAMHSA, Trauma Training for Criminal Justice …	establishing and validating a survey for trauma-informed culturally responsive change across multiple systems	springer a mangus journal of public nm dumornay a morelandcapuia
Confronting power, privilege and oppression in trauma-informed school-based work: Framing the ALIVE model within critical race theory	L McAdam, C Davis - Drama Therapy Review, 2018 - intellectdiscover.com	Google Scholar via SerpApi	2018	https://intellectdiscover.com/content/journals/10.1386/dtr.5.1.85_1	… by the administration, to policing and bodily harm by security and police officers. The collective … To combat this, ALIVE is working to increase the frequency and depth of training for staff …	confronting power privilege and oppression in trauma-informed school-based work framing the alive model within critical race theory	intellectdiscovercom c davis drama therapy review l mcadam
Child welfare, juvenile justice, mental health, and education providers' conceptualizations of trauma-informed practice	K Donisch, C Bray, A Gewirtz - Child maltreatment, 2016 - journals.sagepub.com	Google Scholar via SerpApi	2016	https://journals.sagepub.com/doi/abs/10.1177/1077559516633304	… trauma-informed treatments, and their availability within the community. Child welfare providers were also interested in knowing “what makes trauma-informed … in trauma-informed care. …	child welfare juvenile justice mental health and education providers conceptualizations of trauma-informed practice	journalssagepubcom a gewirtz child maltreatment c bray k donisch
Undue police violence toward African Americans: An analysis of professional counselors' training and perceptions	DA Green, AM Evans - Journal of Counseling & Development, 2021 - Wiley Online Library	Google Scholar via SerpApi	2021	https://onlinelibrary.wiley.com/doi/abs/10.1002/jcad.12389	… a need for further training for counselors in addressing … the utility of various trauma-informed approaches to promoting … to the development of training for counselors who work with …	undue police violence toward african americans an analysis of professional counselors training and perceptions	wiley online library am evans journal of counseling development da green
Policing with a public health lens–Moving towards an understanding of crime as a public health issue	SM Bucerius, TB Oriola, DJ Jones - The Police Journal, 2022 - journals.sagepub.com	Google Scholar via SerpApi	2022	https://journals.sagepub.com/doi/abs/10.1177/0032258X211009577	… policing organizations: justice clients will benefit from a police service that is trauma informed, … In addition to raising awareness, police organizations should also train their officers and …	policing with a public health lensmoving towards an understanding of crime as a public health issue	journalssagepubcom dj jones the police journal tb oriola sm bucerius
Increasing mental health literacy in law enforcement to improve best practices in policing—introduction of an empirically derived, modular, differentiated, and end-user …	K Lorey, JM Fegert - Frontiers in psychiatry, 2021 - frontiersin.org	Google Scholar via SerpApi	2021	https://www.frontiersin.org/articles/10.3389/fpsyt.2021.706587/full	… Since the lead author of the present study designed and accompanied a suicide-focused interaction training for German uniformed police officers in 2018, we chose to include her …	increasing mental health literacy in law enforcement to improve best practices in policingintroduction of an empirically derived modular differentiated and end-user	frontiersinorg jm fegert frontiers in psychiatry k lorey
'It's Knowing the Right Things to Say and Do': Challenges and Opportunities for Trauma‐informed Practice in the Prison Context	N Vaswani, S Paul - The Howard Journal of Crime and Justice, 2019 - Wiley Online Library	Google Scholar via SerpApi	2019	https://onlinelibrary.wiley.com/doi/abs/10.1111/hojo.12344	… The relevance of trauma‐informed practice (TIP) across the … the adoption of a trauma‐informed approach for young people … that prisons can become more ‘trauma‐aware’, disputes the …	its knowing the right things to say and do challenges and opportunities for traumainformed practice in the prison context	wiley online library s paul the howard journal of crime and justice n vaswani
An inspector calls: trauma-informed regulation	A Freiberg - Psychiatry, Psychology and Law, 2024 - Taylor & Francis	Google Scholar via SerpApi	2024	https://www.tandfonline.com/doi/abs/10.1080/13218719.2022.2148306	… investigations, considerations analogous to those applying to police investigations may … police ‘immunity’ dictate that there can be no duty of care owed to a suspect in a non-police …	an inspector calls trauma-informed regulation	taylor francis psychology and law a freiberg psychiatry
The truth n'trauma project: Addressing community violence through a youth-led, trauma-informed and restorative framework	T Harden, T Kenemore, K Mann, M Edwards… - Child and Adolescent …, 2015 - Springer	Google Scholar via SerpApi	2015	https://link.springer.com/article/10.1007/s10560-014-0366-0	… Trauma-informed practices have developed over the past 20 … Many of these programs either train clinicians to perform … experienced or witnessed episodes of police brutality in Chicago. …	the truth ntrauma project addressing community violence through a youth-led trauma-informed and restorative framework	springer k mann m edwards child and adolescent t kenemore t harden
The urban youth trauma center: A trauma-informed continuum for addressing community violence among youth	J Abdul-Adil, LM Suárez - Community mental health journal, 2022 - Springer	Google Scholar via SerpApi	2022	https://link.springer.com/article/10.1007/s10597-021-00827-4	… UYTC offers an evidence-based yet flexible structure for disseminating, implementing, and evaluating trauma-informed training for youth providers to effectively respond to community …	the urban youth trauma center a trauma-informed continuum for addressing community violence among youth	springer lm surez community mental health journal j abduladil
Bridging trauma-informed care and organizational accommodations: an ethnographic analysis of tensional knots in an anti-violence nonprofit	DC Biss, TA Dykstra-DeVette… - Journal of Applied …, 2022 - Taylor & Francis	Google Scholar via SerpApi	2022	https://www.tandfonline.com/doi/abs/10.1080/00909882.2022.2035795	… services and when the police come, the husbands may also hurt them where the … train staff to be vulnerable with their clients and ask them directly what they prefer to be trauma-informed…	bridging trauma-informed care and organizational accommodations an ethnographic analysis of tensional knots in an anti-violence nonprofit	taylor francis ta dykstradevette journal of applied dc biss
Much to do about trauma: A systematic review of existing trauma-informed treatments on youth violence and recidivism	HR Zettler - Youth Violence and Juvenile Justice, 2021 - journals.sagepub.com	Google Scholar via SerpApi	2021	https://journals.sagepub.com/doi/abs/10.1177/1541204020939645	… Think Trauma is a trauma-informed training for residential facility staff consisting of four modules the address: (1) the impact of trauma on youth development and behavior, (2) the …	much to do about trauma a systematic review of existing trauma-informed treatments on youth violence and recidivism	journalssagepubcom hr zettler youth violence and juvenile justice
A critical look at trauma-informed care among agencies and systems serving maltreated youth and their families	RF Hanson, J Lang - Child maltreatment, 2016 - journals.sagepub.com	Google Scholar via SerpApi	2016	https://journals.sagepub.com/doi/abs/10.1177/1077559516635274	… of learning collaboratives to train professionals in screening assessment and delivery of several targeted EBTs as well as development of Trauma-Informed Leadership Teams to build …	a critical look at trauma-informed care among agencies and systems serving maltreated youth and their families	journalssagepubcom j lang child maltreatment rf hanson
Trauma-informed systems of care	K Rich, MR Garza - Handbook of Interpersonal Violence and Abuse …, 2022 - Springer	Google Scholar via SerpApi	2022	https://link.springer.com/content/pdf/10.1007/978-3-319-89999-2_293.pdf	… of trauma-informed agencies. This chapter will present an overview of trauma-informed care, … measure of trauma-informed police interviews is not applicable for schools or mental health …	trauma-informed systems of care	springer mr garza handbook of interpersonal violence and abuse k rich
Police peer supporters in a domestic abuse-specific peer support initiative: Motivations, experiences and challenges	R Ward, L Belkin - International Journal of Police Science & …, 2024 - journals.sagepub.com	Google Scholar via SerpApi	2024	https://journals.sagepub.com/doi/abs/10.1177/14613557241244607	… support programme exhibited implicit trauma-informed practice, which could be made more explicit and aligned to wider initiatives of creating a more trauma-informed police service. …	police peer supporters in a domestic abuse-specific peer support initiative motivations experiences and challenges	journalssagepubcom l belkin international journal of police science r ward
The afterlife of decriminalisation: anti-trafficking, child protection, and the limits of trauma-informed efforts	JL Musto - Ethics and social welfare, 2022 - Taylor & Francis	Google Scholar via SerpApi	2022	https://www.tandfonline.com/doi/abs/10.1080/17496535.2021.2003836	… by the ‘stick’ of criminal laws and attendant policing strategies used in the past to compel … train attention to specific harms they have experienced. It suggests the Court’s movement in …	the afterlife of decriminalisation anti-trafficking child protection and the limits of trauma-informed efforts	taylor francis jl musto ethics and social welfare
Stress and trauma among police officers: Implications for social work research and practice	J Eikenberry, M Mancini, DM Linhorst… - Qualitative Social …, 2024 - journals.sagepub.com	Google Scholar via SerpApi	2024	https://journals.sagepub.com/doi/abs/10.1177/14733250231214512	… trauma-informed departmental practices and programs. It is clear from officers’ descriptions that the police department does not operate from a trauma-informed … specifically train social …	stress and trauma among police officers implications for social work research and practice	journalssagepubcom dm linhorst qualitative social m mancini j eikenberry
Trauma-informed care: a strategy to improve primary healthcare engagement for persons with criminal justice system involvement	S Chaudhri, KC Zweig, P Hebbar, S Angell… - Journal of general …, 2019 - Springer	Google Scholar via SerpApi	2019	https://link.springer.com/article/10.1007/s11606-018-4783-1	… Trauma-informed care implementation includes educating providers and transforming … comprehensive trauma-informed care involves transformation on a system level, trauma-informed …	trauma-informed care a strategy to improve primary healthcare engagement for persons with criminal justice system involvement	springer kc zweig p hebbar s angell journal of general s chaudhri
Centering trauma‐informed approaches in schools within a social justice framework	…, New Orleans Trauma‐Informed Learning … - Psychology in the …, 2022 - Wiley Online Library	Google Scholar via SerpApi	2022	https://onlinelibrary.wiley.com/doi/abs/10.1002/pits.22664	… rise to injustice and oppression, such as police killings of Black and Brown individuals and the … schools would further benefit from well-appraised teacher training for sustained cultural …	centering traumainformed approaches in schools within a social justice framework	wiley online library new orleans traumainformed learning psychology in the
A trauma-informed approach to managing archives: a new online course	N Laurent, K Wright - Archives and manuscripts, 2020 - Taylor & Francis	Google Scholar via SerpApi	2020	https://www.tandfonline.com/doi/abs/10.1080/01576895.2019.1705170	This article discusses the development of a new online training course, A trauma-informed approach to managing archives, for the Australian Society of Archivists. It outlines why such a …	a trauma-informed approach to managing archives a new online course	taylor francis k wright archives and manuscripts n laurent
Preparation of school psychologists to support black students exposed to police violence: Insight and guidance for critical training areas	SL Proctor, K Li, N Chait, C Owens, S Gulfaraz… - Contemporary School …, 2021 - Springer	Google Scholar via SerpApi	2021	https://link.springer.com/article/10.1007/s40688-020-00317-6	… was more trauma-focused and we can try trauma things to police … trauma-informed care. A White, woman school psychologist noted, “There’s been a huge push towards trauma focused …	preparation of school psychologists to support black students exposed to police violence insight and guidance for critical training areas	springer c owens k li n chait s gulfaraz contemporary school sl proctor
A patient-oriented research approach to assessing patients' and primary care physicians' opinions on trauma-informed care	S Kokokyi, B Klest, H Anstey - PLoS One, 2021 - journals.plos.org	Google Scholar via SerpApi	2021	https://journals.plos.org/plosone/article?id=10.1371/journal.pone.0254266	Objective To gather patients’ and primary care physicians’ (PCP) opinions on trauma-informed Care (TIC) and to investigate the acceptability of recommendations developed by patient, …	a patient-oriented research approach to assessing patients and primary care physicians opinions on trauma-informed care	journalsplosorg b klest h anstey plos one s kokokyi
“It's kind of hit and miss with them”: A qualitative investigation of police response to intimate partner violence in a mandatory arrest state	LB Gezinski - Journal of family violence, 2022 - Springer	Google Scholar via SerpApi	2022	https://link.springer.com/article/10.1007/s10896-020-00227-4	… Police require trauma-informed training that will assist in their determination of the … mandatory training for law enforcement on how to use discretion... [the police are] not trauma-informed …	its kind of hit and miss with them a qualitative investigation of police response to intimate partner violence in a mandatory arrest state	springer lb gezinski journal of family violence
Educating emergency department nurses about trauma informed care for people presenting with mental health crisis: A pilot study	A Hall, B McKenna, V Dearie, T Maguire, R Charleston… - BMC nursing, 2016 - Springer	Google Scholar via SerpApi	2016	https://link.springer.com/article/10.1186/s12912-016-0141-y	… allow those ED nurses to train their colleagues with a … “… with trauma informed training and education you get to … staff (ie, ambulance and police officers) in an attempt to avoid …	educating emergency department nurses about trauma informed care for people presenting with mental health crisis a pilot study	springer b mckenna r charleston bmc nursing t maguire v dearie a hall
Police sexual assault investigation training, impulsivity, and officer intentions to arrest and use procedural justice: a randomized experiment	BA Campbell, DS Lapsey Jr, CA Franklin… - Journal of experimental …, 2023 - Springer	Google Scholar via SerpApi	2023	https://link.springer.com/article/10.1007/s11292-023-09572-y	… Additionally, training police investigators about the utility of trauma-informed practices may facilitate the use of procedural justice principles, increase victim engagement with …	police sexual assault investigation training impulsivity and officer intentions to arrest and use procedural justice a randomized experiment	springer ca franklin journal of experimental ds lapsey jr ba campbell
Preventing Revictimization in Sexual Assault Investigations: Personal Security and Trauma-Informed Case Management*	K Parti - Journal of Applied Security Research, 2024 - Taylor & Francis	Google Scholar via SerpApi	2024	https://www.tandfonline.com/doi/abs/10.1080/19361610.2022.2161799	… training for law enforcement, prosecutors, and victim advocates, we discussed conducting a trauma-informed … Police empathy and victim PTSD as potential factors in rape case attrition. …	preventing revictimization in sexual assault investigations personal security and trauma-informed case management	taylor francis k parti journal of applied security research
Trauma-informed care and practice: Practice improvement strategies in an inpatient mental health ward	P Beckett, D Holmes, M Phipps… - … nursing and mental …, 2017 - journals.healio.com	Google Scholar via SerpApi	2017	https://journals.healio.com/doi/abs/10.3928/02793695-20170818-03	… Embedding the principles of trauma-informed care and practice (TICP) in acute inpatient ward practice can lead to practice improvement and cultural change over a number of areas. …	trauma-informed care and practice practice improvement strategies in an inpatient mental health ward	journalshealiocom d holmes m phipps nursing and mental p beckett
An evaluation of Kentucky's sexual assault investigator training: Results from a randomized three-group experiment	BA Campbell, DS Lapsey, W Wells - Journal of Experimental Criminology, 2020 - Springer	Google Scholar via SerpApi	2020	https://link.springer.com/article/10.1007/s11292-019-09391-0	… at improving police perceptions of victims, and knowledge of laws and trauma-informed … , few jurisdictions have implemented mandatory training for law enforcement officers on these …	an evaluation of kentuckys sexual assault investigator training results from a randomized three-group experiment	springer ds lapsey w wells journal of experimental criminology ba campbell
Implementing trauma-informed care at a non-profit human service agency in Alaska: assessing knowledge, attitudes, and readiness for change	AF Marvin, R Volino Robinson - Journal of Evidence-Informed …, 2018 - Taylor & Francis	Google Scholar via SerpApi	2018	https://www.tandfonline.com/doi/abs/10.1080/23761407.2018.1489324	… creating and cultivating a trauma-informed culture within an organization. TIC … train and guide staff in preparation of working with clients with trauma histories is part of trauma-informed …	implementing trauma-informed care at a non-profit human service agency in alaska assessing knowledge attitudes and readiness for change	taylor francis r volino robinson journal of evidenceinformed af marvin
Evidence-based practice: Developing a trauma-informed lens to case management for victims of human trafficking	K Heffernan, B Blythe - Global Social Welfare, 2014 - Springer	Google Scholar via SerpApi	2014	https://link.springer.com/article/10.1007/s40609-014-0007-8	… outlines the use of a trauma-informed lens in conjunction with a … ) followed the seven principles of trauma-informed care (TIC) in their … Findings indicate that a trauma-informed lens was …	evidence-based practice developing a trauma-informed lens to case management for victims of human trafficking	springer b blythe global social welfare k heffernan
Development of online professional development for school resource officers: Understanding trauma, social-emotional learning, restorative discipline, and cultural …	DL Espelage, A El Sheikh, LE Robinson… - Journal of Police and …, 2020 - Springer	Google Scholar via SerpApi	2020	https://link.springer.com/article/10.1007/s11896-020-09404-z	… to integrate trauma-informed approaches into their role as an SRO. These objectives are aligned with the standard trauma-informed approaches promoted by SAMHSA and NASRO. …	development of online professional development for school resource officers understanding trauma social-emotional learning restorative discipline and cultural	springer a el sheikh le robinson journal of police and dl espelage
Police Violence Exposure and Traumatic Stress Among Youth: A Systematic Review	S Oppenheim, L Webb, A Testa, RL Fix… - … Violence, & Abuse, 2024 - journals.sagepub.com	Google Scholar via SerpApi	2024	https://journals.sagepub.com/doi/abs/10.1177/15248380241255735	… social workers to support police in youth encounters with trauma-informed practices. Given … Third, policymakers must plan to increase funding to train and provide resources to mental …	police violence exposure and traumatic stress among youth a systematic review	journalssagepubcom abuse a testa l webb rl fix violence s oppenheim
Are organisational responses by police forces appropriate to adequately safeguard police officer wellness? A review of the scientific evidence	A Beckley, J Wang, P Birch - Safer Communities, 2023 - emerald.com	Google Scholar via SerpApi	2023	https://www.emerald.com/insight/content/doi/10.1108/SC-05-2023-0015/full/html	… Training for police managers in dealing with police officer wellness. Continuous monitoring and evaluation of police organisation efficacy in dealing with police … from trauma-focused …	are organisational responses by police forces appropriate to adequately safeguard police officer wellness a review of the scientific evidence	emeraldcom j wang p birch safer communities a beckley
Trauma-informed Criminal Justice: Towards a More Compassionate Criminal Justice System	KJ McLachlan - 2024 - Springer	Google Scholar via SerpApi	2024	https://link.springer.com/content/pdf/10.1007/978-3-031-59290-4.pdf	… the future of trauma-informed criminal justice across the police, corrections, and court. Chapter 6 then considers how justice agencies work to identify, understand, and provide …	trauma-informed criminal justice towards a more compassionate criminal justice system	kj mclachlan springer
Trauma-Informed Care on mental health wards: the impact of Power Threat Meaning Framework Team Formulation and Psychological Stabilisation on self-harm and …	F Nikopaschos, G Burrell, J Clark… - Frontiers in …, 2023 - frontiersin.org	Google Scholar via SerpApi	2023	https://www.frontiersin.org/articles/10.3389/fpsyg.2023.1145100/full	Aim The aim of this evaluation was to assess the impact of introducing a model of Trauma-Informed Care (TIC), comprising weekly Power Threat Meaning Framework (PTMF) Team …	trauma-informed care on mental health wards the impact of power threat meaning framework team formulation and psychological stabilisation on self-harm and	frontiersinorg g burrell j clark frontiers in f nikopaschos
Pilot evaluation of K-12 school security professionals online training: Understanding trauma and social–emotional learning	DL Espelage, A Valido, AJ El Sheikh, LE Robinson… - School Mental …, 2021 - Springer	Google Scholar via SerpApi	2021	https://link.springer.com/article/10.1007/s12310-020-09399-2	… More studies are needed to assess how training for SSPs … In this paper, we use the term SRO to designate sworn police … development modules, trauma-informed care and social–…	pilot evaluation of k-12 school security professionals online training understanding trauma and socialemotional learning	springer a valido aj el sheikh le robinson school mental dl espelage
We need to talk about trauma: Integrating trauma‐informed practice into the family law classroom	S Katz - Family Court Review, 2022 - Wiley Online Library	Google Scholar via SerpApi	2022	https://onlinelibrary.wiley.com/doi/abs/10.1111/fcre.12674	… of trauma‐informed practice presents a rich set of tools from which to accomplish these goals. While trauma‐informed … understanding of trauma and trauma‐informed practice can inform …	we need to talk about trauma integrating traumainformed practice into the family law classroom	wiley online library s katz family court review
Cultivating resiliencies for all: the necessity of trauma responsive research practices	M Bernius, R Dietkus - Ethnographic Praxis in Industry …, 2022 - Wiley Online Library	Google Scholar via SerpApi	2022	https://anthrosource.onlinelibrary.wiley.com/doi/abs/10.1111/epic.12098	This paper is an exploration of trauma, how and why it can surface during ethnographic and qualitative research, and the importance of anticipating its potential presence. We present a …	cultivating resiliencies for all the necessity of trauma responsive research practices	wiley online library r dietkus ethnographic praxis in industry m bernius
The trauma lens of police violence against racial and ethnic minorities	T Bryant‐Davis, T Adams, A Alejandre… - Journal of Social …, 2017 - Wiley Online Library	Google Scholar via SerpApi	2017	https://spssi.onlinelibrary.wiley.com/doi/abs/10.1111/josi.12251	… Applying the framework of existing trauma-focused policies to targets of racially motivated police … For targets, there is a need for (1) the appropriate training for those who will take their …	the trauma lens of police violence against racial and ethnic minorities	wiley online library a alejandre journal of social t adams t bryantdavis
The case for case-based learning in police recruit training	R Buhrig - The Police Journal, 2024 - journals.sagepub.com	Google Scholar via SerpApi	2024	https://journals.sagepub.com/doi/abs/10.1177/0032258X231181322	… wellness, fair and impartial policing, trauma-informed practice, police stops or street checks, … They summarized, ‘We cannot sufficiently train the recruits the way they deserve to be …	the case for case-based learning in police recruit training	journalssagepubcom r buhrig the police journal
“Can mental health nurses working in acute mental health units really be trauma‐informed?” An integrative review of the literature	A Wilson, J Hurley, M Hutchinson… - Journal of Psychiatric …, 2021 - Wiley Online Library	Google Scholar via SerpApi	2021	https://onlinelibrary.wiley.com/doi/abs/10.1111/jpm.12717	… in Victoria: Evaluation of a state-wide train-the-trainer intervention. Journal of Nurse … the effectiveness of train-the-trainer intervention for sensory modulation and trauma-informed care. n …	can mental health nurses working in acute mental health units really be traumainformed an integrative review of the literature	wiley online library j hurley m hutchinson journal of psychiatric a wilson
Keeping your guard up: Hypervigilance among urban residents affected by community and police violence	NA Smith, DR Voisin, JP Yang, EL Tung - Health Affairs, 2019 - healthaffairs.org	Google Scholar via SerpApi	2019	https://www.healthaffairs.org/doi/abs/10.1377/hlthaff.2019.00560	… several police departments in the US have made advances toward trauma-informed policing… medical care: CME communication training for primary care providers. Fam Med. 2015;47(1)…	keeping your guard up hypervigilance among urban residents affected by community and police violence	healthaffairsorg dr voisin el tung health affairs jp yang na smith
The truth project-paper two-using staff training and consultation to inculcate a testimonial sensibility in non-specialist staff teams working with survivors of child sexual …	C Barker, D Taggart, M Gonzalez, S Quail… - Frontiers in …, 2023 - frontiersin.org	Google Scholar via SerpApi	2023	https://www.frontiersin.org/articles/10.3389/fpsyt.2023.1177622/full	… This paper explores how trauma informed training and … and implementation of this training for engaging with survivors’ … We also inform that we will have to tell the police if they give us …	the truth project-paper two-using staff training and consultation to inculcate a testimonial sensibility in non-specialist staff teams working with survivors of child sexual	frontiersinorg d taggart m gonzalez s quail frontiers in c barker
Florida Trauma Responsive and Caring Environment: Exploratory Factor Analysis of a Staff and Youth Trauma-Informed Self-Assessment Tools in Juvenile …	KG Sheppard - Youth Violence and Juvenile Justice, 2023 - journals.sagepub.com	Google Scholar via SerpApi	2023	https://journals.sagepub.com/doi/abs/10.1177/15412040221116057	… , evidence-based trauma-specific treatment for youth and families, and training for all staff to … justice, police use of force, public perceptions of police, and ecological determinates of …	florida trauma responsive and caring environment exploratory factor analysis of a staff and youth trauma-informed self-assessment tools in juvenile	journalssagepubcom kg sheppard youth violence and juvenile justice
An initial development and evaluation of a culturally responsive police interactions training for black adolescents with autism spectrum disorder	MA Davenport, ME Romero, CD Lewis… - Journal of Autism and …, 2023 - Springer	Google Scholar via SerpApi	2023	https://link.springer.com/article/10.1007/s10803-021-05181-8	… analysis of a culturally informed police safety skills training for adolescents with autism spectrum … Preliminary evidence about the physiological ramifications of police contact were also …	an initial development and evaluation of a culturally responsive police interactions training for black adolescents with autism spectrum disorder	springer cd lewis journal of autism and me romero ma davenport
The effectiveness of a trauma-focused psycho-educational secondary prevention program for children exposed to interparental violence: study protocol for a …	MM Overbeek, JC de Schipper, F Lamers-Winkelman… - Trials, 2012 - Springer	Google Scholar via SerpApi	2012	https://link.springer.com/article/10.1186/1745-6215-13-12	… Participants (N = 140) are referred to the secondary preventive intervention program by police, social work, women shelters and youth (mental health) care. Children, aged 6-12 years, …	the effectiveness of a trauma-focused psycho-educational secondary prevention program for children exposed to interparental violence study protocol for a	springer f lamerswinkelman trials jc de schipper mm overbeek
First, do no harm to self: Perspectives around trauma-informed practice and secondary traumatic stress among rural child protective services workers	JM Ezell - Journal of Child Custody, 2019 - Taylor & Francis	Google Scholar via SerpApi	2019	https://www.tandfonline.com/doi/abs/10.1080/15379418.2019.1687061	… -building, and leadership training for managerial staff and … The trauma-informed practice trainings occurred over … community stakeholders, namely local police whom were assigned to …	first do no harm to self perspectives around trauma-informed practice and secondary traumatic stress among rural child protective services workers	taylor francis jm ezell journal of child custody
The role of trauma-informed practices and individual factors on perceptions of safety among staff in secure juvenile detention settings	CL Baetz, M Surko, A Bart, F Guo… - Journal of Crime and …, 2023 - Taylor & Francis	Google Scholar via SerpApi	2023	https://www.tandfonline.com/doi/abs/10.1080/0735648X.2022.2148960	… trauma-focused screening and skill groups for detained youth and foundational training for … During the second phase, we implemented enhanced training for staff on skills for managing …	the role of trauma-informed practices and individual factors on perceptions of safety among staff in secure juvenile detention settings	taylor francis a bart f guo journal of crime and m surko cl baetz
Does training matter? Exploring police officer response to domestic dispute calls before and after training on intimate partner violence	L Ruff - The Police Journal, 2012 - journals.sagepub.com	Google Scholar via SerpApi	2012	https://journals.sagepub.com/doi/abs/10.1350/pojo.2012.85.4.516	… the benefits of ongoing training for front-line police officers who respond to domestic disputes on a daily basis. While there is concern that police officers will become desensitised to …	does training matter exploring police officer response to domestic dispute calls before and after training on intimate partner violence	journalssagepubcom l ruff the police journal
A trauma-informed analysis of the violence against women act's provisions for undocumented immigrant women	NS Murshid, EA Bowen - Violence against women, 2018 - journals.sagepub.com	Google Scholar via SerpApi	2018	https://journals.sagepub.com/doi/abs/10.1177/1077801217741991	… of rape and sexual assault, enhanced training for health care providers to better assist victims … Calls to police and police response: A case study of Latina immigrant women in the USA. …	a trauma-informed analysis of the violence against women acts provisions for undocumented immigrant women	journalssagepubcom ea bowen violence against women ns murshid
Punishing Black Trauma: Anti-Black Racism and 'Trauma-Informed'School Social Work	C Mayor - 2023 - journals.uchicago.edu	Google Scholar via SerpApi	2023	https://www.journals.uchicago.edu/doi/pdf/10.1086/726043	… welfare, and ‘trauma-informed’ interventions intertwine to police and harm racialized families… “It’s just not what we see”: Trauma training for teachers working with Syrian refugee students…	punishing black trauma anti-black racism and trauma-informedschool social work	c mayor journalsuchicagoedu
Psychological first aid training of police officers	Z Kouvatsou, G Degermedgoglou… - Journal of Police and …, 2022 - Springer	Google Scholar via SerpApi	2022	https://link.springer.com/article/10.1007/s11896-022-09523-9	… confidence to providing PFA and trauma-informed care, as well … police officers, the aim of the present study was to evaluate the effectiveness of a properly adapted PFA training of police …	psychological first aid training of police officers	springer g degermedgoglou journal of police and z kouvatsou
Working towards collaborative, migrant-centered, and trauma-informed care: A mental health needs assessment for forced migrant communities in the DC …	N Sheth, S Patel, S O'Connor, MA Dutton - Journal of International …, 2022 - Springer	Google Scholar via SerpApi	2022	https://link.springer.com/article/10.1007/s12134-021-00884-4	… For instance, providing community education on trauma-informed care to places like the Department of Motor Vehicles, schools, and police can go a long way in serving clients and …	working towards collaborative migrant-centered and trauma-informed care a mental health needs assessment for forced migrant communities in the dc	springer ma dutton journal of international s oconnor s patel n sheth
Walk in balance: Training crisis intervention team police officers as compassionate warriors	BA Chopko - Journal of Creativity in Mental Health, 2011 - Taylor & Francis	Google Scholar via SerpApi	2011	https://www.tandfonline.com/doi/abs/10.1080/15401383.2011.630304	… Crisis Intervention Teams (CIT) were developed to train police … well as the welfare of the police officers themselves. The purpose … These strategies, based on my experiences as a police …	walk in balance training crisis intervention team police officers as compassionate warriors	taylor francis ba chopko journal of creativity in mental health
Healing Schools: A Framework for Joining Trauma-Informed Care, Restorative Justice, and Multicultural Education for Whole School Reform	UD Parameswaran, J Molloy, P Kuttner - The Urban Review, 2024 - Springer	Google Scholar via SerpApi	2024	https://link.springer.com/article/10.1007/s11256-023-00666-5	Trauma-informed Care (TIC), Restorative Justice (RJ), and Multicultural Education (MCE) are three approaches to school reform widely being discussed and promoted within schools. …	healing schools a framework for joining trauma-informed care restorative justice and multicultural education for whole school reform	springer j molloy p kuttner the urban review ud parameswaran
Trauma-informed care and elder abuse: a synergistic alliance	JS Ernst, T Maschi - Journal of elder abuse & neglect, 2018 - Taylor & Francis	Google Scholar via SerpApi	2018	https://www.tandfonline.com/doi/abs/10.1080/08946566.2018.1510353	… abuse has rarely been explored through a trauma-informed lens. Despite the prevalence of … be integrated with the principles of trauma-informed care to improve agency and community …	trauma-informed care and elder abuse a synergistic alliance	taylor francis t maschi journal of elder abuse neglect js ernst
Testing an attachment-and trauma-informed intervention approach for parents and young children after interparental violence: protocol for a randomized controlled …	S van der Asdonk, AR Kesarlal, C Schuengel… - Trials, 2022 - Springer	Google Scholar via SerpApi	2022	https://link.springer.com/article/10.1186/s13063-022-06902-9	… This study will test the effectiveness of an attachment- and trauma-informed intervention approach in a sample of parent-child dyads who have experienced severe interparental violence…	testing an attachment-and trauma-informed intervention approach for parents and young children after interparental violence protocol for a randomized controlled	springer ar kesarlal c schuengel trials s van der asdonk
Police training in responding to family, domestic and sexual violence	C Dowling - Trends and Issues in Crime and Criminal Justice, 2024 - search.informit.org	Google Scholar via SerpApi	2024	https://search.informit.org/doi/abs/10.3316/informit.T2024052100019500019553857	… However, the focus is on training for police dealing with this violence in an operational … The Promise Initiative: Promoting a trauma-informed police response to sexual assault in a mid-…	police training in responding to family domestic and sexual violence	searchinformitorg c dowling trends and issues in crime and criminal justice
10 The Voice of Compassion: Exploring Trauma-Informed Interpreting	MA Bancroft - Ideology, ethics and policy development in public …, 2017 - degruyter.com	Google Scholar via SerpApi	2017	https://www.degruyter.com/document/doi/10.21832/9781783097531-014/pdf?licenseType=restricted	… A hotline counsellor interviewed for Breaking Silence reported that she was urgently trying to get a domestic violence victim in active danger to phone the police, even as the abuser was …	10 the voice of compassion exploring trauma-informed interpreting	degruytercom ethics and policy development in public ma bancroft ideology
Racially just, trauma-informed care for Black students	G McAdoo, K Williams, TC Howard - Urban Education, 2023 - journals.sagepub.com	Google Scholar via SerpApi	2023	https://journals.sagepub.com/doi/abs/10.1177/00420859231175668	… Moreover, we contend that schools’ writ-large and teacher education programs can play an important role in providing the knowledge, resources, and dispositions needed to train …	racially just trauma-informed care for black students	journalssagepubcom k williams tc howard urban education g mcadoo
The Positive School Safety Program (PSSP) for School Officers: Implementation Processes and Outcomes	BN Rudd, C Ordorica, J Witzig, L Parker… - Psychological Injury and …, 2024 - Springer	Google Scholar via SerpApi	2024	https://link.springer.com/article/10.1007/s12207-024-09511-w	… train these school personnel to replace the use of traditional officer disciplinary strategies with a positive, trauma-informed … didactic training on trauma-informed school policing to SSOs, …	the positive school safety program pssp for school officers implementation processes and outcomes	springer c ordorica j witzig l parker psychological injury and bn rudd
National Guidelines for Trauma-Aware Education in Australia	J Howard, L L'Estrange, M Brown - Frontiers in Education, 2022 - frontiersin.org	Google Scholar via SerpApi	2022	https://www.frontiersin.org/articles/10.3389/feduc.2022.826658/full	… to a rapidly growing interest in trauma-aware education across the country and to … trauma-aware practices in schools and early childhood services. Although research into …	national guidelines for trauma-aware education in australia	frontiersinorg l lestrange m brown frontiers in education j howard
Anti-racism strategies in pediatric psychology: Using STYLE can help children overcome adverse experiences with police	RL Fix, EG Testa, IB Thurston, WN Gray… - Journal of Clinical …, 2022 - Springer	Google Scholar via SerpApi	2022	https://link.springer.com/article/10.1007/s10880-021-09804-1	… a trauma-informed approach and trauma-informed care has … unique developmental and trauma-specific responses of … , it is a key aspect of training for pediatric psychologists. This …	anti-racism strategies in pediatric psychology using style can help children overcome adverse experiences with police	springer eg testa ib thurston wn gray journal of clinical rl fix
Examining interpersonal violence from a trauma-informed and human rights perspective	K Graves, Y Gay - Handbook of interpersonal violence and abuse across …, 2022 - Springer	Google Scholar via SerpApi	2022	https://link.springer.com/content/pdf/10.1007/978-3-319-89999-2_204.pdf	… This might include providing trauma focused education and skill building trainings to all researchers, practitioners, and staff. Systems should educate and train their staff on a variety of …	examining interpersonal violence from a trauma-informed and human rights perspective	springer y gay handbook of interpersonal violence and abuse across k graves
Toward a social justice framework in trauma-informed practice in schools	S McGreer - Critical and Radical Social Work, 2024 - bristoluniversitypressdigital.com	Google Scholar via SerpApi	2024	https://bristoluniversitypressdigital.com/view/journals/crsw/aop/article-10.1332-20498608Y2024D000000037/article-10.1332-20498608Y2024D000000037.xml?utm_source=TrendMD&utm_medium=cpc&utm_campaign=Critical_and_Radical_Social_Work_TrendMD_0	… This article explores the integration of social justice principles for a theoretical reconceptualization of trauma-informed practice (TIP) in schools. This involves exploring the role of …	toward a social justice framework in trauma-informed practice in schools	bristoluniversitypressdigitalcom s mcgreer critical and radical social work
Trauma-informed social media: Towards solutions for reducing and healing online harm	CF Scott, G Marcu, RE Anderson… - Proceedings of the …, 2023 - dl.acm.org	Google Scholar via SerpApi	2023	https://dl.acm.org/doi/abs/10.1145/3544548.3581512	… how a trauma-informed approach might help address or decrease the likelihood of (re)experiencing trauma online. A trauma-informed … We then describe how the six trauma-informed …	trauma-informed social media towards solutions for reducing and healing online harm	dlacmorg g marcu re anderson proceedings of the cf scott
“That's my number one fear in life. It's the police”: Examining young Black men's exposures to trauma and loss resulting from police violence and police killings	JR Smith Lee, MA Robinson - Journal of Black Psychology, 2019 - journals.sagepub.com	Google Scholar via SerpApi	2019	https://journals.sagepub.com/doi/abs/10.1177/0095798419865152	… and supported the development of a trauma-informed research interview that ethically and … , understand, and train to treat traumatic losses resulting from police killings. This may be …	thats my number one fear in life its the police examining young black mens exposures to trauma and loss resulting from police violence and police killings	journalssagepubcom ma robinson journal of black psychology jr smith lee
Evaluation of 'The R-Model'crisis intervention de-escalation training for law enforcement	J Peterson, J Densley, G Erickson - The Police Journal, 2020 - journals.sagepub.com	Google Scholar via SerpApi	2020	https://journals.sagepub.com/doi/abs/10.1177/0032258X19864997	… police agency that comprised 57 sworn officers and 13 non-sworn support staff. The Chief of Police … process of developing the R-Model training for police officers that aims to increase …	evaluation of the r-modelcrisis intervention de-escalation training for law enforcement	journalssagepubcom g erickson the police journal j densley j peterson
The effectiveness of phasic, family-based, trauma-informed treatment within a Canadian community mental health center	L Goldstein, C Coyle, SL Rependa… - Journal of Family …, 2023 - Taylor & Francis	Google Scholar via SerpApi	2023	https://www.tandfonline.com/doi/abs/10.1080/26904586.2022.2133784	… training for the child and behavior management training for the parents. Results provided evidence that parental participation in their child’s therapy led to improved child outcomes over-…	the effectiveness of phasic family-based trauma-informed treatment within a canadian community mental health center	taylor francis c coyle sl rependa journal of family l goldstein
Rape Victims' Perceptions of Quality of Encounters With the Swedish Police	L Rudolfsson, L Hammond… - Violence against …, 2024 - journals.sagepub.com	Google Scholar via SerpApi	2024	https://journals.sagepub.com/doi/abs/10.1177/10778012241243055	… quality police encounters were associated with higher trust in the legal system and in police … Findings highlight the importance of trauma-informed policing as a response to sexual …	rape victims perceptions of quality of encounters with the swedish police	journalssagepubcom l hammond violence against l rudolfsson
A descriptive study of training and its perceived helpfulness among Illinois sexual assault investigators	RM Venema, K Lorenz, N Sweda - Journal of crime and justice, 2020 - Taylor & Francis	Google Scholar via SerpApi	2020	https://www.tandfonline.com/doi/abs/10.1080/0735648X.2019.1601585	… of the state of training for sexual assault investigators across … attention and been prioritized by police departments. A few … respectfully and in a trauma-informed way and whether this type …	a descriptive study of training and its perceived helpfulness among illinois sexual assault investigators	taylor francis k lorenz n sweda journal of crime and justice rm venema
Implementing trauma and grief component therapy for adolescents and think trauma for traumatized youth in secure juvenile justice settings	E Olafson, BW Boat, KT Putnam… - Journal of …, 2018 - journals.sagepub.com	Google Scholar via SerpApi	2018	https://journals.sagepub.com/doi/abs/10.1177/0886260516628287	… , coupled with a trauma-informed staff training, Think Trauma, … were to determine whether trauma-focused interventions (a) … , which is a trauma-informed milieu training for facility staff. All …	implementing trauma and grief component therapy for adolescents and think trauma for traumatized youth in secure juvenile justice settings	journalssagepubcom bw boat kt putnam journal of e olafson
Support or justice: a triangulated multi-focal view of sexual assault victim support in a UK sexual assault referral centre (SARC)	BK Widanaralalage, AD Murphy, C Loughlin - International journal of …, 2024 - Springer	Google Scholar via SerpApi	2024	https://link.springer.com/article/10.1186/s13033-024-00631-z	… to report to the police. A suggested solution was additional training for police officers in handling … , that embedded trauma-informed care in every step of police investigation [55, 56]. …	support or justice a triangulated multi-focal view of sexual assault victim support in a uk sexual assault referral centre sarc	springer ad murphy c loughlin international journal of bk widanaralalage
Adverse childhood experiences and trauma informed care for chiropractors: a call to awareness and action	KJ Baca, SA Salsbury - Chiropractic & Manual Therapies, 2023 - Springer	Google Scholar via SerpApi	2023	https://link.springer.com/article/10.1186/s12998-023-00503-2	… Trauma informed care (TIC) is a recommended approach to healthcare delivery across professions, especially when a trauma history is suspected. This commentary aims to increase …	adverse childhood experiences and trauma informed care for chiropractors a call to awareness and action	springer sa salsbury chiropractic manual therapies kj baca
Whitewashing trauma: Applying neoliberalism, governmentality, and whiteness theory to trauma training for teachers	C Mayor - Whiteness and Education, 2018 - Taylor & Francis	Google Scholar via SerpApi	2018	https://www.tandfonline.com/doi/abs/10.1080/23793406.2019.1573643	… Discussions about the impact of trauma on learning and the need for trauma-informed … dearth of information on the role of teachers in trauma-informed interventions. As Reinke et al. (…	whitewashing trauma applying neoliberalism governmentality and whiteness theory to trauma training for teachers	taylor francis c mayor whiteness and education
A rationale for trauma-informed postgraduate supervision	K McChesney - Teaching in Higher Education, 2024 - Taylor & Francis	Google Scholar via SerpApi	2024	https://www.tandfonline.com/doi/abs/10.1080/13562517.2022.2145469	… It is beyond the scope of this paper to précis each of these types of trauma, and in-depth knowledge of traumatology is not necessary for the kind of trauma-informed doctoral supervision …	a rationale for trauma-informed postgraduate supervision	taylor francis k mcchesney teaching in higher education
Meeting the moment: Trauma responsive teaching for student success	A Miller, H Yohn, MB Trochmann - Journal of Public Affairs …, 2024 - Taylor & Francis	Google Scholar via SerpApi	2024	https://www.tandfonline.com/doi/abs/10.1080/15236803.2023.2263129	… , we can create classrooms that train our students for responsive, thoughtful, engaged lives. … for a local police department and facilitates trauma-informed workshops on nonviolent …	meeting the moment trauma responsive teaching for student success	taylor francis h yohn mb trochmann journal of public affairs a miller
“The Response Hasn't Been a Human-to-Human Response, but a System-to-Human Response”: Health Care Perspectives of Police Responses to Persons with …	MM Morgan - Journal of Police and Criminal Psychology, 2024 - Springer	Google Scholar via SerpApi	2024	https://link.springer.com/article/10.1007/s11896-024-09649-y	… this girl went down the train tracks because she wanted to get hit by a train. Essentially, she … We know from trauma informed care that the first thing people need is safety, that you’ll get …	the response hasnt been a human-to-human response but a system-to-human response health care perspectives of police responses to persons with	springer mm morgan journal of police and criminal psychology
Improved emotion regulation following a trauma-informed CBT-based intervention associates with reduced risk for recidivism in justice-involved emerging adults	NM Dumornay, KE Finegold, A Chablani… - Frontiers in …, 2022 - frontiersin.org	Google Scholar via SerpApi	2022	https://www.frontiersin.org/articles/10.3389/fpsyt.2022.951429/full	… in Massachusetts and Maryland, employs a trauma-informed CBT-based skills curriculum and … The aim of this analysis was to assess the effectiveness of Roca's trauma-informed CBT …	improved emotion regulation following a trauma-informed cbt-based intervention associates with reduced risk for recidivism in justice-involved emerging adults	frontiersinorg a chablani frontiers in ke finegold nm dumornay
Law enforcement training on child trafficking: Engaging all stakeholders	C Harmon-Darrow, N Aggarwal… - Policing: A Journal of …, 2024 - academic.oup.com	Google Scholar via SerpApi	2024	https://academic.oup.com/policing/article-abstract/doi/10.1093/police/paae077/7709125	… policing and research include expanding and deepening skill-focussed interdisciplinary child sex trafficking training for … This included teaching on stages of change and trauma-informed …	law enforcement training on child trafficking engaging all stakeholders	academicoupcom n aggarwal policing a journal of c harmondarrow
Trauma-informed leadership	RW Manderscheid - International Journal of Mental Health, 2009 - Taylor & Francis	Google Scholar via SerpApi	2009	https://www.tandfonline.com/doi/abs/10.2753/IMH0020-7411380107	… Create technical assistance mechanisms to help train and guide staff, both now in preparation and later to ensure management of MH/SU problems. • Plan for expanded crisis hotlines (…	trauma-informed leadership	taylor francis rw manderscheid international journal of mental health
Do impulsivity and education moderate the effectiveness of police sexual assault investigations training? Findings from a Solomon four-group quasi-experiment	BA Campbell, DS Lapsey Jr - Criminal justice and behavior, 2021 - journals.sagepub.com	Google Scholar via SerpApi	2021	https://journals.sagepub.com/doi/abs/10.1177/00938548211034212	… investigator on a randomized controlled trial funded by the National Institute of Justice to implement and evaluate trauma-informed interview training for sex crimes investigators. …	do impulsivity and education moderate the effectiveness of police sexual assault investigations training findings from a solomon four-group quasi-experiment	journalssagepubcom ds lapsey jr criminal justice and behavior ba campbell
Mixed methods illustration of teachers' trauma-informed attitudes and practice	BS Russell, MN Wink, M Hutchison - Journal of Child & Adolescent …, 2024 - Springer	Google Scholar via SerpApi	2024	https://link.springer.com/article/10.1007/s40653-023-00583-5	… and trauma-informed classroom … trauma-informed attitudes or practices influenced teacher behavior, and (3) teachers’ own emotions and experiences implementing trauma-informed …	mixed methods illustration of teachers trauma-informed attitudes and practice	springer m hutchison journal of child adolescent mn wink bs russell
Police and mental health in elementary and secondary schools: A systematic review of the literature and implications for nursing	R Muller, MS Morabito, JG Green - Journal of Psychiatric and …, 2021 - Wiley Online Library	Google Scholar via SerpApi	2021	https://onlinelibrary.wiley.com/doi/abs/10.1111/jpm.12704	… The CIT model was originally developed to train police officers to diffuse and … trauma-informed principles. In particular, evaluations were needed to determine both the benefits of police …	police and mental health in elementary and secondary schools a systematic review of the literature and implications for nursing	wiley online library jg green journal of psychiatric and ms morabito r muller
''Now, I know my life is not over!': Introduction and Adaptation of the RESPECT HIV Intervention, OraQuick, and Trauma-Informed Care for Female Victims of Non …	GJ Rahill, M Joshi, B Blaise, C Carrington, P Paul… - medRxiv, 2022 - medrxiv.org	Google Scholar via SerpApi	2022	https://www.medrxiv.org/content/10.1101/2022.03.11.22272013.abstract	… back; so, help us to work; do some training for us—for us to take leadership of ourselves and … The fifth and final objective was to introduce trauma-informed care (TIC) [16] and to obtain …	now i know my life is not over introduction and adaptation of the respect hiv intervention oraquick and trauma-informed care for female victims of non	medrxivorg b blaise c carrington m joshi p paul medrxiv gj rahill
Young people and police making “Marginal Gains”: climbing fells, building relationships and changing police safeguarding practice	FJ Factor, EL Ackerley - Journal of Children's Services, 2019 - emerald.com	Google Scholar via SerpApi	2019	https://www.emerald.com/insight/content/doi/10.1108/JCS-01-2019-0001/full/html	… The lead facilitator (also lead author) was aware that a trauma-informed approach, which … were in place, booking train tickets, negotiating shift patterns for police officers and securing …	young people and police making marginal gains climbing fells building relationships and changing police safeguarding practice	emeraldcom el ackerley journal of childrens services fj factor
Is Crisis Intervention Team (CIT) training evidence-based practice? A systematic review	J Peterson, J Densley - Journal of Crime and Justice, 2018 - Taylor & Francis	Google Scholar via SerpApi	2018	https://www.tandfonline.com/doi/abs/10.1080/0735648x.2018.1484303	… This review has asked, is CIT training for law enforcement officers effective? We recognize … -service crisis intervention training for law enforcement. Many other police encounters would …	is crisis intervention team cit training evidence-based practice a systematic review	taylor francis j densley journal of crime and justice j peterson
A trauma-informed approach to the protection and support of witnesses in international tribunals: ten guiding principles	S Stepakoff, N Henry, N Binta Barrie… - Journal of Human …, 2017 - academic.oup.com	Google Scholar via SerpApi	2017	https://academic.oup.com/jhrp/article-pdf/doi/10.1093/jhuman/hux013/21788771/hux013.pdf	… Sierra Leonean police officers that police departments in … It is important to note that in discussions of trauma-informed … included the provision of training for investigators, attorneys, …	a trauma-informed approach to the protection and support of witnesses in international tribunals ten guiding principles	academicoupcom n binta barrie journal of human n henry s stepakoff
Train the trainer	W Perkins, LD Quick - Encyclopedia of Domestic Violence, 2023 - Springer	Google Scholar via SerpApi	2023	https://link.springer.com/content/pdf/10.1007/978-3-030-85493-5_1654-1.pdf	… More recently, the International Association of Chiefs of Police (IACP) provided a train-the-trainer program for trauma-informed sexual assault investigations. The IACP provided this …	train the trainer	springer ld quick encyclopedia of domestic violence w perkins
What hinders victims from reporting sexual violence: A qualitative study with police officers, prosecutors, and judges in hungary	K Parti, RA Robinson - International journal for crime, justice and …, 2021 - search.informit.org	Google Scholar via SerpApi	2021	https://search.informit.org/doi/abs/10.3316/INFORMIT.20210920053703	… You can train yourself about this if you get such cases and you consult the literature (Police … We propose that the mental health-focused and trauma-informed supervision of police …	what hinders victims from reporting sexual violence a qualitative study with police officers prosecutors and judges in hungary	searchinformitorg justice and ra robinson international journal for crime k parti
Elevated prevalence of suicide attempts among victims of police violence in the USA	JE DeVylder, JJ Frey, CD Cogburn, HC Wilcox… - Journal of Urban …, 2017 - Springer	Google Scholar via SerpApi	2017	https://link.springer.com/article/10.1007/s11524-017-0160-3	… -public interactions include greater accountability for police officers [22, 23] and training to … trauma informed training for police officers so that they may understand the impact of police …	elevated prevalence of suicide attempts among victims of police violence in the usa	springer cd cogburn hc wilcox journal of urban jj frey je devylder
Training police to de-escalate mental health crisis situations: Comparing virtual reality and live-action scenario-based approaches	J Lavoie, N Álvarez, V Baker… - Policing: A Journal of …, 2023 - academic.oup.com	Google Scholar via SerpApi	2023	https://academic.oup.com/policing/article-abstract/doi/10.1093/police/paad069/7334458	… person-centred and trauma-informed approaches. The third module addressed societal attitudes towards people with mental illness and how bias can impact police-citizen encounters. …	training police to de-escalate mental health crisis situations comparing virtual reality and live-action scenario-based approaches	academicoupcom n lvarez v baker policing a journal of j lavoie
Trauma informed mental health support; qualitative evaluation findings from one voluntary and community sector programme for women experiencing DVA	L Warwick-Booth, S Coan - … of Gender-Based …, 2024 - bristoluniversitypressdigital.com	Google Scholar via SerpApi	2024	https://bristoluniversitypressdigital.com/view/journals/jgbv/aop/article-10.1332-23986808Y2024D000000023/article-10.1332-23986808Y2024D000000023.xml?utm_source=TrendMD&utm_medium=cpc&utm_campaign=Journal_of_Gender-Based_Violence_TrendMD_0	… of trauma-informed support, adding to the evidence base about effective recovery work in the voluntary and community sector. The defining features of trauma-informed … trauma-informed …	trauma informed mental health support qualitative evaluation findings from one voluntary and community sector programme for women experiencing dva	bristoluniversitypressdigitalcom s coan of genderbased l warwickbooth
Exploring trauma responsive educational practices in a museum	CA Price, L Makdisi, G Hutchison… - Journal of Museum …, 2022 - Taylor & Francis	Google Scholar via SerpApi	2022	https://www.tandfonline.com/doi/abs/10.1080/10598650.2021.1988274%4010.1080/tfocoll.2023.0.issue-empathyselfcaremuseumeducation	… At the group level, it’s essential to find the appropriate training for the specific museum context… Being trauma-informed is an invitation. This start was our acceptance of the invitation, now …	exploring trauma responsive educational practices in a museum	taylor francis g hutchison journal of museum l makdisi ca price
Policing practices and vulnerable people	NL Asquith, I Bartkowiak-Théron - 2021 - Springer	Google Scholar via SerpApi	2021	https://link.springer.com/content/pdf/10.1007/978-3-030-62870-3.pdf	… reimagining policing highlight the harms that police cause. Yet for vulnerable people, police … experiences of vulnerability and address the importance of procedural and trauma-informed …	policing practices and vulnerable people	i bartkowiakthron springer nl asquith
Focal concerns and police decision making in sexual assault cases: A systematic review and meta-analysis	DS Lapsey Jr, BA Campbell… - Trauma, Violence, & …, 2022 - journals.sagepub.com	Google Scholar via SerpApi	2022	https://journals.sagepub.com/doi/abs/10.1177/1524838021991285	… investigator on a randomized controlled trial funded by the National Institute of Justice to implement and evaluate trauma-informed interview training for sex crimes investigators. …	focal concerns and police decision making in sexual assault cases a systematic review and meta-analysis	journalssagepubcom ba campbell trauma violence ds lapsey jr
Trauma-informed interventions for counselling sex trafficking survivors	SDA Litam, S Neal - International Journal for the Advancement of …, 2022 - Springer	Google Scholar via SerpApi	2022	https://link.springer.com/article/10.1007/s10447-022-09465-1	… (a) recognize the prevalence of sex trafficking in clinical settings, (b) understand the clinical implications of counselling adult sex trafficking survivors, and (c) employ trauma-informed …	trauma-informed interventions for counselling sex trafficking survivors	springer s neal international journal for the advancement of sda litam
Low self-control and legal cynicism among at-risk youth: An investigation into direct and vicarious police contact	DB Jackson, A Testa… - Journal of research in …, 2020 - journals.sagepub.com	Google Scholar via SerpApi	2020	https://journals.sagepub.com/doi/abs/10.1177/0022427820929735	… curriculum-based interventions (eg, Promoting Alternative THinking Strategies) and facilitate trauma-informed policing may be beneficial in curtailing the development of legal cynicism. …	low self-control and legal cynicism among at-risk youth an investigation into direct and vicarious police contact	journalssagepubcom a testa journal of research in db jackson
Thawing out: Understanding adjustment to housing first through an ecological and trauma-informed lens	H Brocious, LV Demientieff… - Journal of Human Behavior …, 2022 - Taylor & Francis	Google Scholar via SerpApi	2022	https://www.tandfonline.com/doi/abs/10.1080/10911359.2020.1846652	… Training for providers to utilize an ecological and trauma-informed care lens and to learn to create a trauma engaged program and environment are recommended for all HF programs. …	thawing out understanding adjustment to housing first through an ecological and trauma-informed lens	taylor francis lv demientieff journal of human behavior h brocious
Trauma-focused cognitive behavioral therapy for children and families	JA Cohen, E Deblinger, AP Mannarino - Psychotherapy Research, 2018 - Taylor & Francis	Google Scholar via SerpApi	2018	https://www.tandfonline.com/doi/abs/10.1080/10503307.2016.1208375	… Protective Services (CPS) or police did not believe that the child … credible by CPS and/or police. For our domestic violence … TF-CBT Train the Trainer, Train the Consultant and Train the …	trauma-focused cognitive behavioral therapy for children and families	taylor francis ap mannarino psychotherapy research e deblinger ja cohen
Trauma systems in Kenya: a qualitative analysis at the district level	HKH Wesson, KA Stevens… - Qualitative health …, 2015 - journals.sagepub.com	Google Scholar via SerpApi	2015	https://journals.sagepub.com/doi/abs/10.1177/1049732314562890	… However, trauma-specific training, such as how to safely extricate an injured person, was … and the police: “We need to train people on first aid . . . We [need to] teach all police officers the …	trauma systems in kenya a qualitative analysis at the district level	journalssagepubcom ka stevens qualitative health hkh wesson
'This is a health service. Leave it alone': service user and staff views on policing boundaries involving supervised consumption services	TM Watson, L Barnaby, AM Bayoumi… - Addiction Research & …, 2021 - Taylor & Francis	Google Scholar via SerpApi	2021	https://www.tandfonline.com/doi/abs/10.1080/16066359.2020.1730821	… Some participants recommended focused training for police, which included mixed opinions … training employ trauma-informed and anti-oppression frameworks to reshape police views …	this is a health service leave it alone service user and staff views on policing boundaries involving supervised consumption services	taylor francis am bayoumi addiction research l barnaby tm watson
Building a trauma-informed workforce capacity and legacy	M Popescu, V Strand, I Way… - Journal of Teaching …, 2017 - Taylor & Francis	Google Scholar via SerpApi	2017	https://www.tandfonline.com/doi/abs/10.1080/08841233.2016.1265040	… : My undergrad field placement was at a police department dealing with victims of any type of … resources to train the entire staff to become trauma-informed practitioners who can prepare …	building a trauma-informed workforce capacity and legacy	taylor francis i way journal of teaching v strand m popescu
Trauma-informed clinical practice with clients with suicidal thoughts and behaviors	RG Mirick, J Bridger, J McCauley - Smith College Studies in Social …, 2022 - Taylor & Francis	Google Scholar via SerpApi	2022	https://www.tandfonline.com/doi/abs/10.1080/00377317.2022.2104778	… trauma-informed practice when working with clients with suicidal thoughts and behaviors. However, although there are guidelines for trauma-informed … can provide trauma-informed care …	trauma-informed clinical practice with clients with suicidal thoughts and behaviors	taylor francis j bridger j mccauley smith college studies in social rg mirick
Youth custody is no place for mentally ill children and young people	L Haysom, J Kasinathan, Y Singh - Australasian Psychiatry, 2023 - journals.sagepub.com	Google Scholar via SerpApi	2023	https://journals.sagepub.com/doi/abs/10.1177/10398562231155753	… and trauma-informed training for police responding to crime scenes, and encouraging police … ’ and develops more positive relationships between the police, young people, their families …	youth custody is no place for mentally ill children and young people	journalssagepubcom j kasinathan y singh australasian psychiatry l haysom
Unfounded sexual assault: Women's experiences of not being believed by the police	J Murphy-Oikonen, K McQueen… - Journal of …, 2022 - journals.sagepub.com	Google Scholar via SerpApi	2022	https://journals.sagepub.com/doi/abs/10.1177/0886260520978190	… will assist police services to address the challenges that police officers face in the field. Lastly, research is needed to explore direct trauma-informed interventions for police officers to …	unfounded sexual assault womens experiences of not being believed by the police	journalssagepubcom k mcqueen journal of j murphyoikonen
Committing to Trauma-Informed Social Work Education in Chronic Syndemic Times	C Gelman, A Ortega-Williams, L Katz - Journal of Teaching in …, 2024 - Taylor & Francis	Google Scholar via SerpApi	2024	https://www.tandfonline.com/doi/abs/10.1080/08841233.2024.2316341	… trauma-informed principles must be applied across the social work curriculum, beyond trauma-focused … We offer examples of how we have revisioned social work training for ourselves …	committing to trauma-informed social work education in chronic syndemic times	taylor francis a ortegawilliams l katz journal of teaching in c gelman
Investigative decision-making in sexual assault case processing	AD Garza - Policing: A Journal of Policy and Practice, 2024 - academic.oup.com	Google Scholar via SerpApi	2024	https://academic.oup.com/policing/article-abstract/doi/10.1093/police/paae023/7609514	… an outcome evaluation of a mandatory, trauma-informed training for a police department. The training was designed to improve police response to gender violence offenses with …	investigative decision-making in sexual assault case processing	academicoupcom ad garza policing a journal of policy and practice
Arrest Web Entanglement: Female Domestic Violence Survivors' Experiences with Police Intervention and Coercively Controlling Male Partners	L Young Larance - Journal of interpersonal violence, 2024 - journals.sagepub.com	Google Scholar via SerpApi	2024	https://journals.sagepub.com/doi/abs/10.1177/08862605241254136	… , which has received Office of Violence Against Women funding to create policy and training for … Her direct practice work includes providing individual trauma-informed therapy and co-…	arrest web entanglement female domestic violence survivors experiences with police intervention and coercively controlling male partners	journalssagepubcom l young larance journal of interpersonal violence
Moving towards a more inclusive patient and public involvement in health research paradigm: the incorporation of a trauma-informed intersectional analysis	C Shimmin, KDM Wittmeier, JG Lavoie… - BMC Health Services …, 2017 - Springer	Google Scholar via SerpApi	2017	https://link.springer.com/article/10.1186/s12913-017-2463-1	… through self-regulation and policing derived from feelings of shame and guilt) [10, 11]. … A comprehensive public involvement in health research training for both researchers and public …	moving towards a more inclusive patient and public involvement in health research paradigm the incorporation of a trauma-informed intersectional analysis	springer jg lavoie bmc health services kdm wittmeier c shimmin
Police officer perspectives on the challenges of investigating sexual assault	J Murphy-Oikonen, L Chambers… - Police practice and …, 2023 - Taylor & Francis	Google Scholar via SerpApi	2023	https://www.tandfonline.com/doi/abs/10.1080/15614263.2022.2154210	… of trauma and implementation of a trauma-informed police response to sexual assault is … of police to provide improved and more widely available training for trauma-informed interview …	police officer perspectives on the challenges of investigating sexual assault	taylor francis l chambers police practice and j murphyoikonen
“We need to address the trauma”: School social workers′ views about student and staff mental health during COVID-19	KR Watson, G Capp, RA Astor, MS Kelly… - School mental …, 2022 - Springer	Google Scholar via SerpApi	2022	https://link.springer.com/article/10.1007/s12310-022-09512-7	… to my own school network that we train all of our staff in mental … of masks, temp checks, policing around keeping distance, etc… a trauma-informed approach: “Being a trauma-informed and …	we need to address the trauma school social workers views about student and staff mental health during covid-19	springer g capp ms kelly school mental ra astor kr watson
Experiences and Reporting of Unwanted Sexual Behaviors on Great Britain's Rail Network: A Survey of Victims and Witnesses with an Embedded Randomized …	B Ariel, V Ceccato, A McDonnell, K Webster - Victims & Offenders, 2024 - Taylor & Francis	Google Scholar via SerpApi	2024	https://www.tandfonline.com/doi/abs/10.1080/15564886.2024.2330094	… of victim-centered policing and trauma-informed care. The … Police a sexual harassment incident that occurred on a train. … or follow-up from the police, except a letter informing you that …	experiences and reporting of unwanted sexual behaviors on great britains rail network a survey of victims and witnesses with an embedded randomized	taylor francis a mcdonnell k webster victims offenders v ceccato b ariel
A science of hope? Tracing emergent entanglements between the biology of early life adversity, trauma-informed care, and restorative justice	R Müller, M Kenney - Science, Technology, & Human …, 2021 - journals.sagepub.com	Google Scholar via SerpApi	2021	https://journals.sagepub.com/doi/abs/10.1177/0162243920974095	… NEAR-org offered to train any group of people who were interested, the barrier to organizing and accessing trainings was very low. NEAR-org was able to train over 7,000 people in the …	a science of hope tracing emergent entanglements between the biology of early life adversity trauma-informed care and restorative justice	journalssagepubcom human m kenney science technology r mller
Exploring the attitudes of journalism educators to teach trauma-informed literacy: An analysis of a global survey	O Ogunyemi, LT Price - Journalism & Mass Communication …, 2023 - journals.sagepub.com	Google Scholar via SerpApi	2023	https://journals.sagepub.com/doi/abs/10.1177/10776958221143466	… An ongoing lack of trauma-aware training for journalists can … Their symptoms of traumatic stress mirror those of police … challenges of embedding trauma-informed literacy in journalism …	exploring the attitudes of journalism educators to teach trauma-informed literacy an analysis of a global survey	journalssagepubcom lt price journalism mass communication o ogunyemi
Trauma-informed environmental education: Helping students feel safe and connected in nature	NM Evans - The Journal of Environmental Education, 2023 - Taylor & Francis	Google Scholar via SerpApi	2023	https://www.tandfonline.com/doi/abs/10.1080/00958964.2022.2163220	… related to becoming trauma-informed; Settings include local … of the standards of training for all environmental educators. … Park, New York who had the police called on him by a White …	trauma-informed environmental education helping students feel safe and connected in nature	taylor francis nm evans the journal of environmental education
Trauma-informed mental healthcare in the UK: what is it and how can we further its development?	A Sweeney, S Clement, B Filson… - Mental Health Review …, 2016 - emerald.com	Google Scholar via SerpApi	2016	https://www.emerald.com/insight/content/doi/10.1108/MHRJ-01-2015-0006/full/	… care, the police, social services and voluntary sector services (such as … trauma-informed services throughout its adult division. Its TIA has been to develop a pathway of care and to train …	trauma-informed mental healthcare in the uk what is it and how can we further its development	emeraldcom b filson mental health review s clement a sweeney
TRAUMA-INFORMED SERVICES	D Hayes - Children and Young People Now Select, 2022 - magonlinelibrary.com	Google Scholar via SerpApi	2022	https://www.magonlinelibrary.com/doi/full/10.12968/cypn.2022.8.27	… brings together public health, policing and criminal justice to … A key activity is the training of frontline police officers and … from the Youth Endowment Fund to train 18 of their staff. The …	trauma-informed services	magonlinelibrarycom d hayes children and young people now select
Establishing context to build capacity: a qualitative study to determine the feasibility, utility, and acceptability of a complex trauma training for psychologists working in …	BK Kohrt, MP Murray, L Cabel Salinas - Community Mental Health Journal, 2020 - Springer	Google Scholar via SerpApi	2020	https://link.springer.com/article/10.1007/s10597-020-00598-4	… a culturally and contextually adapted training in trauma-focused EBPs for community-based … had women that go to the police station- and the police themselves mock her. They mock her…	establishing context to build capacity a qualitative study to determine the feasibility utility and acceptability of a complex trauma training for psychologists working in	springer l cabel salinas community mental health journal mp murray bk kohrt
Are deficit perspectives thriving in trauma-informed schools? A historical and anti-racist reflection	C Palma, AS Abdou, S Danforth… - Equity & Excellence in …, 2023 - Taylor & Francis	Google Scholar via SerpApi	2023	https://www.tandfonline.com/doi/abs/10.1080/10665684.2023.2192983	… The eyes of trauma-informed educators increasingly train on these students. … for students (eg, punitive discipline, police in schools) will continue to limit the potential benefits of …	are deficit perspectives thriving in trauma-informed schools a historical and anti-racist reflection	taylor francis as abdou s danforth equity excellence in c palma
Process of co‐production of mental health service plans for refugee children in Turkey	E Seyda, Y Merve, V Panos - Children & Society, 2024 - Wiley Online Library	Google Scholar via SerpApi	2024	https://onlinelibrary.wiley.com/doi/abs/10.1111/chso.12807	… A trauma-informed service transformation framework was … A trauma-informed and scaled service model of collaborative … We train the police and the constabulary there, for example, they …	process of coproduction of mental health service plans for refugee children in turkey	wiley online library v panos children society y merve e seyda
Comparing rape victim and perpetrator blaming in a police officer sample: Differences between police officers with and without special training	E Sleath, R Bull - Criminal Justice and Behavior, 2012 - journals.sagepub.com	Google Scholar via SerpApi	2012	https://journals.sagepub.com/doi/abs/10.1177/0093854811434696	… in a sample of police officers (N = 123), comparing the responses of police officers specially … No relationships were found between police experience (measured as years of service) and …	comparing rape victim and perpetrator blaming in a police officer sample differences between police officers with and without special training	journalssagepubcom r bull criminal justice and behavior e sleath
Legislative Perspectives on Human Trafficking Training for Physicians	KL Borham, C Eret, B Bernstein… - Journal of Human …, 2024 - Taylor & Francis	Google Scholar via SerpApi	2024	https://www.tandfonline.com/doi/abs/10.1080/23322705.2021.2001632	… training for the prevention, identification, and documentation of human trafficking, as well as facilitate a comprehensive trauma-informed … have to report to the police department or sheriff’…	legislative perspectives on human trafficking training for physicians	taylor francis b bernstein journal of human c eret kl borham
Police violence and abuse against street‐connected adolescents in Bangladesh: A qualitative study of lived experiences	NF Bromfield, H Reza, S Sultana - Children & Society, 2023 - Wiley Online Library	Google Scholar via SerpApi	2023	https://onlinelibrary.wiley.com/doi/abs/10.1111/chso.12633	… Furthermore, Bangladesh must invest in high-quality training for police and other … Police who have contact with homeless youth must receive extensive trauma-informed training in …	police violence and abuse against streetconnected adolescents in bangladesh a qualitative study of lived experiences	wiley online library h reza s sultana children society nf bromfield
Empirically supported psychological treatments for adult acute stress disorder and posttraumatic stress disorder: A review	K Ponniah, SD Hollon - Depression and anxiety, 2009 - Wiley Online Library	Google Scholar via SerpApi	2009	https://onlinelibrary.wiley.com/doi/abs/10.1002/da.20635	… , we further attempted to classify all the individual trauma-focused CBTs evaluated in the RCTs we … or compared different types of individual trauma-focused CBT in the absence of other …	empirically supported psychological treatments for adult acute stress disorder and posttraumatic stress disorder a review	wiley online library sd hollon depression and anxiety k ponniah
Adolescent police stops, self-harm, and attempted suicide: findings from the UK Millennium Cohort Study, 2012‒2019	DB Jackson, A Testa, RL Fix… - American journal of …, 2021 - ajph.aphapublications.org	Google Scholar via SerpApi	2021	https://ajph.aphapublications.org/doi/abs/10.2105/AJPH.2021.306434	… Police agencies should train officers to use conflict resolution skills, trauma-informed … mental health outcomes in the wake of adolescent police stops. Beyond officer training, it may be …	adolescent police stops self-harm and attempted suicide findings from the uk millennium cohort study 20122019	ajphaphapublicationsorg a testa rl fix american journal of db jackson
Crime victimization distress, neighbourhood social cohesion and perceived police effectiveness	EE Avery, JM Hermsen, K Towne - Journal of Community & …, 2020 - Wiley Online Library	Google Scholar via SerpApi	2020	https://onlinelibrary.wiley.com/doi/abs/10.1002/casp.2462	… training for police. Victims who experience distress tend to have low satisfaction with police, perhaps due to their perception of poor police … Trauma-informed training of police and …	crime victimization distress neighbourhood social cohesion and perceived police effectiveness	wiley online library jm hermsen k towne journal of community ee avery
Trauma-informed practices in early childhood education: Contributions, limitations and ethical considerations	ÁM Vericat Rocha… - Global studies of …, 2019 - journals.sagepub.com	Google Scholar via SerpApi	2019	https://journals.sagepub.com/doi/abs/10.1177/2043610619846319	… in terms similar to theirs: trauma-informed care approaches tend to be based on a particular ‘knowing’ of the infant and insist on the need to train educators about early childhood trauma…	trauma-informed practices in early childhood education contributions limitations and ethical considerations	journalssagepubcom m vericat rocha global studies of
Understanding school-based policing: Recommendations for improving school resource officer programs and promoting safer schools	JW Glenn, LC Taylor, HP Chesterton, S Williams… - Safer …, 2019 - emerald.com	Google Scholar via SerpApi	2019	https://www.emerald.com/insight/content/doi/10.1108/SC-05-2019-0015/full/html	… in funding and training for SROs across the … trauma-informed practices and broad perspectives relative to working with diverse youth populations in the context of school-based policing…	understanding school-based policing recommendations for improving school resource officer programs and promoting safer schools	emeraldcom hp chesterton lc taylor s williams safer jw glenn
Trauma-Informed Care and How Social Media Contributes to Trauma	B Orionzi - Pediatric Annals, 2023 - journals.healio.com	Google Scholar via SerpApi	2023	https://journals.healio.com/doi/abs/10.3928/19382359-20230118-02	… , resilience, and relational health into medical training is a necessary step to promoting TIC … They can model mental health integration and trauma-informed practices across all service …	trauma-informed care and how social media contributes to trauma	journalshealiocom b orionzi pediatric annals
'Softening'school resource officers: The extension of police presence in schools in an era of Black Lives Matter, school shootings, and rising inequality	EO Turner, AJ Beneke - Race Ethnicity and Education, 2020 - Taylor & Francis	Google Scholar via SerpApi	2020	https://www.tandfonline.com/doi/abs/10.1080/13613324.2019.1679753	… them from neighborhood police officers. SROs were described as central to trauma-informed and … Nineteen states have proposed or passed legislation to train SROs in areas like ‘youth …	softeningschool resource officers the extension of police presence in schools in an era of black lives matter school shootings and rising inequality	taylor francis aj beneke race ethnicity and education eo turner
Stigma arising from youth police contact: The protective role of mother–youth closeness	K Turney, A Testa, DB Jackson - Journal of Marriage and …, 2023 - Wiley Online Library	Google Scholar via SerpApi	2023	https://onlinelibrary.wiley.com/doi/abs/10.1111/jomf.12886	… that reduce the likelihood that police–youth contacts become … of trauma-informed policing, which focuses on training police … train clinicians and health providers in trauma-informed care, …	stigma arising from youth police contact the protective role of motheryouth closeness	wiley online library a testa db jackson journal of marriage and k turney
“Dickheads” and “Cool Cops”: The Impact of Officers' Perceived Cultural and Contextual Competence on Black Men's Appraisals of Police	AR Henson - Journal of Research in Crime and Delinquency, 2024 - journals.sagepub.com	Google Scholar via SerpApi	2024	https://journals.sagepub.com/doi/abs/10.1177/00224278221137340	… trauma-informed, community-based means of addressing harm in order to ultimately dissolve police … cultural and contextual competence training for all police officers. However, this has …	dickheads and cool cops the impact of officers perceived cultural and contextual competence on black mens appraisals of police	journalssagepubcom ar henson journal of research in crime and delinquency
“I think it's re-victimizing victims almost every time”: police perceptions of criminal justice responses to sexual violence	D Spencer, A Dodge, R Ricciardelli, D Ballucci - Critical criminology, 2018 - Springer	Google Scholar via SerpApi	2018	https://link.springer.com/article/10.1007/s10612-018-9390-2	… that attempts to better train officers and to lower … policing strategies (eg trauma informed sexual assault investigation and interview training) combined with broader changes in police …	i think its re-victimizing victims almost every time police perceptions of criminal justice responses to sexual violence	springer a dodge d ballucci critical criminology r ricciardelli d spencer
When it “feels like we're in this together”: Toward a trauma-informed public health pedagogy drawing on lived experiences	EK Tsui, S Cooper, A Elsayed… - Pedagogy in Health …, 2023 - journals.sagepub.com	Google Scholar via SerpApi	2023	https://journals.sagepub.com/doi/abs/10.1177/23733799231177045	… We discuss the ways that trauma-informed teaching and learning responds to these findings. Finally, we suggest action steps toward incorporating trauma-informed public health …	when it feels like were in this together toward a trauma-informed public health pedagogy drawing on lived experiences	journalssagepubcom a elsayed pedagogy in health s cooper ek tsui
'We need to tackle their well being first': understanding and supporting care-experienced girls in the Youth Justice System	J Staines, C Fitzpatrick, J Shaw, K Hunter - Youth Justice, 2023 - journals.sagepub.com	Google Scholar via SerpApi	2023	https://journals.sagepub.com/doi/abs/10.1177/14732254231191977	… The provision of gender-specific, trauma-informed interventions by YOTs demonstrates how … While over-reliance on the police was prominent, the nature of police interactions emerged …	we need to tackle their well being first understanding and supporting care-experienced girls in the youth justice system	journalssagepubcom c fitzpatrick j shaw k hunter youth justice j staines
Understanding sexual assault survivors' perspectives on archiving qualitative data: Implications for feminist approaches to open science	R Campbell, R Goodman-Williams… - … of women quarterly, 2023 - journals.sagepub.com	Google Scholar via SerpApi	2023	https://journals.sagepub.com/doi/abs/10.1177/03616843221131546	… Survivors wanted their data used to help change policies regarding untested SAKs, train the police in trauma-informed investigation techniques, and build more supportive programs for …	understanding sexual assault survivors perspectives on archiving qualitative data implications for feminist approaches to open science	journalssagepubcom r goodmanwilliams of women quarterly r campbell
To charge or not to charge? Police decisions in Canadian sexual assault cases and the relevance of rape myths	AC Salerno-Ferraro, S Jung - Police practice and research, 2022 - Taylor & Francis	Google Scholar via SerpApi	2022	https://www.tandfonline.com/doi/abs/10.1080/15614263.2021.2002150	… to adapt formal training for police towards a broader lens of trauma-informed services. … 2019) in taking a trauma-informed approach to assist police on improving their response to victims …	to charge or not to charge police decisions in canadian sexual assault cases and the relevance of rape myths	taylor francis s jung police practice and research ac salernoferraro
Implementing an Organizational Trauma-Informed Approach to Olympic Sites: An Urgent Priority to Protect Elite Athlete Well-being During Olympic Games …	J McMahon, KR McGannon - American Behavioral Scientist, 2024 - journals.sagepub.com	Google Scholar via SerpApi	2024	https://journals.sagepub.com/doi/abs/10.1177/00027642241261253	… trauma aware, and practices are not trauma-informed, unintended “unsafe” responses may result. To contextualize our rationale for an organizational trauma-informed … trauma-informed …	implementing an organizational trauma-informed approach to olympic sites an urgent priority to protect elite athlete well-being during olympic games	journalssagepubcom kr mcgannon american behavioral scientist j mcmahon
Development and evaluation of a training program for interpreters in the field of trauma-focused cognitive behavioral therapy	LRF Müller, ML Herold, J Unterhitzenberger… - Frontiers in …, 2023 - frontiersin.org	Google Scholar via SerpApi	2023	https://www.frontiersin.org/articles/10.3389/fpsyg.2023.1148690/full	… is a scarcity of evaluated training programs that prepare language mediators to translate during psychotherapy developed specifically for this patient group, for instance trauma-focused …	development and evaluation of a training program for interpreters in the field of trauma-focused cognitive behavioral therapy	frontiersinorg j unterhitzenberger frontiers in ml herold lrf mller
Equitable suicide prevention for youth impacted by the juvenile legal system	JI Meza, S Snyder, C Shanholtz - Frontiers in psychiatry, 2022 - frontiersin.org	Google Scholar via SerpApi	2022	https://www.frontiersin.org/articles/10.3389/fpsyt.2022.994514/full	… this intercept, we recommend compulsory trauma-informed training for all first responders/… to racist policing practices (25). In addition, we recommend the training of police officers in …	equitable suicide prevention for youth impacted by the juvenile legal system	frontiersinorg c shanholtz frontiers in psychiatry s snyder ji meza
Understanding and responding early to childhood trauma	S Marans - The International Journal of Psychoanalysis, 2023 - Taylor & Francis	Google Scholar via SerpApi	2023	https://www.tandfonline.com/doi/abs/10.1080/00207578.2023.2213529	… Police officials were particularly disturbed by the vast number of children encountered in police calls for service that never received any form of trauma-informed intervention or care. …	understanding and responding early to childhood trauma	taylor francis s marans the international journal of psychoanalysis
Clinical Consultation During a Trauma-Focused Cognitive Behavioral Therapy Community-Based Learning Collaborative: Examination of Consultation Content …	GS Woodard, AS Cheng, DA Phillips… - Child …, 2023 - journals.sagepub.com	Google Scholar via SerpApi	2023	https://journals.sagepub.com/doi/abs/10.1177/10775595231222645	… This study examined provider engagement in consultation and the content and strategies used during consultation following training in Trauma-focused Cognitive Behavioral Therapy (…	clinical consultation during a trauma-focused cognitive behavioral therapy community-based learning collaborative examination of consultation content	journalssagepubcom as cheng da phillips child gs woodard
Sexual assault: women's voices on the health impacts of not being believed by police	K McQueen, J Murphy-Oikonen, A Miller… - BMC women's health, 2021 - Springer	Google Scholar via SerpApi	2021	https://link.springer.com/article/10.1186/s12905-021-01358-6	… in trauma informed care can increase sexual assault reporting by supporting survivors and advocating for sensitive treatment from the police. … Sensitivity training for police officers that …	sexual assault womens voices on the health impacts of not being believed by police	springer a miller bmc womens health j murphyoikonen k mcqueen
Silence after stops? Assessing youth disclosure of police encounters	DB Jackson, DC Semenza, A Testa… - Journal of research on …, 2022 - Wiley Online Library	Google Scholar via SerpApi	2022	https://onlinelibrary.wiley.com/doi/abs/10.1111/jora.12683	… of the need for social support strategies (including sensitive, trauma-informed ways to facilitate disclosure) to buffer the potentially adverse repercussions of youth–police encounters. …	silence after stops assessing youth disclosure of police encounters	wiley online library a testa journal of research on dc semenza db jackson
Responding to the health needs of survivors of human trafficking: a systematic review	S Hemmings, S Jakobowitz, M Abas, D Bick… - BMC health services …, 2016 - Springer	Google Scholar via SerpApi	2016	https://link.springer.com/article/10.1186/s12913-016-1538-8	… healthcare that is trauma-informed and culturally sensitive to … in respect of police referrals and argued that calling police or … However if it is necessary to call police services, then this …	responding to the health needs of survivors of human trafficking a systematic review	springer d bick bmc health services m abas s jakobowitz s hemmings
Unpacking police endorsement of myths surrounding intimate partner violence against women: formation and implications	L Nørgaard Madsen… - Violence against women, 2024 - journals.sagepub.com	Google Scholar via SerpApi	2024	https://journals.sagepub.com/doi/abs/10.1177/10778012241238243	… Police, focusing on improving police response to IPV victims by implementing trauma-informed police … trained IPV experts across all police districts to train police officers in victim trauma …	unpacking police endorsement of myths surrounding intimate partner violence against women formation and implications	journalssagepubcom l nrgaard madsen violence against women
A systematic literature review of specialist policing of rape and serious sexual offences	CT Dalton, S Barrett, MAH Horvath, K Davies - International Criminology, 2022 - Springer	Google Scholar via SerpApi	2022	https://link.springer.com/article/10.1007/s43576-022-00062-1	… for specialist training for officers to conduct interviews in a trauma-informed manner to avoid … revictimisation and addressing the presence of rape myth acceptance (RMA) in the police. …	a systematic literature review of specialist policing of rape and serious sexual offences	springer k davies international criminology mah horvath s barrett ct dalton
Police officer knowledge of and attitudes to opioid overdose and naloxone administration: an evaluation of police training in Scotland	P Hillen, EM Speakman, M Jamieson… - Policing and …, 2024 - Taylor & Francis	Google Scholar via SerpApi	2024	https://www.tandfonline.com/doi/abs/10.1080/10439463.2024.2367142	… , and train and support officers to respond to the emergent public health role of policing. The … the Chief Constable of Police Scotland to mandate that all Police Scotland Officers routinely …	police officer knowledge of and attitudes to opioid overdose and naloxone administration an evaluation of police training in scotland	taylor francis em speakman m jamieson policing and p hillen
Understanding the outcome of police safeguarding notifications to social services in South Wales	K Ford, A Newbury, Z Meredith, J Evans… - The Police …, 2020 - journals.sagepub.com	Google Scholar via SerpApi	2020	https://journals.sagepub.com/doi/abs/10.1177/0032258X19836144	… The application of a trauma-informed approach to policing may allow officers to better understand the demands of complex welfare cases, and enable them to work in a more supportive …	understanding the outcome of police safeguarding notifications to social services in south wales	journalssagepubcom a newbury j evans the police z meredith k ford
Reducing the use of seclusion and restraint in psychiatric emergency and adult inpatient services—improving patient-centered care	JB Wale, GS Belkin, R Moon - The Permanente Journal, 2011 - thepermanentejournal.org	Google Scholar via SerpApi	2011	https://www.thepermanentejournal.org/doi/pdf/10.7812/TPP/10-159?download=true	… more patient centered and trauma informed. Interdisciplinary … HHC hired sensory modulation experts to train HHC staff at … ; 2) training modules for hospital police were created to clarify …	reducing the use of seclusion and restraint in psychiatric emergency and adult inpatient servicesimproving patient-centered care	thepermanentejournalorg gs belkin r moon the permanente journal jb wale
Trauma-informed librarianship: Guidance for libraries with and without social workers	EA Wahler - Journal of the Australian Library and Information …, 2023 - Taylor & Francis	Google Scholar via SerpApi	2023	https://www.tandfonline.com/doi/abs/10.1080/24750158.2023.2255942	… plan for strengthening the trauma-informed approach of the library. This plan might include steps such as training for staff, adding public programming on trauma-informed approaches, …	trauma-informed librarianship guidance for libraries with and without social workers	taylor francis ea wahler journal of the australian library and information
Youth justice in Australia: Themes from recent inquiries	G Clancey, S Wang, B Lin - Trends and issues in crime and …, 2020 - search.informit.org	Google Scholar via SerpApi	2020	https://search.informit.org/doi/abs/10.3316/informit.447563988248416	… by police in Australia is lagging behind the progress made in other jurisdictions, it must be noted that the base rate of young people proceeded against by police in … of a trauma-informed …	youth justice in australia themes from recent inquiries	searchinformitorg b lin trends and issues in crime and s wang g clancey
Trauma without borders: The necessity for school-based interventions in treating unaccompanied refugee minors	D Franco - Child and adolescent social work journal, 2018 - Springer	Google Scholar via SerpApi	2018	https://link.springer.com/article/10.1007/s10560-018-0552-6	… Clinical implications of culturally responsive and trauma-informed treatment of URM in schools … research and culturally responsive, trauma-informed interventions for URM in schools. …	trauma without borders the necessity for school-based interventions in treating unaccompanied refugee minors	springer d franco child and adolescent social work journal
The embodiment of complex trauma in domestic minor sex trafficking victims and the dangers of misidentification	K McGuire - Journal of Human Behavior in the Social Environment, 2019 - Taylor & Francis	Google Scholar via SerpApi	2019	https://www.tandfonline.com/doi/abs/10.1080/10911359.2018.1543630	… I argue that trauma-informed services are crucial when … Police reports were frequently made about Nicole running away … We can train system partners to be trauma-informed, avoid …	the embodiment of complex trauma in domestic minor sex trafficking victims and the dangers of misidentification	taylor francis k mcguire journal of human behavior in the social environment
17 Programs and Practices to Promote a Safe Campus: Alternatives to School Policing and Punitive Practices	T Bartlett, LE Law, D Schugurensky, MJ Díaz… - The Urban …, 2024 - Springer	Google Scholar via SerpApi	2024	https://link.springer.com/article/10.1007/s11256-023-00669-2	… , policing, and justice, most recently spurred by the public murder of George Floyd by police … US states to pass more than 140 new police oversight and reform laws, and several school …	17 programs and practices to promote a safe campus alternatives to school policing and punitive practices	springer d schugurensky le law mj daz the urban t bartlett
To confront sexual violence, we must train non-forensic experts to perform medico-legal evaluations	R Mishori, K Naimer, T McHale… - … , Science and the …, 2022 - journals.sagepub.com	Google Scholar via SerpApi	2022	https://journals.sagepub.com/doi/abs/10.1177/00258024211029075	… medico-legal assessments, case management, police investigations and prosecutions—is a … not only face long waits in accessing trauma-focused care, but biological evidence may be …	to confront sexual violence we must train non-forensic experts to perform medico-legal evaluations	journalssagepubcom k naimer science and the t mchale r mishori
Considerations in designing trauma-focused interventions for displaced Afghan women	AA Ramos - Frontiers in Global Women's Health, 2023 - frontiersin.org	Google Scholar via SerpApi	2023	https://www.frontiersin.org/articles/10.3389/fgwh.2022.893957/full	… by inadequate and complicit lack of policing, as well as the lack … serve more as introductory training for clinicians rather than … help supplement more intensive trauma-focused therapies. …	considerations in designing trauma-focused interventions for displaced afghan women	frontiersinorg aa ramos frontiers in global womens health
Treatment of a commercially sexually abused girl using trauma-focused cognitive behavioral therapy and legal interventions	MC Kenny, CE Helpingstine… - Clinical Case …, 2019 - journals.sagepub.com	Google Scholar via SerpApi	2019	https://journals.sagepub.com/doi/abs/10.1177/1534650118800809	This case study describes the use of trauma-focused cognitive behavioral therapy (TF-CBT) and legal interventions for a 16-year-old girl who was the victim of commercial sexual …	treatment of a commercially sexually abused girl using trauma-focused cognitive behavioral therapy and legal interventions	journalssagepubcom ce helpingstine clinical case mc kenny
Child abuse and the church: A call for prevention, treatment, and training	VI Vieth, BJ Tchividjian, DF Walker… - Journal of Psychology …, 2012 - journals.sagepub.com	Google Scholar via SerpApi	2012	https://journals.sagepub.com/doi/abs/10.1177/009164711204000407	… Trauma-focused CBT is a leading empirically supported … him or her in addition to informing the police. Tchivdjian con- … , respond to, and train others to comprehensively address child …	child abuse and the church a call for prevention treatment and training	journalssagepubcom bj tchividjian df walker journal of psychology vi vieth
Intervening with children and families exposed to violence (Part I)	S Marans - Journal of Infant, Child, and Adolescent Psychotherapy, 2014 - Taylor & Francis	Google Scholar via SerpApi	2014	https://www.tandfonline.com/doi/abs/10.1080/15289168.2014.951274	… of increasing the trauma-informed approaches that each of … And training for clinicians on police procedures, basic issues … and children that received this police-mental health response …	intervening with children and families exposed to violence part i	taylor francis and adolescent psychotherapy child s marans journal of infant
Sexual violence survivors' experiences with the police and willingness to report future victimization	K Lorenz, C Jacobsen - Women & Criminal Justice, 2024 - Taylor & Francis	Google Scholar via SerpApi	2024	https://www.tandfonline.com/doi/abs/10.1080/08974454.2021.1985045	… Training for officers particularly in the area of sexual assault investigations has proven difficult and often ineffective, and trauma-informed training contradicts the goals of police work (…	sexual violence survivors experiences with the police and willingness to report future victimization	taylor francis c jacobsen women criminal justice k lorenz
Recommended mental health practices for individuals interacting with US police, court, jail, probation, and parole systems	JE Johnson, N Ramezani, J Viglione… - Psychiatric …, 2024 - Am Psychiatric Assoc	Google Scholar via SerpApi	2024	https://ps.psychiatryonline.org/doi/abs/10.1176/appi.ps.20230029	… Trauma-informed care, settings, or services Staff understand that many individuals with … Mental health training for correctional staff c Mental health training for correctional staff, such as …	recommended mental health practices for individuals interacting with us police court jail probation and parole systems	am psychiatric assoc j viglione psychiatric n ramezani je johnson
Creating a university strategic plan to address relationship violence and sexual misconduct (RVSM): An application of principles-focused evaluation at Michigan State …	R Campbell, A Munford, CA Moylan… - Violence against …, 2023 - journals.sagepub.com	Google Scholar via SerpApi	2023	https://journals.sagepub.com/doi/abs/10.1177/10778012221130106	… to train our staff in best practices for trauma-informed care and … a trauma-informed culture: we will foster a trauma-informed … to report the assault to the police. Co-locating the interview …	creating a university strategic plan to address relationship violence and sexual misconduct rvsm an application of principles-focused evaluation at michigan state	journalssagepubcom a munford ca moylan violence against r campbell
Reconsidering police in schools	R King, M Schindler - Contexts, 2021 - journals.sagepub.com	Google Scholar via SerpApi	2021	https://journals.sagepub.com/doi/abs/10.1177/15365042211058122	… training for street patrol as other police officers but are stationed in a school building. Since they are affiliated with the local police … in de-escalation, trauma-informed practices, and …	reconsidering police in schools	journalssagepubcom m schindler contexts r king
Preparing teacher candidates for trauma-informed practices	EC Brown, A Freedle, NL Hurless, RD Miller… - Urban …, 2022 - journals.sagepub.com	Google Scholar via SerpApi	2022	https://journals.sagepub.com/doi/abs/10.1177/0042085920974084	… Evaluating foundational professional development training for trauma-informed approaches in schools. Psychological Services, 16(1), 95–102. https://doi.org/10.1037/ser0000312 …	preparing teacher candidates for trauma-informed practices	journalssagepubcom a freedle nl hurless rd miller urban ec brown
Mindfulness training for primary care for Portuguese-speaking immigrants: A pilot study	M Trombka, TB Creedon, M Demarzo, LT Cuoco… - Frontiers in …, 2021 - frontiersin.org	Google Scholar via SerpApi	2021	https://www.frontiersin.org/articles/10.3389/fpsyt.2021.664381/full	… MTPC is an 8-week, primary care-adapted, referral-based, insurance-reimbursable, trauma-informed MBI that is fully integrated into a healthcare system. The study also examined …	mindfulness training for primary care for portuguese-speaking immigrants a pilot study	frontiersinorg lt cuoco frontiers in m demarzo tb creedon m trombka
Perceptions of police response to domestic violence in Puerto Rico: Law 54 and human rights	CK Medina, JM Becker, LK Negroni - Journal of human rights and social …, 2020 - Springer	Google Scholar via SerpApi	2020	https://link.springer.com/article/10.1007/s41134-020-00123-3	… of domestic violence training for the general police. As a result, the general … police on a monthly basis to discuss gender justice, providing workshops to inform police of trauma-informed …	perceptions of police response to domestic violence in puerto rico law 54 and human rights	springer jm becker lk negroni journal of human rights and social ck medina
Research watch: trauma-informed mental health care and avoiding exclusion of people with a psychosis diagnosis from trauma therapies	S Holttum - Mental Health and Social Inclusion, 2021 - emerald.com	Google Scholar via SerpApi	2021	https://www.emerald.com/insight/content/doi/10.1108/MHSI-02-2021-0006/full/html	… One paper reports ideas of service users and family members for trauma-informed mental … services for psychosis about practices of trauma-informed care. Both papers feature themes …	research watch trauma-informed mental health care and avoiding exclusion of people with a psychosis diagnosis from trauma therapies	emeraldcom s holttum mental health and social inclusion
Digital shadows: confronting the rise of technology-facilitated sexual violence and the quest for systemic solutions	M Sorochinski, E Borukhov - Contemporary Justice Review, 2024 - Taylor & Francis	Google Scholar via SerpApi	2024	https://www.tandfonline.com/doi/abs/10.1080/10282580.2024.2363429	… It urges immediate, multi-pronged action against TFSV, including training for legal and law … of training amongst police: [Police] should be trained to be trauma informed when working …	digital shadows confronting the rise of technology-facilitated sexual violence and the quest for systemic solutions	taylor francis e borukhov contemporary justice review m sorochinski
Policing the (post) colonial body: The Covid-19 lockdown in South Africa	A Reed, Z Xaso - Anthropology Southern Africa, 2022 - Taylor & Francis	Google Scholar via SerpApi	2022	https://www.tandfonline.com/doi/abs/10.1080/23323256.2022.2101498	… communityoriented policing approach that prioritises compassion and trauma-informed practices … to stop commuters from taking the train. This confrontation quickly escalated and led to …	policing the post colonial body the covid-19 lockdown in south africa	taylor francis z xaso anthropology southern africa a reed
Managing in the contemporary world: rape victims' and supporters' experiences of barriers within the police and the health care system in Tanzania	PS Muganyizi, L Nyström, P Axemo… - Journal of …, 2011 - journals.sagepub.com	Google Scholar via SerpApi	2011	https://journals.sagepub.com/doi/abs/10.1177/0886260510393006	… between the police and the health care system, as well as specific training for professionals … in the formal social networks such as the police or health care services, or to people in the …	managing in the contemporary world rape victims and supporters experiences of barriers within the police and the health care system in tanzania	journalssagepubcom l nystrm p axemo journal of ps muganyizi
Dignity-Infused and Trauma-Informed, Contemplative Pedagogy for Preventing Moral Injury and Promoting Wellbeing	S Simola - Humanistic Management Journal, 2024 - Springer	Google Scholar via SerpApi	2024	https://link.springer.com/article/10.1007/s41463-024-00179-7	… Third, trauma-informed (TI) teaching and a prospective alternative, that of contemplative pedagogy (CP), are evaluated for their potential in the teaching-related prevention of MI and …	dignity-infused and trauma-informed contemplative pedagogy for preventing moral injury and promoting wellbeing	springer s simola humanistic management journal
Policing education: An empirical review of the challenges and impact of the work of school police officers	S Javdani - American journal of community psychology, 2019 - Wiley Online Library	Google Scholar via SerpApi	2019	https://onlinelibrary.wiley.com/doi/abs/10.1002/ajcp.12306	… Thus, school police represent a workforce positioned at … police. This manuscript aims to (a) advance understanding of the school police workforce, including in relation to school police …	policing education an empirical review of the challenges and impact of the work of school police officers	wiley online library s javdani american journal of community psychology
Police officers' perceptions of their role at overdose events: a qualitative study	J Xavier, A Greer, A Crabtree… - … Education, Prevention and …, 2023 - Taylor & Francis	Google Scholar via SerpApi	2023	https://www.tandfonline.com/doi/abs/10.1080/09687637.2022.2070057	… Police officers may not have appropriate training for some of these roles and, overall, these … Importantly, trauma-informed and de-escalation training is fundamental for police officers …	police officers perceptions of their role at overdose events a qualitative study	taylor francis a crabtree education a greer prevention and j xavier
“Schools are not safer with police”: A critical discourse analysis of public comments on the removal of school resource officers	DMA Jenkins - Journal of Education Human Resources, 2023 - utpjournals.press	Google Scholar via SerpApi	2023	https://www.utpjournals.press/doi/abs/10.3138/jehr-2022-0002	… “good” police. As more districts across the United States consider removing police, this study … opinion on policy decisions, as well as into community attitudes toward police in schools. …	schools are not safer with police a critical discourse analysis of public comments on the removal of school resource officers	utpjournalspress dma jenkins journal of education human resources
… Health: Article describes a St. Louis-based group prenatal care program, designed by and for Black women, that incorporates trauma-informed care and behavioral …	MC Marill - 2022 - healthaffairs.org	Google Scholar via SerpApi	2022	https://www.healthaffairs.org/doi/abs/10.1377/hlthaff.2022.00798	… It has been eight years since Michael Brown was shot by a White police officer in the St. Louis suburb of Ferguson, and although many in the White community may have moved on, the …	health article describes a st louis-based group prenatal care program designed by and for black women that incorporates trauma-informed care and behavioral	mc marill healthaffairsorg
Victim‐survivors' proposed solutions to addressing image‐based sexual abuse in the US: Legal, corporate, educational, technological, and cultural approaches	AA Eaton, MA Krieger, JA Siegel… - Analyses of Social …, 2024 - Wiley Online Library	Google Scholar via SerpApi	2024	https://spssi.onlinelibrary.wiley.com/doi/abs/10.1111/asap.12395	… accessible solutions, we conducted trauma-informed one-on-… Like it’s not a case I think I could make at a police station.” … They also discussed a need to train non-support professionals …	victimsurvivors proposed solutions to addressing imagebased sexual abuse in the us legal corporate educational technological and cultural approaches	wiley online library ja siegel analyses of social ma krieger aa eaton
The Behavioral Health Sector Response to Child Sexual Abuse, Exploitation, and Trafficking: A Call to Action	R Seth, J Greenbaum - … of Indian Association for Child and …, 2023 - journals.sagepub.com	Google Scholar via SerpApi	2023	https://journals.sagepub.com/doi/abs/10.1177/09731342231220479	… , systematic, and trauma-informed response to CSV to help … the special juvenile police and other local police are satisfied … across India to update and train pediatricians, physicians, and …	the behavioral health sector response to child sexual abuse exploitation and trafficking a call to action	journalssagepubcom j greenbaum of indian association for child and r seth
Colorblind policy in a carceral geography: Reclaiming public education	T Schlesinger, M Schmits-Earley - Youth Justice, 2021 - journals.sagepub.com	Google Scholar via SerpApi	2021	https://journals.sagepub.com/doi/abs/10.1177/1473225420931188	… anti-bias or trauma-informed teaching training and continues to … the New York Police Department to train school safety agents … to sever its contract with the police in response to …	colorblind policy in a carceral geography reclaiming public education	journalssagepubcom m schmitsearley youth justice t schlesinger
Practitioner review: twenty years of research with adverse childhood experience scores–advantages, disadvantages and applications to practice	RE Lacey, H Minnis - Journal of Child Psychology and …, 2020 - Wiley Online Library	Google Scholar via SerpApi	2020	https://acamh.onlinelibrary.wiley.com/doi/abs/10.1111/jcpp.13135	… Trauma informed training also aims to minimise the potential … Trauma informed practices can be extended beyond frontline … Routine Enquiry aims to train frontline practitioners to …	practitioner review twenty years of research with adverse childhood experience scoresadvantages disadvantages and applications to practice	wiley online library h minnis journal of child psychology and re lacey
“This isn't just a police issue”: Tensions between criminal justice and university responses to sexual assault among college students	MK Javorka, R Campbell - American journal of community …, 2021 - Wiley Online Library	Google Scholar via SerpApi	2021	https://onlinelibrary.wiley.com/doi/abs/10.1002/ajcp.12448	… , and (e) major issues in providing training for responders across these systems. We created … We also approach our research and advocacy through a “trauma-informed” lens, meaning …	this isnt just a police issue tensions between criminal justice and university responses to sexual assault among college students	wiley online library r campbell american journal of community mk javorka
Psychoeducation for survivors of trauma	BJ Phoenix - Perspectives in Psychiatric care, 2007 - Wiley Online Library	Google Scholar via SerpApi	2007	https://onlinelibrary.wiley.com/doi/abs/10.1111/j.1744-6163.2007.00121.x	… Education about trauma-focused treatment modalities and the rationale for using them is … when the train hit him but I couldn't move. When I was describing what happened to the police, …	psychoeducation for survivors of trauma	wiley online library bj phoenix perspectives in psychiatric care
A new paradigm: Bringing a historical and sociopolitical trauma lens to the training for welfare practitioners working with Aboriginal families	K Menzies - Children & Society, 2020 - Wiley Online Library	Google Scholar via SerpApi	2020	https://onlinelibrary.wiley.com/doi/abs/10.1111/chso.12375	… of the training curriculum needs to explore the impact of trauma on early brain development, understand trauma-related behaviours and emphasise the importance of trauma-informed …	a new paradigm bringing a historical and sociopolitical trauma lens to the training for welfare practitioners working with aboriginal families	wiley online library k menzies children society
For women living with HIV, a trauma-informed approach to care	B Rinker - 2019 - healthaffairs.org	Google Scholar via SerpApi	2019	https://www.healthaffairs.org/doi/abs/10.1377/hlthaff.2018.05498	… trauma-informed principles, so she can better support the staff and ensure that the trauma-informed … to have someone come to the clinic to train staff and embed the intervention there. …	for women living with hiv a trauma-informed approach to care	b rinker healthaffairsorg
Lessons from London: A contemporary examination of the factors affecting attrition among rape complaints	A Murphy, B Hine, JA Yesberg, D Wunsch… - Psychology, Crime & …, 2022 - Taylor & Francis	Google Scholar via SerpApi	2022	https://www.tandfonline.com/doi/abs/10.1080/1068316X.2021.1880584	… They also suggest that training for officers on both the stigma … enhanced development of trauma-informed policing in relation to … to effective, trauma-informed responses to rape cases. …	lessons from london a contemporary examination of the factors affecting attrition among rape complaints	taylor francis b hine crime d wunsch psychology ja yesberg a murphy
'Trauma informs so much of what happens:'interpreting refugee-background clients in Aotearoa New Zealand	AG Campanella - Perspectives, 2023 - Taylor & Francis	Google Scholar via SerpApi	2023	https://www.tandfonline.com/doi/abs/10.1080/0907676X.2022.2098784	… of trauma-informed interpreting in … Trauma-informed interpreting (TII) appears to be slowly gaining momentum, with recent seminal training materials developed to inform TII training for …	trauma informs so much of what happensinterpreting refugee-background clients in aotearoa new zealand	taylor francis ag campanella perspectives
'I was raped by S anta C laus': Responding to disclosures of sexual assault in mental health inpatient facilities	T Ashmore, J Spangaro… - International journal of …, 2015 - Wiley Online Library	Google Scholar via SerpApi	2015	https://onlinelibrary.wiley.com/doi/abs/10.1111/inm.12114	… This paper introduces a trauma-informed care approach for … assessment, and liaison with police that such services provide … between mental health facilities, police, and sexual assault …	i was raped by s anta c laus responding to disclosures of sexual assault in mental health inpatient facilities	wiley online library j spangaro international journal of t ashmore
Delivering and implementing child and adolescent mental health training for mental health and allied professionals: a systematic review and qualitative meta …	E Banwell, N Humphrey, P Qualter - BMC medical education, 2021 - Springer	Google Scholar via SerpApi	2021	https://link.springer.com/article/10.1186/s12909-021-02530-0	… However, CYP also encounter a wide variety of non-mental health trained professionals in their everyday lives, including teachers, police, and general healthcare providers. These …	delivering and implementing child and adolescent mental health training for mental health and allied professionals a systematic review and qualitative meta	springer n humphrey p qualter bmc medical education e banwell
Police mental health in small and rural areas of Pennsylvania	JC Gibbs, JL Schally, A Mullen, M Akdemir… - Policing: An …, 2024 - emerald.com	Google Scholar via SerpApi	2024	https://www.emerald.com/insight/content/doi/10.1108/PIJPSM-02-2024-0020/full/html	… This is especially true in small and rural police departments, where … police, the purpose of this study is to explore the mental health services available to officers in small and rural police …	police mental health in small and rural areas of pennsylvania	emeraldcom a mullen jl schally m akdemir policing an jc gibbs
Understanding and addressing racial stress and trauma in schools: A pathway toward resistance and healing	FT Saleem, TC Howard… - Psychology in the Schools, 2022 - Wiley Online Library	Google Scholar via SerpApi	2022	https://onlinelibrary.wiley.com/doi/abs/10.1002/pits.22615	… Next, we propose that the refined trauma-informed care principles should also be applied … The blueprint calls for increased training for all adults who work within the school ecology or …	understanding and addressing racial stress and trauma in schools a pathway toward resistance and healing	wiley online library tc howard psychology in the schools ft saleem
Recommendations for responding to survivors of sexual assault: A qualitative study of survivors and support providers	A Kirkner, K Lorenz, SE Ullman - Journal of interpersonal …, 2021 - journals.sagepub.com	Google Scholar via SerpApi	2021	https://journals.sagepub.com/doi/abs/10.1177/0886260517739285	… to survivors have taken a trauma-informed approach. … They also wanted more training for law enforcement and other … to the police in relation to recovery and attitudes toward police. …	recommendations for responding to survivors of sexual assault a qualitative study of survivors and support providers	journalssagepubcom k lorenz se ullman journal of interpersonal a kirkner
Future directions in interpersonal violence and abuse interventions across the lifespan	M Levittan, N Yorke, MBQ Morrissey, T Caprio… - … Violence and Abuse …, 2021 - Springer	Google Scholar via SerpApi	2021	https://link.springer.com/content/pdf/10.1007/978-3-319-89999-2_96.pdf	… evidence-based and trauma-informed strategies, but much more … Wheeler in 1871 was unable to get help from police or … be classified as behavioral training for parents for the purpose of …	future directions in interpersonal violence and abuse interventions across the lifespan	springer mbq morrissey n yorke t caprio violence and abuse m levittan
Complex histories and complex presentations: Implementation of a manually-guided group treatment for traumatized adolescents	M Habib, V Labruna, J Newman - Journal of family violence, 2013 - Springer	Google Scholar via SerpApi	2013	https://link.springer.com/article/10.1007/s10896-013-9532-y	… Unfortunately, there are few structured trauma-informed … SPARCS routinely provided staff training for direct care workers … day she had been to the police station to identify her rapist in a …	complex histories and complex presentations implementation of a manually-guided group treatment for traumatized adolescents	springer j newman journal of family violence v labruna m habib
The impact of increased state regulation of campus sexual assault practices: Perspectives of campus personnel	SJ Brubaker, C Mancini - Journal of School Violence, 2017 - Taylor & Francis	Google Scholar via SerpApi	2017	https://www.tandfonline.com/doi/abs/10.1080/15388220.2017.1318577	… for all and providing trauma-informed training for responders. … that their campuses were providing trauma-informed training. In … police, faculty) need to be trained in trauma-informed …	the impact of increased state regulation of campus sexual assault practices perspectives of campus personnel	taylor francis c mancini journal of school violence sj brubaker
Trauma-focused cognitive behavioral therapy (TF-CBT)	B Allen, E Riden, CE Shenk - … behavioral therapy in youth: Tradition and …, 2020 - Springer	Google Scholar via SerpApi	2020	https://link.springer.com/protocol/10.1007/978-1-0716-0700-8_5	… seek the designations of “trauma-informed” and “evidence-… or agencies that deliver trauma-informed, evidence-based care… its evidence base as a trauma-informed treatment for …	trauma-focused cognitive behavioral therapy tf-cbt	springer ce shenk behavioral therapy in youth tradition and e riden b allen
Experiential education and training for employment in justice occupations	PC Kratcoski, PC Kratcoski - 2021 - Springer	Google Scholar via SerpApi	2021	https://link.springer.com/content/pdf/10.1007/978-3-030-80331-5.pdf	… “The Summit County Crisis Response Team volunteer provides traumainformed services to … colleges, a program is utilized in which students training for a career with the national police …	experiential education and training for employment in justice occupations	pc kratcoski springer pc kratcoski
Making rank: The lingering effects of tokenism on female police officers' promotion aspirations	CA Archbold, DM Schulz - Police quarterly, 2008 - journals.sagepub.com	Google Scholar via SerpApi	2008	https://journals.sagepub.com/doi/abs/10.1177/1098611107309628	… police officers' decisions to participate in promotion. Using structured, face-to-face interviews with female police officers in a large Midwestern police … most female police officers were …	making rank the lingering effects of tokenism on female police officers promotion aspirations	journalssagepubcom dm schulz police quarterly ca archbold
Identification and support of autistic individuals within the UK Criminal Justice System: a practical approach based upon professional consensus with input from lived …	E Woodhouse, J Hollingdale, L Davies, Z Al-Attar… - BMC medicine, 2024 - Springer	Google Scholar via SerpApi	2024	https://link.springer.com/article/10.1186/s12916-024-03320-3	… Autism has implications for an individual’s journey through the CJS, from police questioning and engagement in court proceedings through to risk assessment, formulation, therapeutic …	identification and support of autistic individuals within the uk criminal justice system a practical approach based upon professional consensus with input from lived	springer j hollingdale l davies z alattar bmc medicine e woodhouse
The legacy of shame following childhood sexual abuse disclosures	R Lateef, R Alaggia, D Collin-Vézina… - Journal of child sexual …, 2023 - Taylor & Francis	Google Scholar via SerpApi	2023	https://www.tandfonline.com/doi/abs/10.1080/10538712.2022.2159910	… police officers, lawyers, and all other legal personnel question those alleging CSA. Mandatory trauma-informed training for … the legal process – from trauma-informed police interviews to …	the legacy of shame following childhood sexual abuse disclosures	taylor francis d collinvzina journal of child sexual r alaggia r lateef
Policing human trafficking: Cultural blinders and organizational barriers	A Farrell, R Pfeffer - The Annals of the American Academy of …, 2014 - journals.sagepub.com	Google Scholar via SerpApi	2014	https://journals.sagepub.com/doi/abs/10.1177/0002716213515835	… What we need to do a lot more of is train emergency first … an investigation, including trauma-informed, culturally sensitive … of police agencies suggest that there is much the police can …	policing human trafficking cultural blinders and organizational barriers	journalssagepubcom r pfeffer the annals of the american academy of a farrell
'I'm not getting out of bed!'The criminalisation of young people in residential care	A Gerard, A McGrath, E Colvin… - Australian & New …, 2019 - journals.sagepub.com	Google Scholar via SerpApi	2019	https://journals.sagepub.com/doi/abs/10.1177/0004865818778739	… and training for our staff, and getting them not to use police … things prior to police being called, and only using police as a … care, based on trauma-informed behavioural management …	im not getting out of bedthe criminalisation of young people in residential care	journalssagepubcom a mcgrath e colvin australian new a gerard
The Use and Productivity of Visual Aids as Retrieval Support in Police Interviews of Preschool-Aged Victims of Abuse	MS Johnson, MS Hyvik, IC Bråthen… - Journal of Police and …, 2023 - Springer	Google Scholar via SerpApi	2023	https://link.springer.com/article/10.1007/s11896-023-09627-w	… The need for standardized guidelines and specialized training for the use of visual aids in … The interviews were conducted by trained police investigators from 12 police regions, all of …	the use and productivity of visual aids as retrieval support in police interviews of preschool-aged victims of abuse	springer ic brthen journal of police and ms hyvik ms johnson
The double burden of treating traumatic stress in low-resource communities: experiences and perspectives of non-specialist health workers in South Africa	DD Booysen, A Kagee - South African Journal of …, 2022 - journals.sagepub.com	Google Scholar via SerpApi	2022	https://journals.sagepub.com/doi/abs/10.1177/0081246320984051	… on the provision of trauma-focused work. Participants reported … to efforts to implement trauma-focused services in low- and … ?; (b) Where did you train as a counsellor and describe your …	the double burden of treating traumatic stress in low-resource communities experiences and perspectives of non-specialist health workers in south africa	journalssagepubcom a kagee south african journal of dd booysen
Policing the block: pandemics, systemic racism, and the blood of America	AA Sewell - 2020 - journals.sagepub.com	Google Scholar via SerpApi	2020	https://journals.sagepub.com/doi/abs/10.1111/cico.12517	… policing institutions as a solution to resolve social problems is a start. We must also do so as we reimagine the trauma–informed … They must train mindsets to precision in muting the …	policing the block pandemics systemic racism and the blood of america	aa sewell journalssagepubcom
Investing in boys and young men of color	R Bryant, L Harris, K Bird - National Civic Review, 2016 - JSTOR	Google Scholar via SerpApi	2016	https://www.jstor.org/stable/10.1002/ncr.21257	… This includes reevaluating the police presence in schools and exploring opportunities to train … welfare systems to make trauma-informed care a key tenet of their work with youth. Policies …	investing in boys and young men of color	jstor k bird national civic review l harris r bryant
Building Rapport in Interviews with Adolescent Trafficking Victims	RE Dianiska, E Simpson, S Kim, TD Lyon… - Child Abuse …, 2024 - Wiley Online Library	Google Scholar via SerpApi	2024	https://onlinelibrary.wiley.com/doi/abs/10.1002/car.2864	… Local police may also lack training in questioning victims and in trauma-informed practices. Rather, training for law enforcement has been largely dominated by a focus on suspect …	building rapport in interviews with adolescent trafficking victims	wiley online library e simpson s kim td lyon child abuse re dianiska
RESPONDING TO SEXUAL ASSAULT ON CAMPUS	E Sheehy, D Gilbert - degruyter.com	Google Scholar via SerpApi	2024	https://www.degruyter.com/document/doi/10.51644/9781771122849-016/pdf?licenseType=restricted	… in their legitimate demand that police investigate and charge … seek police intervention and cooperate with police investigations… is therefore trauma-informed sexual assault training for all …	responding to sexual assault on campus	d gilbert degruytercom e sheehy
Decoupling crisis response from policing—a step toward equitable psychiatric emergency services	E Rafla-Yuan, DK Chhabra… - New England Journal of …, 2021 - Mass Medical Soc	Google Scholar via SerpApi	2021	https://www.nejm.org/doi/abs/10.1056/NEJMms2035710	… We believe that unarmed clinicians must lead crisis response teams, since no amount of training for police in de-escalation and bias can reverse a history of racism. Moreover, involving …	decoupling crisis response from policinga step toward equitable psychiatric emergency services	mass medical soc dk chhabra new england journal of e raflayuan
A four-year analysis of labor trafficking cases in the United States: Exploring characteristics and labor trafficking patterns	K Bracy, B Lul, D Roe-Sepowitz - Journal of Human Trafficking, 2021 - Taylor & Francis	Google Scholar via SerpApi	2021	https://www.tandfonline.com/doi/abs/10.1080/23322705.2019.1638148	… rights and protection or training for screening for indicators of … the police (n = 2, 1.6%), or someone else called the police about the … , the literature on trauma informed treatment for labor …	a four-year analysis of labor trafficking cases in the united states exploring characteristics and labor trafficking patterns	taylor francis b lul d roesepowitz journal of human trafficking k bracy
Translation in pre-trial phases of the judicial process: developing a norm-based framework to train translators working into Arabic	SA Halimi - International Journal of Legal Discourse, 2023 - degruyter.com	Google Scholar via SerpApi	2023	https://www.degruyter.com/document/doi/10.1515/ijld-2023-2004/html	… This paper describes how translation is performed in a pre-trial police interview in which the communication of certain basic legal obligations becomes challenging for a migrant person, …	translation in pre-trial phases of the judicial process developing a norm-based framework to train translators working into arabic	degruytercom sa halimi international journal of legal discourse
A Decade of Change: Roper v. Simmons, Defending Childhood, and Juvenile Justice Policy	PJ Benekos, AV Merlo - Criminal Justice Policy Review, 2019 - journals.sagepub.com	Google Scholar via SerpApi	2019	https://journals.sagepub.com/doi/abs/10.1177/0887403416648734	… They concluded that trauma-informed care was necessary in helping to build and maintain … Better training for police in dealing with child victims and more research on best practices …	a decade of change roper v simmons defending childhood and juvenile justice policy	journalssagepubcom av merlo criminal justice policy review pj benekos
Impact of the boston marathon bombing and its aftermath on refugees and survivors of torture	L Piwowarczyk, D Rous, A Mancuso, K Flinton… - Journal of immigrant and …, 2016 - Springer	Google Scholar via SerpApi	2016	https://link.springer.com/article/10.1007/s10903-015-0263-4	… A few clients expressed feeling safer because of the police in the streets. … relieved that the police on the train were guarding people and did not disclose about the bombing on the train. …	impact of the boston marathon bombing and its aftermath on refugees and survivors of torture	springer a mancuso d rous k flinton journal of immigrant and l piwowarczyk
Carceral care in Kentucky: The case of a school safety plan	K J. Selman, HC Baggett, LK Richardson - Urban Education, 2024 - journals.sagepub.com	Google Scholar via SerpApi	2024	https://journals.sagepub.com/doi/abs/10.1177/00420859241244776	… of police, a society built around policing and that presumes their necessity. The world of police is one where those in power see the police as a … If JCPS hires and trains its own School …	carceral care in kentucky the case of a school safety plan	journalssagepubcom hc baggett lk richardson urban education k j selman
Social workers in public libraries: Resource and referral practice and re-thinking patron engagement	B Finch, B Real - Public Library Quarterly, 2023 - Taylor & Francis	Google Scholar via SerpApi	2023	https://www.tandfonline.com/doi/abs/10.1080/01616846.2023.2199671	… of being able to properly train and supervise these potential … this study used the term “trauma-informed” at some point in … have is to call our Anchorage Police Department. And you know, …	social workers in public libraries resource and referral practice and re-thinking patron engagement	taylor francis b real public library quarterly b finch
“I Want to Be Heard”: Rape Victims' Encounters With Swedish Police	L Rudolfsson - Violence against women, 2023 - journals.sagepub.com	Google Scholar via SerpApi	2023	https://journals.sagepub.com/doi/abs/10.1177/10778012231176206	… of women who reported a rape to police in Sweden, including their descriptions of their police interviews and their perceptions of the police investigations. Another focus is on the …	i want to be heard rape victims encounters with swedish police	journalssagepubcom l rudolfsson violence against women
Eliciting and responding to patient histories of abuse and trauma: challenges for medical education	G Matta, RE Woodward-Kron, S Petty, MR Salzberg - Med J Aust, 2016 - mja.com.au	Google Scholar via SerpApi	2016	https://www.mja.com.au/system/files/issues/205_06/10.5694mja16.00216.pdf	… Here, we discuss why and how we should better train doctors to elicit and … Trauma-informed health care is an invaluable concept which we propose should extend to trauma-informed …	eliciting and responding to patient histories of abuse and trauma challenges for medical education	mjacomau mr salzberg med j aust re woodwardkron s petty g matta
Ten women murdered already in 2024	A Bhamjee - Green Left Weekly, 2024 - search.informit.org	Google Scholar via SerpApi	2024	https://search.informit.org/doi/pdf/10.3316/informit.T2024031400014501823349833	… Another recommendation calls for “additional and ongoing training” for police regarding “the … Police also need to understand how to undertake “trauma-informed communication and …	ten women murdered already in 2024	searchinformitorg a bhamjee green left weekly
Women who abuse substances and how they perceive their interactions with the police	JL Kenney - Social work in public health, 2020 - Taylor & Francis	Google Scholar via SerpApi	2020	https://www.tandfonline.com/doi/abs/10.1080/19371918.2020.1731642	… Change the relationship that we have with police officers.” … and police officers getting to know one another: “Training for … and trauma-informed manner, the trust between the police and …	women who abuse substances and how they perceive their interactions with the police	taylor francis jl kenney social work in public health
Criminal law: Affirmative consent: What the'commonsense'NSW law reforms mean	L Snell - LSJ: Law Society Journal, 2022 - search.informit.org	Google Scholar via SerpApi	2022	https://search.informit.org/doi/abs/10.3316/informit.339561600645755	… , as well as targeted training for police, legal practitioners and … targeted training for police, legal practitioners and judiciary. … this be done in as trauma informed and culturally safe way as …	criminal law affirmative consent what thecommonsensensw law reforms mean	searchinformitorg l snell lsj law society journal
Criminal justice system responses to human trafficking	A Farrell, B Kane - The Palgrave international handbook of human …, 2020 - Springer	Google Scholar via SerpApi	2020	https://link.springer.com/content/pdf/10.1007/978-3-319-63058-8_40.pdf	… legal mandates to train the local law enforcement officials and the content and nature of … , police need to use trauma-informed and victim-centered techniques. However, most police lack …	criminal justice system responses to human trafficking	springer b kane the palgrave international handbook of human a farrell
Helping schools prepare for and prevent the worst: A conversation with Jaclyn Schildkraut	K Vail - Phi Delta Kappan, 2022 - journals.sagepub.com	Google Scholar via SerpApi	2022	https://journals.sagepub.com/doi/abs/10.1177/00317217221142979	… trauma-informed way. Through her work and research with the Syracuse City School District, she recommends best practices and stresses the importance of training for … trauma-informed …	helping schools prepare for and prevent the worst a conversation with jaclyn schildkraut	journalssagepubcom k vail phi delta kappan
Legislation takes aim at gender-based violence and inequality	A Bortoli - Green Left Weekly, 2022 - search.informit.org	Google Scholar via SerpApi	2022	https://search.informit.org/doi/pdf/10.3316/informit.688259024771709	… It recommends changes to legal and policing practices, such as better training for police and lawyers. It advocates for traumainformed support for victimsurvivors and includes …	legislation takes aim at gender-based violence and inequality	searchinformitorg a bortoli green left weekly
“Suddenly everyone's an expert in our field”: Campus victim advocates and the promise and perils of professionalization	SJ Brubaker, B Keegan - Violence against women, 2019 - journals.sagepub.com	Google Scholar via SerpApi	2019	https://journals.sagepub.com/doi/abs/10.1177/1077801218807096	… police, who were less likely to receive training specific to Title IX or trauma-informed responses, than with campus police… agency even refused to train campus-based advocates because …	suddenly everyones an expert in our field campus victim advocates and the promise and perils of professionalization	journalssagepubcom b keegan violence against women sj brubaker
Modern slavery in the United Kingdom: The illegal migration act risks undermining efforts to combat exploitation	S Oram - PLoS Medicine, 2023 - journals.plos.org	Google Scholar via SerpApi	2023	https://journals.plos.org/plosmedicine/article?id=10.1371/journal.pmed.1004279	… the patient to remain in their care and contact the police [6]. … due to limited availability of trauma-informed therapies, long … care and support, and improved training for professionals [14]. …	modern slavery in the united kingdom the illegal migration act risks undermining efforts to combat exploitation	journalsplosorg s oram plos medicine
Addressing gun violence through social work education	Hawley-Bernardez A., Patton J., Meza C., Gibbons G.	Scopus	2024	10.1080/02615479.2024.2334788	Gun violence is a critical public health issue in the United States, with firearms involved in over 48,000 deaths in 2021. However, social workers receive limited training to address the risks and impacts of gun violence despite frequently working with affected populations. This paper examines how social work education can better prepare students through a framework developed by the Police Execut…	addressing gun violence through social work education	gibbons g meza c patton j hawleybernardez a
The Importance of Multidisciplinary Trauma-Informed Training in Addressing Campus-Based Sexual Violence	Selwyn C.N., Koon-Magnin S., Dixon V., Rudd A.	Scopus	2024	10.1097/JFN.0000000000000451	This study investigates the impact of a professional development training series among a multidisciplinary team (MDT) during establishment of a trauma-informed sexual assault response and prevention program at a midsized university in the southeastern United States. MDT members included forensic nurses, advocates, counselors, law enforcement officers, and relevant faculty and staff. After complet…	the importance of multidisciplinary trauma-informed training in addressing campus-based sexual violence	dixon v koonmagnin s rudd a selwyn cn
Police in the rearview mirror: Social marginalization, trauma, and fear of being killed.	Briere J., Runtz M.	Scopus	2023	10.1037/ort0000700	An online sample of 528 people was asked to respond to a hypothetical scenario: If a police car came up right behind you with its lights flashing, how much would you worry that you would be killed? Participants also reported on whether they experienced aggressive behavior by police in the past (provoked or otherwise) and, if so, completed a measure of associated posttraumatic stress. At least som…	police in the rearview mirror social marginalization trauma and fear of being killed	runtz m briere j
“Change is always hard”: A qualitative exploration of the Trauma Resilient Communities (TRC) model implementation process within the context of the pandemics	Edwards E.E., Middleton J., Crosby S., Vides B., Pasquale L., Goggin R.	Scopus	2023	10.1016/j.childyouth.2023.106948	Over the last decade, the term trauma-informed care has increased in popularity as human service organizations recognize the increasing need to serve individuals who have experienced trauma and adversity (Becker-Blease, 2017). One evidence-supported approach to trauma-informed organizational culture change is the Trauma Resilient Communities (TRC) Model. The current study focuses on the early exp…	change is always hard a qualitative exploration of the trauma resilient communities trc model implementation process within the context of the pandemics	crosby s goggin r middleton j pasquale l vides b edwards ee
A Case of Human Trafficking in Appalachia and What Emergency Physicians Can Learn from It	Jarrell K.L., Pulvino C., Kimmel A., Stark B., Khokhar H., Janneck L., Santen S.A.	Scopus	2023	10.5811/westjem.58400	Human trafficking is an ongoing, global human rights crisis and one of the largest illicit industries worldwide. Although there are thousands of victims identified each year within the United States, the true extent of this problem remains unknown due to the paucity of data. Many victims seek care in the emergency department (ED) while being trafficked but are often not identified by clinicians d…	a case of human trafficking in appalachia and what emergency physicians can learn from it	janneck l khokhar h kimmel a pulvino c santen sa stark b jarrell kl
Trauma-Informed Sexual Assault Investigations Training: Lessons Learned Attempting to Enhance Sexual Assault-Related Understanding and Reduce Rape Myth Beliefs and Burnout among Police Officers	Lathan E.C., Langhinrichsen-Rohling J., Stefurak J.T., Duncan J., Selwyn C.N.	Scopus	2022	10.1093/police/paab076	The City of Mobile Police Department’s (MPD) multidisciplinary Sexual Assault Kit Initiative team sought to identify and amend factors that theoretically contribute to high rates of sexual assault case attrition. First, the current study examined cross-sectional relations among officers’ rape myth endorsement, perceived understanding of trauma-informed sexual assault investigations, and burnout l…	trauma-informed sexual assault investigations training lessons learned attempting to enhance sexual assault-related understanding and reduce rape myth beliefs and burnout among police officers	duncan j langhinrichsenrohling j selwyn cn stefurak jt lathan ec
Community around the Child: Evaluation of a program to reduce the criminalisation of Australian youth in out-of-home care	Newton D.C., Hardcastle L.A., Kontomichalos S.A., McGillivray J.A.	Scopus	2022	10.1177/26338076221110272	Young people in residential out-of-home care are universally over-represented in the criminal justice system. This study presents an evaluation of Community around the Child, an early-intervention initiative designed to reduce contact with the criminal justice system among young people living in residential care in Victoria, Australia. Interviews and focus groups with professionals (n = 44) produ…	community around the child evaluation of a program to reduce the criminalisation of australian youth in out-of-home care	hardcastle la kontomichalos sa mcgillivray ja newton dc
Confluence of law enforcement, mental health, and race	Bailey R.K., Barker C.H., Grover A.	Scopus	2022	10.1002/bsl.2567	Disparities in victimization by law enforcement for both people of color and individuals with mental health disorders is gaining national attention following the deaths of George Floyd, Sandra Bland, TAmir Rice, and many others. Despite this, the discussion around the intersectionality of race, psychiatric illness, and law enforcement is still in its infancy, the purpose of this article is to dis…	confluence of law enforcement mental health and race	barker ch grover a bailey rk
Incorporating Mental Health Literacy and Trauma-Informed Law Enforcement: A Participative Survey on Police Officers’ Attitudes and Knowledge Concerning Mental Disorders, Traumatization, and Trauma Sensitivity	Lorey K., Fegert J.M.	Scopus	2022	10.1037/tra0001067	Objective: The main goal of this study was to investigate how persons with symptoms of traumatization and other mental disorders influence daily policing work. Method: In total, 2,228 German police officers filled out a questionnaire (28.2% female, 71.8% male). The data were assessed using Mann–Whitney U and chi-square tests. Results: The results show that 14.3% of the individuals police officers…	incorporating mental health literacy and trauma-informed law enforcement a participative survey on police officers attitudes and knowledge concerning mental disorders traumatization and trauma sensitivity	fegert jm lorey k
Using Collaborative, Mixed-Methods Research to Determine Professional Self-care’s Relation to Burnout Among Police Officers at a Sexual Assault Kit Initiative Site	Lathan E.C., Langhinrichsen-Rohling J., Stefurak J.“., Duncan J.	Scopus	2021	10.1007/s11896-020-09423-w	Burnout, an occupational syndrome characterized by feelings of emotional exhaustion, depersonalization, and diminished personal accomplishment, is highly prevalent among police officers, perhaps as a result of regular and repeated exposure to job-related stressful events. Burnout might be especially problematic for officers working with sexual assault victims, as this sensitive work requires offi…	using collaborative mixed-methods research to determine professional self-cares relation to burnout among police officers at a sexual assault kit initiative site	duncan j langhinrichsenrohling j stefurak j lathan ec
Associations Among Child Maltreatment, Mental Health, and Police Contact in Adulthood: Findings From a National Canadian Sample	Tiwari A., Andrews K., Casey R., Liu A., Tonmyr L., Gonzalez A.	Scopus	2021	10.1177/0886260519851789	The purpose of this study was to examine associations between three subtypes of childhood maltreatment (physical abuse, sexual abuse, and exposure to intimate partner violence) and two forms of adult police contact (criminality, victimization) using nationally representative Canadian data. Presence of a mental health disorder was also explored as a potential mediating variable in these associatio…	associations among child maltreatment mental health and police contact in adulthood findings from a national canadian sample	andrews k casey r gonzalez a liu a tonmyr l tiwari a
Improving outcomes for trauma-experienced individuals through the delivery of trauma awareness training for multi-organisational public sector workers	Richmond E., McColm R., McCaig M., Binnie V.	Scopus	2021	10.1108/JMHTEP-04-2021-0038	Purpose: In support of the national requirement “to ensure that Scotland has a workforce that is fully aware of the impact of trauma, and is equipped to respond appropriately to people who have experienced trauma at any age”, Trauma Awareness Training was delivered to various public sector organisations across Dumfries and Galloway. Research has shown that trauma can significantly impact quality …	improving outcomes for trauma-experienced individuals through the delivery of trauma awareness training for multi-organisational public sector workers	binnie v mccaig m mccolm r richmond e
Adverse Childhood Experiences Among Justice-Involved Youth: Data-Driven Recommendations for Action Using the Sequential Intercept Model	Folk J.B., Kemp K., Yurasek A., Barr-Walker J., Tolou-Shams M.	Scopus	2021	10.1037/amp0000769	Justice-involved youth experience high rates of adverse childhood experiences (ACEs), placing them in great need of behavioral health treatment and risk for continued justice involvement. Policymakers, government agencies, and professionals working with justice-involved youth have called for trauma-informed juvenile justice reform. Yet, there is currently no available review of the literature on …	adverse childhood experiences among justice-involved youth data-driven recommendations for action using the sequential intercept model	barrwalker j kemp k toloushams m yurasek a folk jb
Police Perceptions of Crime Victim Behaviors: A Trend Analysis Exploring Mandatory Training and Knowledge of Sexual and Domestic Violence Survivors’ Trauma Responses	Franklin C.A., Garza A.D., Goodson A., Bouffard L.A.	Scopus	2020	10.1177/0011128719845148	Police perceptions of a victim’s self-presentation style can have an impact on secondary victimization, case processing, and public safety. Trauma survivors may present to police with flat or restricted affect, emotional numbing, and disjointed recollections. Often, police personnel have misperceived manifestations of trauma as indicators of reliability and credibility. Using a trend design, this…	police perceptions of crime victim behaviors a trend analysis exploring mandatory training and knowledge of sexual and domestic violence survivors trauma responses	bouffard la garza ad goodson a franklin ca
The Greensboro Child Response Initiative: A Trauma-Informed, Mental Health–Law Enforcement Model for Children Exposed to Violence	Graves K.N., Ward M., Crotts D.K., Pitts W.	Scopus	2019	10.1080/10926771.2018.1490843	This article evaluates a trauma-informed, mental health–law enforcement intervention model called the Greensboro Child Response Initiative (CRI). CRI is a community-coordinated response to mitigate the development of traumatic stress symptoms in children exposed to violence, with the goals of decreasing mental health symptoms and other negative outcomes. Results from a quasi-experimental study in…	the greensboro child response initiative a trauma-informed mental healthlaw enforcement model for children exposed to violence	crotts dk pitts w ward m graves kn
Trauma-Informed Police Responses to Rape Victims	Rich K.	Scopus	2019	10.1080/10926771.2018.1540448	Rape victims can benefit from trauma-informed approaches when reporting rape to police. Police interviewing skill can prevent survivor re-victimization while eliciting useful crime statements. However, rape myth acceptance and police culture may pose obstacles to a trauma-informed approach. Client empowerment, demystification, trigger reduction, and expressed concern for victim safety can be impl…	trauma-informed police responses to rape victims	rich k
Mental health services provided for physically abused children in Sweden. A 4-year follow-up of child and adolescent psychiatric charts	Lindell C., Svedin C.G.	Scopus	2005	10.1080/08039480510023043	As there has been a considerable increase regarding the number of police reports on physical child abuse in Sweden since the mid-1980s, there should be an increased number of children in need of trauma-focused mental health treatment. During 1986-1996, there were 126 children reported as being physically abused by a parent or equivalent and reported to the police in a police district in Sweden. F…	mental health services provided for physically abused children in sweden a 4-year follow-up of child and adolescent psychiatric charts	svedin cg lindell c
Project Inspire pilot study: A hospital-led comprehensive intervention reduces gun violence among juveniles delinquent of gun crimes	Malone, Kaleb, Hogue, Antwan, Naman, Edmond, Graves, Curtis, Haiflich, Andrew, Simmons, Jon D., Williams, Ashley Y.	Web of Science	2023	10.1097/TA.0000000000003957	BACKGROUND: Gun violence disproportionately affects young Black men, but the impact extends to families and communities. Those at highest risk are teens delinquent of gun crimes. While there is no nationally accepted juvenile rate of recidivism, previous literature reveals rearrest rates from50% to 80% in high-risk youth, and some reports showthat up to 40% of delinquent juveniles are incarcerate…	project inspire pilot study a hospital-led comprehensive intervention reduces gun violence among juveniles delinquent of gun crimes	andrew antwan ashley y curtis edmond graves haiflich hogue jon d kaleb naman simmons williams malone
Development of Online Professional Development for School Resource Officers: Understanding Trauma, Social-Emotional Learning, Restorative Discipline, and Cultural Diversity	Espelage, Dorothy L., El Sheikh, America, Robinson, Luz E., Valido, Alberto, Ingram, Katherine M., Torgal, Cagil, Atria, Catherine G., Salama, Christine D., Chalfant, Pamela K., Poekert, Philip E., Nicholson, Angelica M.	Web of Science	2022	10.1007/s11896-020-09404-z	School resource officers (SROs) have become increasingly common in schools; however, most states do not require that they have youth- or school-related training (Morris et al.2017). The intent of this project is to address potential gaps in training through the creation of four online professional development modules for SROs. Each module focused on one of the following: trauma-informed care; soc…	development of online professional development for school resource officers understanding trauma social-emotional learning restorative discipline and cultural diversity	alberto america angelica m atria cagil catherine g chalfant christine d dorothy l el sheikh ingram katherine m luz e nicholson pamela k philip e poekert robinson salama torgal valido espelage
School resource officers, safety, and discipline: Perceptions and experiences across racial/ethnic groups in Minnesota secondary schools	Pentek, Christen, Eisenberg, Marla E.	Web of Science	2018	10.1016/j.childyouth.2018.03.008	School resource officers (SROs) are commonplace in schools, but little research has examined students' views of these officers. This study used a large school-based sample (N = 126,868) to test associations between the awareness of presence and perceptions of SROs, school safety and disciplinary experiences, and differences by race/ethnicity. 71% of students reported awareness of an SRO and perce…	school resource officers safety and discipline perceptions and experiences across racialethnic groups in minnesota secondary schools	christen eisenberg marla e pentek
MENTAL-HEALTH AND LAW-ENFORCEMENT PROFESSIONALS - TRAUMA HISTORY, PSYCHOLOGICAL SYMPTOMS, AND IMPACT OF PROVIDING SERVICES TO CHILD SEXUAL ABUSE SURVIVORS	FOLLETTE, VM, POLUSNY, MM, MILBECK, K	Web of Science	1994		A survey of 558 mental health and law enforcement professionals assessed current and past trauma experiences, exposure to traumatic client material, and the sequelae of both of those types of personal and professional trauma experiences. Results indicated that 29.8% of therapists and 19.6% of officers reported experiencing some form of childhood trauma. The two groups differed in their reports of…	mental-health and law-enforcement professionals - trauma history psychological symptoms and impact of providing services to child sexual abuse survivors	k milbeck mm polusny vm follette
