# Supplementary material for: AI-pocalypse now: Automating the systematic literature review with SPARK (Systematic processing and automated review Kit) – gathering, organising, filtering, and scaffolding
Source: MethodsX. 2024 Dec 21;14:103129. doi: 10.1016/j.mex.2024.103129 (PMC11751522; doi:10.1016/j.mex.2024.103129)
Supplement: Supplementary file 4 [file mmc4.zip › Screened.csv]

title	authors	source	year	doi	abstract	Normalized Title	Normalized Authors
the promise initiative: promoting a trauma informed police response to sexual assault in a mid size southern community	E Lathan, J Langhinrichsen‐Rohling… - Journal of …, 2019 - Wiley Online Library	Google Scholar via SerpApi	2019	https://onlinelibrary.wiley.com/doi/abs/10.1002/jcop.22223	in addition, the state of delaware requires mandatory sexual assault training for all officers enrolled in the police academy, all uniformed patrol officers, and all assistants regularly	the promise initiative promoting a traumainformed police response to sexual assault in a midsize southern community	wiley online library j langhinrichsenrohling journal of e lathan
a mixed-methods evaluation of a program for promoting trauma-informed responses among criminal legal system professionals	AE Krider, E Ihara, EC Hope, CD Noether… - … Journal of Forensic …, 2024 - Taylor & Francis	Google Scholar via SerpApi	2024	https://www.tandfonline.com/doi/abs/10.1080/14999013.2024.2311409	of trauma-informed response training for criminal legal professionals, including, critically, whether trauma-informed were employed by the city police department. our findings regarding	a mixed-methods evaluation of a program for promoting trauma-informed responses among criminal legal system professionals	taylor francis cd noether journal of forensic e ihara ec hope ae krider
the impact of trauma-awareness session on police officers' trauma-informed attitudes in scotland	ZP Brodie, K Gillespie-Smith, K Goodall… - Psychology, Crime & …, 2023 - Taylor & Francis	Google Scholar via SerpApi	2023	https://www.tandfonline.com/doi/abs/10.1080/1068316X.2023.2210736	this study aimed to evaluate the impact of an initial trauma-awareness training session on police officer s trauma-informed attitudes by comparing a police scotland division that had	the impact of trauma-awareness session on police officers trauma-informed attitudes in scotland	taylor francis crime k gillespiesmith k goodall psychology zp brodie
the impact of adverse childhood experience and trauma-informed practice training for police in two regions in the united kingdom	Z Quigg, C Wilson, E McCoy, N Butler - The Police Journal, 2024 - journals.sagepub.com	Google Scholar via SerpApi	2024	https://journals.sagepub.com/doi/abs/10.1177/0032258X241258388	drawing on two different, yet similar ace trauma-informed practice training for police that such training can have positive impacts on police officers and staff s attitudes and knowledge (	the impact of adverse childhood experience and trauma-informed practice training for police in two regions in the united kingdom	journalssagepubcom c wilson e mccoy n butler the police journal z quigg
trauma-informed care in schools: perspectives from school resource officers and school security professionals during professional development training	AJ Forber-Pratt, AJ El Sheikh, LE Robinson… - School psychology …, 2021 - Taylor & Francis	Google Scholar via SerpApi	2021	https://www.tandfonline.com/doi/abs/10.1080/2372966X.2020.1832863	in this case, sros were not required to complete this training for several reasons, including (a) the new school chief of police for the school police department worked with the	trauma-informed care in schools perspectives from school resource officers and school security professionals during professional development training	taylor francis aj el sheikh le robinson school psychology aj forberpratt
organizational and provider level factors in implementation of trauma-informed care after a city-wide training: an explanatory mixed methods assessment	AJ Damian, J Gallo, P Leaf, T Mendelson - BMC health services research, 2017 - Springer	Google Scholar via SerpApi	2017	https://link.springer.com/article/10.1186/s12913-017-2695-0	mistreatment of freddie gray by the baltimore police department. these events brought to as the need for tic receives greater attention and more resources are allocated to train	organizational and provider level factors in implementation of trauma-informed care after a city-wide training an explanatory mixed methods assessment	springer j gallo p leaf t mendelson bmc health services research aj damian
developing community co-designed scenario-based training for police mental health crisis response: a relational policing approach to de-escalation	JAA Lavoie, N Alvarez, Y Kandil - … of police and criminal psychology, 2022 - Springer	Google Scholar via SerpApi	2022	https://link.springer.com/article/10.1007/s11896-022-09500-2	policing approach. this humanized method is shaped by procedural justice, trauma-informed, part 2 details the co-production of a novel problem-based training method for a police	developing community co-designed scenario-based training for police mental health crisis response a relational policing approach to de-escalation	springer n alvarez y kandil of police and criminal psychology jaa lavoie
how the police conceptualise and view the relevance of adverse childhood experiences (aces) for policing: a qualitative investigation	K Goodall, ZP Brodie, K Deacon, K Collins… - Policing: An …, 2023 - emerald.com	Google Scholar via SerpApi	2023	https://www.emerald.com/insight/content/doi/10.1108/PIJPSM-02-2023-0023/full/html	police perceptions of aces training in relation to conceptualisations of aces and trauma-informed examples should therefore be integral to aces or trauma-informed training for police.	how the police conceptualise and view the relevance of adverse childhood experiences aces for policing a qualitative investigation	emeraldcom k collins policing an k deacon zp brodie k goodall
recognizing and responding to traumatized youth: preliminary results and implications for police trainings	JS Riccardi, G Celeste… - Police practice and …, 2022 - Taylor & Francis	Google Scholar via SerpApi	2022	https://www.tandfonline.com/doi/abs/10.1080/15614263.2021.1951728	appropriate and trauma-informed responses to youth; and the role of police officers biases police training for all police in the division to support the implementation of this policy.	recognizing and responding to traumatized youth preliminary results and implications for police trainings	taylor francis g celeste police practice and js riccardi
extending law enforcement reach to children exposed to violence: police training evaluation	N de la Fontaine, H Hahn, CS Stover… - Journal of police and …, 2022 - Springer	Google Scholar via SerpApi	2022	https://link.springer.com/article/10.1007/s11896-021-09448-9	of cev, police departments do not typically train officers to of systematic training for law enforcement in trauma-informed that could be provided by trauma-informed police officers, many	extending law enforcement reach to children exposed to violence police training evaluation	springer cs stover journal of police and h hahn n de la fontaine
a feasibility study of psychological first aid as a supportive intervention among police officers exposed to traumatic events	S Geoffrion, MP Leduc, E Bourgouin… - Frontiers in …, 2023 - frontiersin.org	Google Scholar via SerpApi	2023	https://www.frontiersin.org/articles/10.3389/fpsyg.2023.1149597/full	provincial police officers and is considered the largest police to support the police force, plan significant police operations, protect the adapted guide and training for police settings are	a feasibility study of psychological first aid as a supportive intervention among police officers exposed to traumatic events	frontiersinorg e bourgouin frontiers in mp leduc s geoffrion
implementing trauma-informed practice in juvenile justice systems: what can courts learn from child welfare interventions?	JM Ezell, M Richardson, S Salari, JA Henry - Journal of Child & …, 2018 - Springer	Google Scholar via SerpApi	2018	https://link.springer.com/article/10.1007/s40653-018-0223-y	to extend learnings from trauma-informed practice trainings into network-building exercises with other community entities, including local schools and policing units. these respondents	implementing trauma-informed practice in juvenile justice systems what can courts learn from child welfare interventions	springer ja henry journal of child m richardson s salari jm ezell
action steps using aces and trauma-informed care: a resilience model	L Leitch - Health & justice, 2017 - Springer	Google Scholar via SerpApi	2017	https://link.springer.com/article/10.1186/s40352-017-0050-5	it can help understand why a police officer may have shot 16 times at a youth who was like meditation, self-regulation skills train attention and teach people how to redirect and sustain	action steps using aces and trauma-informed care a resilience model	springer l leitch health justice
responding to sexual assault: a systematic review of police training interventions and outcomes	K McQueen, J Murphy-Oikonen - Crime & Delinquency, 2023 - journals.sagepub.com	Google Scholar via SerpApi	2023	https://journals.sagepub.com/doi/abs/10.1177/00111287231195763	training and police outcomes. studies that solely focus on police training for responding to child most studies found beneficial effects on police knowledge of state law, trauma-informed	responding to sexual assault a systematic review of police training interventions and outcomes	journalssagepubcom j murphyoikonen crime delinquency k mcqueen
trauma-informed acute care of patients with violence-related injury	BE Hawkins, E Coupet Jr… - Journal of …, 2022 - journals.sagepub.com	Google Scholar via SerpApi	2022	https://journals.sagepub.com/doi/abs/10.1177/08862605211041375	training for providers in the acute care setting focused on patients with violence-related injuries. the majority of trauma-informed and what we cannot say to police and things like that.	trauma-informed acute care of patients with violence-related injury	journalssagepubcom e coupet jr journal of be hawkins
establishing and validating a survey for trauma-informed, culturally responsive change across multiple systems	A Moreland-Capuia, NM Dumornay, A Mangus… - Journal of Public …, 2023 - Springer	Google Scholar via SerpApi	2023	https://link.springer.com/article/10.1007/s10389-022-01765-5	that some form of trauma-informed training (each study had standardize trauma-informed training efforts for police officers framework (samhsa, trauma training for criminal justice	establishing and validating a survey for trauma-informed culturally responsive change across multiple systems	springer a mangus journal of public nm dumornay a morelandcapuia
confronting power, privilege and oppression in trauma-informed school-based work: framing the alive model within critical race theory	L McAdam, C Davis - Drama Therapy Review, 2018 - intellectdiscover.com	Google Scholar via SerpApi	2018	https://intellectdiscover.com/content/journals/10.1386/dtr.5.1.85_1	by the administration, to policing and bodily harm by security and police officers. the collective to combat this, alive is working to increase the frequency and depth of training for staff	confronting power privilege and oppression in trauma-informed school-based work framing the alive model within critical race theory	intellectdiscovercom c davis drama therapy review l mcadam
undue police violence toward african americans: an analysis of professional counselors' training and perceptions	DA Green, AM Evans - Journal of Counseling & Development, 2021 - Wiley Online Library	Google Scholar via SerpApi	2021	https://onlinelibrary.wiley.com/doi/abs/10.1002/jcad.12389	a need for further training for counselors in addressing the utility of various trauma-informed approaches to promoting to the development of training for counselors who work with	undue police violence toward african americans an analysis of professional counselors training and perceptions	wiley online library am evans journal of counseling development da green
policing with a public health lens moving towards an understanding of crime as a public health issue	SM Bucerius, TB Oriola, DJ Jones - The Police Journal, 2022 - journals.sagepub.com	Google Scholar via SerpApi	2022	https://journals.sagepub.com/doi/abs/10.1177/0032258X211009577	policing organizations: justice clients will benefit from a police service that is trauma informed, in addition to raising awareness, police organizations should also train their officers and	policing with a public health lensmoving towards an understanding of crime as a public health issue	journalssagepubcom dj jones the police journal tb oriola sm bucerius
the truth n'trauma project: addressing community violence through a youth-led, trauma-informed and restorative framework	T Harden, T Kenemore, K Mann, M Edwards… - Child and Adolescent …, 2015 - Springer	Google Scholar via SerpApi	2015	https://link.springer.com/article/10.1007/s10560-014-0366-0	trauma-informed practices have developed over the past 20 many of these programs either train clinicians to perform experienced or witnessed episodes of police brutality in chicago.	the truth ntrauma project addressing community violence through a youth-led trauma-informed and restorative framework	springer k mann m edwards child and adolescent t kenemore t harden
bridging trauma-informed care and organizational accommodations: an ethnographic analysis of tensional knots in an anti-violence nonprofit	DC Biss, TA Dykstra-DeVette… - Journal of Applied …, 2022 - Taylor & Francis	Google Scholar via SerpApi	2022	https://www.tandfonline.com/doi/abs/10.1080/00909882.2022.2035795	services and when the police come, the husbands may also hurt them where the train staff to be vulnerable with their clients and ask them directly what they prefer to be trauma-informed	bridging trauma-informed care and organizational accommodations an ethnographic analysis of tensional knots in an anti-violence nonprofit	taylor francis ta dykstradevette journal of applied dc biss
the afterlife of decriminalisation: anti-trafficking, child protection, and the limits of trauma-informed efforts	JL Musto - Ethics and social welfare, 2022 - Taylor & Francis	Google Scholar via SerpApi	2022	https://www.tandfonline.com/doi/abs/10.1080/17496535.2021.2003836	by the stick of criminal laws and attendant policing strategies used in the past to compel train attention to specific harms they have experienced. it suggests the court s movement in	the afterlife of decriminalisation anti-trafficking child protection and the limits of trauma-informed efforts	taylor francis jl musto ethics and social welfare
stress and trauma among police officers: implications for social work research and practice	J Eikenberry, M Mancini, DM Linhorst… - Qualitative Social …, 2024 - journals.sagepub.com	Google Scholar via SerpApi	2024	https://journals.sagepub.com/doi/abs/10.1177/14733250231214512	trauma-informed departmental practices and programs. it is clear from officers descriptions that the police department does not operate from a trauma-informed specifically train social	stress and trauma among police officers implications for social work research and practice	journalssagepubcom dm linhorst qualitative social m mancini j eikenberry
centering trauma informed approaches in schools within a social justice framework	…, New Orleans Trauma‐Informed Learning … - Psychology in the …, 2022 - Wiley Online Library	Google Scholar via SerpApi	2022	https://onlinelibrary.wiley.com/doi/abs/10.1002/pits.22664	rise to injustice and oppression, such as police killings of black and brown individuals and the schools would further benefit from well-appraised teacher training for sustained cultural	centering traumainformed approaches in schools within a social justice framework	wiley online library new orleans traumainformed learning psychology in the
preparation of school psychologists to support black students exposed to police violence: insight and guidance for critical training areas	SL Proctor, K Li, N Chait, C Owens, S Gulfaraz… - Contemporary School …, 2021 - Springer	Google Scholar via SerpApi	2021	https://link.springer.com/article/10.1007/s40688-020-00317-6	was more trauma-focused and we can try trauma things to police trauma-informed care. a white, woman school psychologist noted, there s been a huge push towards trauma focused	preparation of school psychologists to support black students exposed to police violence insight and guidance for critical training areas	springer c owens k li n chait s gulfaraz contemporary school sl proctor
it's kind of hit and miss with them : a qualitative investigation of police response to intimate partner violence in a mandatory arrest state	LB Gezinski - Journal of family violence, 2022 - Springer	Google Scholar via SerpApi	2022	https://link.springer.com/article/10.1007/s10896-020-00227-4	police require trauma-informed training that will assist in their determination of the mandatory training for law enforcement on how to use discretion... the police are not trauma-informed	its kind of hit and miss with them a qualitative investigation of police response to intimate partner violence in a mandatory arrest state	springer lb gezinski journal of family violence
educating emergency department nurses about trauma informed care for people presenting with mental health crisis: a pilot study	A Hall, B McKenna, V Dearie, T Maguire, R Charleston… - BMC nursing, 2016 - Springer	Google Scholar via SerpApi	2016	https://link.springer.com/article/10.1186/s12912-016-0141-y	allow those ed nurses to train their colleagues with a with trauma informed training and education you get to staff (ie, ambulance and police officers) in an attempt to avoid	educating emergency department nurses about trauma informed care for people presenting with mental health crisis a pilot study	springer b mckenna r charleston bmc nursing t maguire v dearie a hall
police sexual assault investigation training, impulsivity, and officer intentions to arrest and use procedural justice: a randomized experiment	BA Campbell, DS Lapsey Jr, CA Franklin… - Journal of experimental …, 2023 - Springer	Google Scholar via SerpApi	2023	https://link.springer.com/article/10.1007/s11292-023-09572-y	additionally, training police investigators about the utility of trauma-informed practices may facilitate the use of procedural justice principles, increase victim engagement with	police sexual assault investigation training impulsivity and officer intentions to arrest and use procedural justice a randomized experiment	springer ca franklin journal of experimental ds lapsey jr ba campbell
preventing revictimization in sexual assault investigations: personal security and trauma-informed case management	K Parti - Journal of Applied Security Research, 2024 - Taylor & Francis	Google Scholar via SerpApi	2024	https://www.tandfonline.com/doi/abs/10.1080/19361610.2022.2161799	training for law enforcement, prosecutors, and victim advocates, we discussed conducting a trauma-informed police empathy and victim ptsd as potential factors in rape case attrition.	preventing revictimization in sexual assault investigations personal security and trauma-informed case management	taylor francis k parti journal of applied security research
an evaluation of kentucky's sexual assault investigator training: results from a randomized three-group experiment	BA Campbell, DS Lapsey, W Wells - Journal of Experimental Criminology, 2020 - Springer	Google Scholar via SerpApi	2020	https://link.springer.com/article/10.1007/s11292-019-09391-0	at improving police perceptions of victims, and knowledge of laws and trauma-informed , few jurisdictions have implemented mandatory training for law enforcement officers on these	an evaluation of kentuckys sexual assault investigator training results from a randomized three-group experiment	springer ds lapsey w wells journal of experimental criminology ba campbell
police violence exposure and traumatic stress among youth: a systematic review	S Oppenheim, L Webb, A Testa, RL Fix… - … Violence, & Abuse, 2024 - journals.sagepub.com	Google Scholar via SerpApi	2024	https://journals.sagepub.com/doi/abs/10.1177/15248380241255735	social workers to support police in youth encounters with trauma-informed practices. given third, policymakers must plan to increase funding to train and provide resources to mental	police violence exposure and traumatic stress among youth a systematic review	journalssagepubcom abuse a testa l webb rl fix violence s oppenheim
are organisational responses by police forces appropriate to adequately safeguard police officer wellness? a review of the scientific evidence	A Beckley, J Wang, P Birch - Safer Communities, 2023 - emerald.com	Google Scholar via SerpApi	2023	https://www.emerald.com/insight/content/doi/10.1108/SC-05-2023-0015/full/html	training for police managers in dealing with police officer wellness. continuous monitoring and evaluation of police organisation efficacy in dealing with police from trauma-focused	are organisational responses by police forces appropriate to adequately safeguard police officer wellness a review of the scientific evidence	emeraldcom j wang p birch safer communities a beckley
pilot evaluation of k-12 school security professionals online training: understanding trauma and social emotional learning	DL Espelage, A Valido, AJ El Sheikh, LE Robinson… - School Mental …, 2021 - Springer	Google Scholar via SerpApi	2021	https://link.springer.com/article/10.1007/s12310-020-09399-2	more studies are needed to assess how training for ssps in this paper, we use the term sro to designate sworn police development modules, trauma-informed care and social	pilot evaluation of k-12 school security professionals online training understanding trauma and socialemotional learning	springer a valido aj el sheikh le robinson school mental dl espelage
the trauma lens of police violence against racial and ethnic minorities	T Bryant‐Davis, T Adams, A Alejandre… - Journal of Social …, 2017 - Wiley Online Library	Google Scholar via SerpApi	2017	https://spssi.onlinelibrary.wiley.com/doi/abs/10.1111/josi.12251	applying the framework of existing trauma-focused policies to targets of racially motivated police for targets, there is a need for (1) the appropriate training for those who will take their	the trauma lens of police violence against racial and ethnic minorities	wiley online library a alejandre journal of social t adams t bryantdavis
the case for case-based learning in police recruit training	R Buhrig - The Police Journal, 2024 - journals.sagepub.com	Google Scholar via SerpApi	2024	https://journals.sagepub.com/doi/abs/10.1177/0032258X231181322	wellness, fair and impartial policing, trauma-informed practice, police stops or street checks, they summarized, we cannot sufficiently train the recruits the way they deserve to be	the case for case-based learning in police recruit training	journalssagepubcom r buhrig the police journal
keeping your guard up: hypervigilance among urban residents affected by community and police violence	NA Smith, DR Voisin, JP Yang, EL Tung - Health Affairs, 2019 - healthaffairs.org	Google Scholar via SerpApi	2019	https://www.healthaffairs.org/doi/abs/10.1377/hlthaff.2019.00560	several police departments in the us have made advances toward trauma-informed policing medical care: cme communication training for primary care providers. fam med. 2015;47(1)	keeping your guard up hypervigilance among urban residents affected by community and police violence	healthaffairsorg dr voisin el tung health affairs jp yang na smith
the truth project-paper two-using staff training and consultation to inculcate a testimonial sensibility in non-specialist staff teams working with survivors of child sexual	C Barker, D Taggart, M Gonzalez, S Quail… - Frontiers in …, 2023 - frontiersin.org	Google Scholar via SerpApi	2023	https://www.frontiersin.org/articles/10.3389/fpsyt.2023.1177622/full	this paper explores how trauma informed training and and implementation of this training for engaging with survivors we also inform that we will have to tell the police if they give us	the truth project-paper two-using staff training and consultation to inculcate a testimonial sensibility in non-specialist staff teams working with survivors of child sexual	frontiersinorg d taggart m gonzalez s quail frontiers in c barker
florida trauma responsive and caring environment: exploratory factor analysis of a staff and youth trauma-informed self-assessment tools in juvenile	KG Sheppard - Youth Violence and Juvenile Justice, 2023 - journals.sagepub.com	Google Scholar via SerpApi	2023	https://journals.sagepub.com/doi/abs/10.1177/15412040221116057	, evidence-based trauma-specific treatment for youth and families, and training for all staff to justice, police use of force, public perceptions of police, and ecological determinates of	florida trauma responsive and caring environment exploratory factor analysis of a staff and youth trauma-informed self-assessment tools in juvenile	journalssagepubcom kg sheppard youth violence and juvenile justice
first, do no harm to self: perspectives around trauma-informed practice and secondary traumatic stress among rural child protective services workers	JM Ezell - Journal of Child Custody, 2019 - Taylor & Francis	Google Scholar via SerpApi	2019	https://www.tandfonline.com/doi/abs/10.1080/15379418.2019.1687061	-building, and leadership training for managerial staff and the trauma-informed practice trainings occurred over community stakeholders, namely local police whom were assigned to	first do no harm to self perspectives around trauma-informed practice and secondary traumatic stress among rural child protective services workers	taylor francis jm ezell journal of child custody
a trauma-informed analysis of the violence against women act's provisions for undocumented immigrant women	NS Murshid, EA Bowen - Violence against women, 2018 - journals.sagepub.com	Google Scholar via SerpApi	2018	https://journals.sagepub.com/doi/abs/10.1177/1077801217741991	of rape and sexual assault, enhanced training for health care providers to better assist victims calls to police and police response: a case study of latina immigrant women in the usa.	a trauma-informed analysis of the violence against women acts provisions for undocumented immigrant women	journalssagepubcom ea bowen violence against women ns murshid
punishing black trauma: anti-black racism and 'trauma-informed'school social work	C Mayor - 2023 - journals.uchicago.edu	Google Scholar via SerpApi	2023	https://www.journals.uchicago.edu/doi/pdf/10.1086/726043	welfare, and trauma-informed interventions intertwine to police and harm racialized families it s just not what we see : trauma training for teachers working with syrian refugee students	punishing black trauma anti-black racism and trauma-informedschool social work	c mayor journalsuchicagoedu
psychological first aid training of police officers	Z Kouvatsou, G Degermedgoglou… - Journal of Police and …, 2022 - Springer	Google Scholar via SerpApi	2022	https://link.springer.com/article/10.1007/s11896-022-09523-9	confidence to providing pfa and trauma-informed care, as well police officers, the aim of the present study was to evaluate the effectiveness of a properly adapted pfa training of police	psychological first aid training of police officers	springer g degermedgoglou journal of police and z kouvatsou
police training in responding to family, domestic and sexual violence	C Dowling - Trends and Issues in Crime and Criminal Justice, 2024 - search.informit.org	Google Scholar via SerpApi	2024	https://search.informit.org/doi/abs/10.3316/informit.T2024052100019500019553857	however, the focus is on training for police dealing with this violence in an operational the promise initiative: promoting a trauma-informed police response to sexual assault in a mid-	police training in responding to family domestic and sexual violence	searchinformitorg c dowling trends and issues in crime and criminal justice
the positive school safety program (pssp) for school officers: implementation processes and outcomes	BN Rudd, C Ordorica, J Witzig, L Parker… - Psychological Injury and …, 2024 - Springer	Google Scholar via SerpApi	2024	https://link.springer.com/article/10.1007/s12207-024-09511-w	train these school personnel to replace the use of traditional officer disciplinary strategies with a positive, trauma-informed didactic training on trauma-informed school policing to ssos,	the positive school safety program pssp for school officers implementation processes and outcomes	springer c ordorica j witzig l parker psychological injury and bn rudd
anti-racism strategies in pediatric psychology: using style can help children overcome adverse experiences with police	RL Fix, EG Testa, IB Thurston, WN Gray… - Journal of Clinical …, 2022 - Springer	Google Scholar via SerpApi	2022	https://link.springer.com/article/10.1007/s10880-021-09804-1	a trauma-informed approach and trauma-informed care has unique developmental and trauma-specific responses of , it is a key aspect of training for pediatric psychologists. this	anti-racism strategies in pediatric psychology using style can help children overcome adverse experiences with police	springer eg testa ib thurston wn gray journal of clinical rl fix
that's my number one fear in life. it's the police : examining young black men's exposures to trauma and loss resulting from police violence and police killings	JR Smith Lee, MA Robinson - Journal of Black Psychology, 2019 - journals.sagepub.com	Google Scholar via SerpApi	2019	https://journals.sagepub.com/doi/abs/10.1177/0095798419865152	and supported the development of a trauma-informed research interview that ethically and , understand, and train to treat traumatic losses resulting from police killings. this may be	thats my number one fear in life its the police examining young black mens exposures to trauma and loss resulting from police violence and police killings	journalssagepubcom ma robinson journal of black psychology jr smith lee
a descriptive study of training and its perceived helpfulness among illinois sexual assault investigators	RM Venema, K Lorenz, N Sweda - Journal of crime and justice, 2020 - Taylor & Francis	Google Scholar via SerpApi	2020	https://www.tandfonline.com/doi/abs/10.1080/0735648X.2019.1601585	of the state of training for sexual assault investigators across attention and been prioritized by police departments. a few respectfully and in a trauma-informed way and whether this type	a descriptive study of training and its perceived helpfulness among illinois sexual assault investigators	taylor francis k lorenz n sweda journal of crime and justice rm venema
support or justice: a triangulated multi-focal view of sexual assault victim support in a uk sexual assault referral centre (sarc)	BK Widanaralalage, AD Murphy, C Loughlin - International journal of …, 2024 - Springer	Google Scholar via SerpApi	2024	https://link.springer.com/article/10.1186/s13033-024-00631-z	to report to the police. a suggested solution was additional training for police officers in handling , that embedded trauma-informed care in every step of police investigation 55, 56 .	support or justice a triangulated multi-focal view of sexual assault victim support in a uk sexual assault referral centre sarc	springer ad murphy c loughlin international journal of bk widanaralalage
meeting the moment: trauma responsive teaching for student success	A Miller, H Yohn, MB Trochmann - Journal of Public Affairs …, 2024 - Taylor & Francis	Google Scholar via SerpApi	2024	https://www.tandfonline.com/doi/abs/10.1080/15236803.2023.2263129	, we can create classrooms that train our students for responsive, thoughtful, engaged lives. for a local police department and facilitates trauma-informed workshops on nonviolent	meeting the moment trauma responsive teaching for student success	taylor francis h yohn mb trochmann journal of public affairs a miller
the response hasn't been a human-to-human response, but a system-to-human response : health care perspectives of police responses to persons with	MM Morgan - Journal of Police and Criminal Psychology, 2024 - Springer	Google Scholar via SerpApi	2024	https://link.springer.com/article/10.1007/s11896-024-09649-y	this girl went down the train tracks because she wanted to get hit by a train. essentially, she we know from trauma informed care that the first thing people need is safety, that you ll get	the response hasnt been a human-to-human response but a system-to-human response health care perspectives of police responses to persons with	springer mm morgan journal of police and criminal psychology
law enforcement training on child trafficking: engaging all stakeholders	C Harmon-Darrow, N Aggarwal… - Policing: A Journal of …, 2024 - academic.oup.com	Google Scholar via SerpApi	2024	https://academic.oup.com/policing/article-abstract/doi/10.1093/police/paae077/7709125	policing and research include expanding and deepening skill-focussed interdisciplinary child sex trafficking training for this included teaching on stages of change and trauma-informed	law enforcement training on child trafficking engaging all stakeholders	academicoupcom n aggarwal policing a journal of c harmondarrow
do impulsivity and education moderate the effectiveness of police sexual assault investigations training? findings from a solomon four-group quasi-experiment	BA Campbell, DS Lapsey Jr - Criminal justice and behavior, 2021 - journals.sagepub.com	Google Scholar via SerpApi	2021	https://journals.sagepub.com/doi/abs/10.1177/00938548211034212	investigator on a randomized controlled trial funded by the national institute of justice to implement and evaluate trauma-informed interview training for sex crimes investigators.	do impulsivity and education moderate the effectiveness of police sexual assault investigations training findings from a solomon four-group quasi-experiment	journalssagepubcom ds lapsey jr criminal justice and behavior ba campbell
police and mental health in elementary and secondary schools: a systematic review of the literature and implications for nursing	R Muller, MS Morabito, JG Green - Journal of Psychiatric and …, 2021 - Wiley Online Library	Google Scholar via SerpApi	2021	https://onlinelibrary.wiley.com/doi/abs/10.1111/jpm.12704	the cit model was originally developed to train police officers to diffuse and trauma-informed principles. in particular, evaluations were needed to determine both the benefits of police	police and mental health in elementary and secondary schools a systematic review of the literature and implications for nursing	wiley online library jg green journal of psychiatric and ms morabito r muller
young people and police making marginal gains : climbing fells, building relationships and changing police safeguarding practice	FJ Factor, EL Ackerley - Journal of Children's Services, 2019 - emerald.com	Google Scholar via SerpApi	2019	https://www.emerald.com/insight/content/doi/10.1108/JCS-01-2019-0001/full/html	the lead facilitator (also lead author) was aware that a trauma-informed approach, which were in place, booking train tickets, negotiating shift patterns for police officers and securing	young people and police making marginal gains climbing fells building relationships and changing police safeguarding practice	emeraldcom el ackerley journal of childrens services fj factor
a trauma-informed approach to the protection and support of witnesses in international tribunals: ten guiding principles	S Stepakoff, N Henry, N Binta Barrie… - Journal of Human …, 2017 - academic.oup.com	Google Scholar via SerpApi	2017	https://academic.oup.com/jhrp/article-pdf/doi/10.1093/jhuman/hux013/21788771/hux013.pdf	sierra leonean police officers that police departments in it is important to note that in discussions of trauma-informed included the provision of training for investigators, attorneys,	a trauma-informed approach to the protection and support of witnesses in international tribunals ten guiding principles	academicoupcom n binta barrie journal of human n henry s stepakoff
train the trainer	W Perkins, LD Quick - Encyclopedia of Domestic Violence, 2023 - Springer	Google Scholar via SerpApi	2023	https://link.springer.com/content/pdf/10.1007/978-3-030-85493-5_1654-1.pdf	more recently, the international association of chiefs of police (iacp) provided a train-the-trainer program for trauma-informed sexual assault investigations. the iacp provided this	train the trainer	springer ld quick encyclopedia of domestic violence w perkins
what hinders victims from reporting sexual violence: a qualitative study with police officers, prosecutors, and judges in hungary	K Parti, RA Robinson - International journal for crime, justice and …, 2021 - search.informit.org	Google Scholar via SerpApi	2021	https://search.informit.org/doi/abs/10.3316/INFORMIT.20210920053703	you can train yourself about this if you get such cases and you consult the literature (police we propose that the mental health-focused and trauma-informed supervision of police	what hinders victims from reporting sexual violence a qualitative study with police officers prosecutors and judges in hungary	searchinformitorg justice and ra robinson international journal for crime k parti
elevated prevalence of suicide attempts among victims of police violence in the usa	JE DeVylder, JJ Frey, CD Cogburn, HC Wilcox… - Journal of Urban …, 2017 - Springer	Google Scholar via SerpApi	2017	https://link.springer.com/article/10.1007/s11524-017-0160-3	-public interactions include greater accountability for police officers 22, 23 and training to trauma informed training for police officers so that they may understand the impact of police	elevated prevalence of suicide attempts among victims of police violence in the usa	springer cd cogburn hc wilcox journal of urban jj frey je devylder
training police to de-escalate mental health crisis situations: comparing virtual reality and live-action scenario-based approaches	J Lavoie, N Álvarez, V Baker… - Policing: A Journal of …, 2023 - academic.oup.com	Google Scholar via SerpApi	2023	https://academic.oup.com/policing/article-abstract/doi/10.1093/police/paad069/7334458	person-centred and trauma-informed approaches. the third module addressed societal attitudes towards people with mental illness and how bias can impact police-citizen encounters.	training police to de-escalate mental health crisis situations comparing virtual reality and live-action scenario-based approaches	academicoupcom n lvarez v baker policing a journal of j lavoie
focal concerns and police decision making in sexual assault cases: a systematic review and meta-analysis	DS Lapsey Jr, BA Campbell… - Trauma, Violence, & …, 2022 - journals.sagepub.com	Google Scholar via SerpApi	2022	https://journals.sagepub.com/doi/abs/10.1177/1524838021991285	investigator on a randomized controlled trial funded by the national institute of justice to implement and evaluate trauma-informed interview training for sex crimes investigators.	focal concerns and police decision making in sexual assault cases a systematic review and meta-analysis	journalssagepubcom ba campbell trauma violence ds lapsey jr
trauma-focused cognitive behavioral therapy for children and families	JA Cohen, E Deblinger, AP Mannarino - Psychotherapy Research, 2018 - Taylor & Francis	Google Scholar via SerpApi	2018	https://www.tandfonline.com/doi/abs/10.1080/10503307.2016.1208375	protective services (cps) or police did not believe that the child credible by cps and or police. for our domestic violence tf-cbt train the trainer, train the consultant and train the	trauma-focused cognitive behavioral therapy for children and families	taylor francis ap mannarino psychotherapy research e deblinger ja cohen
trauma systems in kenya: a qualitative analysis at the district level	HKH Wesson, KA Stevens… - Qualitative health …, 2015 - journals.sagepub.com	Google Scholar via SerpApi	2015	https://journals.sagepub.com/doi/abs/10.1177/1049732314562890	however, trauma-specific training, such as how to safely extricate an injured person, was and the police: we need to train people on first aid . . . we need to teach all police officers the	trauma systems in kenya a qualitative analysis at the district level	journalssagepubcom ka stevens qualitative health hkh wesson
'this is a health service. leave it alone': service user and staff views on policing boundaries involving supervised consumption services	TM Watson, L Barnaby, AM Bayoumi… - Addiction Research & …, 2021 - Taylor & Francis	Google Scholar via SerpApi	2021	https://www.tandfonline.com/doi/abs/10.1080/16066359.2020.1730821	some participants recommended focused training for police, which included mixed opinions training employ trauma-informed and anti-oppression frameworks to reshape police views	this is a health service leave it alone service user and staff views on policing boundaries involving supervised consumption services	taylor francis am bayoumi addiction research l barnaby tm watson
building a trauma-informed workforce capacity and legacy	M Popescu, V Strand, I Way… - Journal of Teaching …, 2017 - Taylor & Francis	Google Scholar via SerpApi	2017	https://www.tandfonline.com/doi/abs/10.1080/08841233.2016.1265040	: my undergrad field placement was at a police department dealing with victims of any type of resources to train the entire staff to become trauma-informed practitioners who can prepare	building a trauma-informed workforce capacity and legacy	taylor francis i way journal of teaching v strand m popescu
youth custody is no place for mentally ill children and young people	L Haysom, J Kasinathan, Y Singh - Australasian Psychiatry, 2023 - journals.sagepub.com	Google Scholar via SerpApi	2023	https://journals.sagepub.com/doi/abs/10.1177/10398562231155753	and trauma-informed training for police responding to crime scenes, and encouraging police and develops more positive relationships between the police, young people, their families	youth custody is no place for mentally ill children and young people	journalssagepubcom j kasinathan y singh australasian psychiatry l haysom
investigative decision-making in sexual assault case processing	AD Garza - Policing: A Journal of Policy and Practice, 2024 - academic.oup.com	Google Scholar via SerpApi	2024	https://academic.oup.com/policing/article-abstract/doi/10.1093/police/paae023/7609514	an outcome evaluation of a mandatory, trauma-informed training for a police department. the training was designed to improve police response to gender violence offenses with	investigative decision-making in sexual assault case processing	academicoupcom ad garza policing a journal of policy and practice
arrest web entanglement: female domestic violence survivors' experiences with police intervention and coercively controlling male partners	L Young Larance - Journal of interpersonal violence, 2024 - journals.sagepub.com	Google Scholar via SerpApi	2024	https://journals.sagepub.com/doi/abs/10.1177/08862605241254136	, which has received office of violence against women funding to create policy and training for her direct practice work includes providing individual trauma-informed therapy and co-	arrest web entanglement female domestic violence survivors experiences with police intervention and coercively controlling male partners	journalssagepubcom l young larance journal of interpersonal violence
moving towards a more inclusive patient and public involvement in health research paradigm: the incorporation of a trauma-informed intersectional analysis	C Shimmin, KDM Wittmeier, JG Lavoie… - BMC Health Services …, 2017 - Springer	Google Scholar via SerpApi	2017	https://link.springer.com/article/10.1186/s12913-017-2463-1	through self-regulation and policing derived from feelings of shame and guilt) 10, 11 . a comprehensive public involvement in health research training for both researchers and public	moving towards a more inclusive patient and public involvement in health research paradigm the incorporation of a trauma-informed intersectional analysis	springer jg lavoie bmc health services kdm wittmeier c shimmin
police officer perspectives on the challenges of investigating sexual assault	J Murphy-Oikonen, L Chambers… - Police practice and …, 2023 - Taylor & Francis	Google Scholar via SerpApi	2023	https://www.tandfonline.com/doi/abs/10.1080/15614263.2022.2154210	of trauma and implementation of a trauma-informed police response to sexual assault is of police to provide improved and more widely available training for trauma-informed interview	police officer perspectives on the challenges of investigating sexual assault	taylor francis l chambers police practice and j murphyoikonen
we need to address the trauma : school social workers views about student and staff mental health during covid-19	KR Watson, G Capp, RA Astor, MS Kelly… - School mental …, 2022 - Springer	Google Scholar via SerpApi	2022	https://link.springer.com/article/10.1007/s12310-022-09512-7	to my own school network that we train all of our staff in mental of masks, temp checks, policing around keeping distance, etc a trauma-informed approach: being a trauma-informed and	we need to address the trauma school social workers views about student and staff mental health during covid-19	springer g capp ms kelly school mental ra astor kr watson
experiences and reporting of unwanted sexual behaviors on great britain's rail network: a survey of victims and witnesses with an embedded randomized	B Ariel, V Ceccato, A McDonnell, K Webster - Victims & Offenders, 2024 - Taylor & Francis	Google Scholar via SerpApi	2024	https://www.tandfonline.com/doi/abs/10.1080/15564886.2024.2330094	of victim-centered policing and trauma-informed care. the police a sexual harassment incident that occurred on a train. or follow-up from the police, except a letter informing you that	experiences and reporting of unwanted sexual behaviors on great britains rail network a survey of victims and witnesses with an embedded randomized	taylor francis a mcdonnell k webster victims offenders v ceccato b ariel
exploring the attitudes of journalism educators to teach trauma-informed literacy: an analysis of a global survey	O Ogunyemi, LT Price - Journalism & Mass Communication …, 2023 - journals.sagepub.com	Google Scholar via SerpApi	2023	https://journals.sagepub.com/doi/abs/10.1177/10776958221143466	an ongoing lack of trauma-aware training for journalists can their symptoms of traumatic stress mirror those of police challenges of embedding trauma-informed literacy in journalism	exploring the attitudes of journalism educators to teach trauma-informed literacy an analysis of a global survey	journalssagepubcom lt price journalism mass communication o ogunyemi
trauma-informed environmental education: helping students feel safe and connected in nature	NM Evans - The Journal of Environmental Education, 2023 - Taylor & Francis	Google Scholar via SerpApi	2023	https://www.tandfonline.com/doi/abs/10.1080/00958964.2022.2163220	related to becoming trauma-informed; settings include local of the standards of training for all environmental educators. park, new york who had the police called on him by a white	trauma-informed environmental education helping students feel safe and connected in nature	taylor francis nm evans the journal of environmental education
trauma-informed mental healthcare in the uk: what is it and how can we further its development?	A Sweeney, S Clement, B Filson… - Mental Health Review …, 2016 - emerald.com	Google Scholar via SerpApi	2016	https://www.emerald.com/insight/content/doi/10.1108/MHRJ-01-2015-0006/full/	care, the police, social services and voluntary sector services (such as trauma-informed services throughout its adult division. its tia has been to develop a pathway of care and to train	trauma-informed mental healthcare in the uk what is it and how can we further its development	emeraldcom b filson mental health review s clement a sweeney
trauma-informed services	D Hayes - Children and Young People Now Select, 2022 - magonlinelibrary.com	Google Scholar via SerpApi	2022	https://www.magonlinelibrary.com/doi/full/10.12968/cypn.2022.8.27	brings together public health, policing and criminal justice to a key activity is the training of frontline police officers and from the youth endowment fund to train 18 of their staff. the	trauma-informed services	magonlinelibrarycom d hayes children and young people now select
establishing context to build capacity: a qualitative study to determine the feasibility, utility, and acceptability of a complex trauma training for psychologists working in	BK Kohrt, MP Murray, L Cabel Salinas - Community Mental Health Journal, 2020 - Springer	Google Scholar via SerpApi	2020	https://link.springer.com/article/10.1007/s10597-020-00598-4	a culturally and contextually adapted training in trauma-focused ebps for community-based had women that go to the police station- and the police themselves mock her. they mock her	establishing context to build capacity a qualitative study to determine the feasibility utility and acceptability of a complex trauma training for psychologists working in	springer l cabel salinas community mental health journal mp murray bk kohrt
are deficit perspectives thriving in trauma-informed schools? a historical and anti-racist reflection	C Palma, AS Abdou, S Danforth… - Equity & Excellence in …, 2023 - Taylor & Francis	Google Scholar via SerpApi	2023	https://www.tandfonline.com/doi/abs/10.1080/10665684.2023.2192983	the eyes of trauma-informed educators increasingly train on these students. for students (eg, punitive discipline, police in schools) will continue to limit the potential benefits of	are deficit perspectives thriving in trauma-informed schools a historical and anti-racist reflection	taylor francis as abdou s danforth equity excellence in c palma
process of co production of mental health service plans for refugee children in turkey	E Seyda, Y Merve, V Panos - Children & Society, 2024 - Wiley Online Library	Google Scholar via SerpApi	2024	https://onlinelibrary.wiley.com/doi/abs/10.1111/chso.12807	a trauma-informed service transformation framework was a trauma-informed and scaled service model of collaborative we train the police and the constabulary there, for example, they	process of coproduction of mental health service plans for refugee children in turkey	wiley online library v panos children society y merve e seyda
legislative perspectives on human trafficking training for physicians	KL Borham, C Eret, B Bernstein… - Journal of Human …, 2024 - Taylor & Francis	Google Scholar via SerpApi	2024	https://www.tandfonline.com/doi/abs/10.1080/23322705.2021.2001632	training for the prevention, identification, and documentation of human trafficking, as well as facilitate a comprehensive trauma-informed have to report to the police department or sheriff	legislative perspectives on human trafficking training for physicians	taylor francis b bernstein journal of human c eret kl borham
police violence and abuse against street connected adolescents in bangladesh: a qualitative study of lived experiences	NF Bromfield, H Reza, S Sultana - Children & Society, 2023 - Wiley Online Library	Google Scholar via SerpApi	2023	https://onlinelibrary.wiley.com/doi/abs/10.1111/chso.12633	furthermore, bangladesh must invest in high-quality training for police and other police who have contact with homeless youth must receive extensive trauma-informed training in	police violence and abuse against streetconnected adolescents in bangladesh a qualitative study of lived experiences	wiley online library h reza s sultana children society nf bromfield
adolescent police stops, self-harm, and attempted suicide: findings from the uk millennium cohort study, 2012 2019	DB Jackson, A Testa, RL Fix… - American journal of …, 2021 - ajph.aphapublications.org	Google Scholar via SerpApi	2021	https://ajph.aphapublications.org/doi/abs/10.2105/AJPH.2021.306434	police agencies should train officers to use conflict resolution skills, trauma-informed mental health outcomes in the wake of adolescent police stops. beyond officer training, it may be	adolescent police stops self-harm and attempted suicide findings from the uk millennium cohort study 20122019	ajphaphapublicationsorg a testa rl fix american journal of db jackson
crime victimization distress, neighbourhood social cohesion and perceived police effectiveness	EE Avery, JM Hermsen, K Towne - Journal of Community & …, 2020 - Wiley Online Library	Google Scholar via SerpApi	2020	https://onlinelibrary.wiley.com/doi/abs/10.1002/casp.2462	training for police. victims who experience distress tend to have low satisfaction with police, perhaps due to their perception of poor police trauma-informed training of police and	crime victimization distress neighbourhood social cohesion and perceived police effectiveness	wiley online library jm hermsen k towne journal of community ee avery
understanding school-based policing: recommendations for improving school resource officer programs and promoting safer schools	JW Glenn, LC Taylor, HP Chesterton, S Williams… - Safer …, 2019 - emerald.com	Google Scholar via SerpApi	2019	https://www.emerald.com/insight/content/doi/10.1108/SC-05-2019-0015/full/html	in funding and training for sros across the trauma-informed practices and broad perspectives relative to working with diverse youth populations in the context of school-based policing	understanding school-based policing recommendations for improving school resource officer programs and promoting safer schools	emeraldcom hp chesterton lc taylor s williams safer jw glenn
'softening'school resource officers: the extension of police presence in schools in an era of black lives matter, school shootings, and rising inequality	EO Turner, AJ Beneke - Race Ethnicity and Education, 2020 - Taylor & Francis	Google Scholar via SerpApi	2020	https://www.tandfonline.com/doi/abs/10.1080/13613324.2019.1679753	them from neighborhood police officers. sros were described as central to trauma-informed and nineteen states have proposed or passed legislation to train sros in areas like youth	softeningschool resource officers the extension of police presence in schools in an era of black lives matter school shootings and rising inequality	taylor francis aj beneke race ethnicity and education eo turner
stigma arising from youth police contact: the protective role of mother youth closeness	K Turney, A Testa, DB Jackson - Journal of Marriage and …, 2023 - Wiley Online Library	Google Scholar via SerpApi	2023	https://onlinelibrary.wiley.com/doi/abs/10.1111/jomf.12886	that reduce the likelihood that police youth contacts become of trauma-informed policing, which focuses on training police train clinicians and health providers in trauma-informed care,	stigma arising from youth police contact the protective role of motheryouth closeness	wiley online library a testa db jackson journal of marriage and k turney
dickheads and cool cops : the impact of officers' perceived cultural and contextual competence on black men's appraisals of police	AR Henson - Journal of Research in Crime and Delinquency, 2024 - journals.sagepub.com	Google Scholar via SerpApi	2024	https://journals.sagepub.com/doi/abs/10.1177/00224278221137340	trauma-informed, community-based means of addressing harm in order to ultimately dissolve police cultural and contextual competence training for all police officers. however, this has	dickheads and cool cops the impact of officers perceived cultural and contextual competence on black mens appraisals of police	journalssagepubcom ar henson journal of research in crime and delinquency
i think it's re-victimizing victims almost every time : police perceptions of criminal justice responses to sexual violence	D Spencer, A Dodge, R Ricciardelli, D Ballucci - Critical criminology, 2018 - Springer	Google Scholar via SerpApi	2018	https://link.springer.com/article/10.1007/s10612-018-9390-2	that attempts to better train officers and to lower policing strategies (eg trauma informed sexual assault investigation and interview training) combined with broader changes in police	i think its re-victimizing victims almost every time police perceptions of criminal justice responses to sexual violence	springer a dodge d ballucci critical criminology r ricciardelli d spencer
understanding sexual assault survivors' perspectives on archiving qualitative data: implications for feminist approaches to open science	R Campbell, R Goodman-Williams… - … of women quarterly, 2023 - journals.sagepub.com	Google Scholar via SerpApi	2023	https://journals.sagepub.com/doi/abs/10.1177/03616843221131546	survivors wanted their data used to help change policies regarding untested saks, train the police in trauma-informed investigation techniques, and build more supportive programs for	understanding sexual assault survivors perspectives on archiving qualitative data implications for feminist approaches to open science	journalssagepubcom r goodmanwilliams of women quarterly r campbell
to charge or not to charge? police decisions in canadian sexual assault cases and the relevance of rape myths	AC Salerno-Ferraro, S Jung - Police practice and research, 2022 - Taylor & Francis	Google Scholar via SerpApi	2022	https://www.tandfonline.com/doi/abs/10.1080/15614263.2021.2002150	to adapt formal training for police towards a broader lens of trauma-informed services. 2019) in taking a trauma-informed approach to assist police on improving their response to victims	to charge or not to charge police decisions in canadian sexual assault cases and the relevance of rape myths	taylor francis s jung police practice and research ac salernoferraro
equitable suicide prevention for youth impacted by the juvenile legal system	JI Meza, S Snyder, C Shanholtz - Frontiers in psychiatry, 2022 - frontiersin.org	Google Scholar via SerpApi	2022	https://www.frontiersin.org/articles/10.3389/fpsyt.2022.994514/full	this intercept, we recommend compulsory trauma-informed training for all first responders to racist policing practices (25). in addition, we recommend the training of police officers in	equitable suicide prevention for youth impacted by the juvenile legal system	frontiersinorg c shanholtz frontiers in psychiatry s snyder ji meza
sexual assault: women's voices on the health impacts of not being believed by police	K McQueen, J Murphy-Oikonen, A Miller… - BMC women's health, 2021 - Springer	Google Scholar via SerpApi	2021	https://link.springer.com/article/10.1186/s12905-021-01358-6	in trauma informed care can increase sexual assault reporting by supporting survivors and advocating for sensitive treatment from the police. sensitivity training for police officers that	sexual assault womens voices on the health impacts of not being believed by police	springer a miller bmc womens health j murphyoikonen k mcqueen
unpacking police endorsement of myths surrounding intimate partner violence against women: formation and implications	L Nørgaard Madsen… - Violence against women, 2024 - journals.sagepub.com	Google Scholar via SerpApi	2024	https://journals.sagepub.com/doi/abs/10.1177/10778012241238243	police, focusing on improving police response to ipv victims by implementing trauma-informed police trained ipv experts across all police districts to train police officers in victim trauma	unpacking police endorsement of myths surrounding intimate partner violence against women formation and implications	journalssagepubcom l nrgaard madsen violence against women
a systematic literature review of specialist policing of rape and serious sexual offences	CT Dalton, S Barrett, MAH Horvath, K Davies - International Criminology, 2022 - Springer	Google Scholar via SerpApi	2022	https://link.springer.com/article/10.1007/s43576-022-00062-1	for specialist training for officers to conduct interviews in a trauma-informed manner to avoid revictimisation and addressing the presence of rape myth acceptance (rma) in the police.	a systematic literature review of specialist policing of rape and serious sexual offences	springer k davies international criminology mah horvath s barrett ct dalton
reducing the use of seclusion and restraint in psychiatric emergency and adult inpatient services improving patient-centered care	JB Wale, GS Belkin, R Moon - The Permanente Journal, 2011 - thepermanentejournal.org	Google Scholar via SerpApi	2011	https://www.thepermanentejournal.org/doi/pdf/10.7812/TPP/10-159?download=true	more patient centered and trauma informed. interdisciplinary hhc hired sensory modulation experts to train hhc staff at ; 2) training modules for hospital police were created to clarify	reducing the use of seclusion and restraint in psychiatric emergency and adult inpatient servicesimproving patient-centered care	thepermanentejournalorg gs belkin r moon the permanente journal jb wale
the embodiment of complex trauma in domestic minor sex trafficking victims and the dangers of misidentification	K McGuire - Journal of Human Behavior in the Social Environment, 2019 - Taylor & Francis	Google Scholar via SerpApi	2019	https://www.tandfonline.com/doi/abs/10.1080/10911359.2018.1543630	i argue that trauma-informed services are crucial when police reports were frequently made about nicole running away we can train system partners to be trauma-informed, avoid	the embodiment of complex trauma in domestic minor sex trafficking victims and the dangers of misidentification	taylor francis k mcguire journal of human behavior in the social environment
to confront sexual violence, we must train non-forensic experts to perform medico-legal evaluations	R Mishori, K Naimer, T McHale… - … , Science and the …, 2022 - journals.sagepub.com	Google Scholar via SerpApi	2022	https://journals.sagepub.com/doi/abs/10.1177/00258024211029075	medico-legal assessments, case management, police investigations and prosecutions is a not only face long waits in accessing trauma-focused care, but biological evidence may be	to confront sexual violence we must train non-forensic experts to perform medico-legal evaluations	journalssagepubcom k naimer science and the t mchale r mishori
considerations in designing trauma-focused interventions for displaced afghan women	AA Ramos - Frontiers in Global Women's Health, 2023 - frontiersin.org	Google Scholar via SerpApi	2023	https://www.frontiersin.org/articles/10.3389/fgwh.2022.893957/full	by inadequate and complicit lack of policing, as well as the lack serve more as introductory training for clinicians rather than help supplement more intensive trauma-focused therapies.	considerations in designing trauma-focused interventions for displaced afghan women	frontiersinorg aa ramos frontiers in global womens health
child abuse and the church: a call for prevention, treatment, and training	VI Vieth, BJ Tchividjian, DF Walker… - Journal of Psychology …, 2012 - journals.sagepub.com	Google Scholar via SerpApi	2012	https://journals.sagepub.com/doi/abs/10.1177/009164711204000407	trauma-focused cbt is a leading empirically supported him or her in addition to informing the police. tchivdjian con- , respond to, and train others to comprehensively address child	child abuse and the church a call for prevention treatment and training	journalssagepubcom bj tchividjian df walker journal of psychology vi vieth
intervening with children and families exposed to violence (part i)	S Marans - Journal of Infant, Child, and Adolescent Psychotherapy, 2014 - Taylor & Francis	Google Scholar via SerpApi	2014	https://www.tandfonline.com/doi/abs/10.1080/15289168.2014.951274	of increasing the trauma-informed approaches that each of and training for clinicians on police procedures, basic issues and children that received this police-mental health response	intervening with children and families exposed to violence part i	taylor francis and adolescent psychotherapy child s marans journal of infant
sexual violence survivors' experiences with the police and willingness to report future victimization	K Lorenz, C Jacobsen - Women & Criminal Justice, 2024 - Taylor & Francis	Google Scholar via SerpApi	2024	https://www.tandfonline.com/doi/abs/10.1080/08974454.2021.1985045	training for officers particularly in the area of sexual assault investigations has proven difficult and often ineffective, and trauma-informed training contradicts the goals of police work (	sexual violence survivors experiences with the police and willingness to report future victimization	taylor francis c jacobsen women criminal justice k lorenz
recommended mental health practices for individuals interacting with us police, court, jail, probation, and parole systems	JE Johnson, N Ramezani, J Viglione… - Psychiatric …, 2024 - Am Psychiatric Assoc	Google Scholar via SerpApi	2024	https://ps.psychiatryonline.org/doi/abs/10.1176/appi.ps.20230029	trauma-informed care, settings, or services staff understand that many individuals with mental health training for correctional staff c mental health training for correctional staff, such as	recommended mental health practices for individuals interacting with us police court jail probation and parole systems	am psychiatric assoc j viglione psychiatric n ramezani je johnson
creating a university strategic plan to address relationship violence and sexual misconduct (rvsm): an application of principles-focused evaluation at michigan state	R Campbell, A Munford, CA Moylan… - Violence against …, 2023 - journals.sagepub.com	Google Scholar via SerpApi	2023	https://journals.sagepub.com/doi/abs/10.1177/10778012221130106	to train our staff in best practices for trauma-informed care and a trauma-informed culture: we will foster a trauma-informed to report the assault to the police. co-locating the interview	creating a university strategic plan to address relationship violence and sexual misconduct rvsm an application of principles-focused evaluation at michigan state	journalssagepubcom a munford ca moylan violence against r campbell
reconsidering police in schools	R King, M Schindler - Contexts, 2021 - journals.sagepub.com	Google Scholar via SerpApi	2021	https://journals.sagepub.com/doi/abs/10.1177/15365042211058122	training for street patrol as other police officers but are stationed in a school building. since they are affiliated with the local police in de-escalation, trauma-informed practices, and	reconsidering police in schools	journalssagepubcom m schindler contexts r king
perceptions of police response to domestic violence in puerto rico: law 54 and human rights	CK Medina, JM Becker, LK Negroni - Journal of human rights and social …, 2020 - Springer	Google Scholar via SerpApi	2020	https://link.springer.com/article/10.1007/s41134-020-00123-3	of domestic violence training for the general police. as a result, the general police on a monthly basis to discuss gender justice, providing workshops to inform police of trauma-informed	perceptions of police response to domestic violence in puerto rico law 54 and human rights	springer jm becker lk negroni journal of human rights and social ck medina
digital shadows: confronting the rise of technology-facilitated sexual violence and the quest for systemic solutions	M Sorochinski, E Borukhov - Contemporary Justice Review, 2024 - Taylor & Francis	Google Scholar via SerpApi	2024	https://www.tandfonline.com/doi/abs/10.1080/10282580.2024.2363429	it urges immediate, multi-pronged action against tfsv, including training for legal and law of training amongst police: police should be trained to be trauma informed when working	digital shadows confronting the rise of technology-facilitated sexual violence and the quest for systemic solutions	taylor francis e borukhov contemporary justice review m sorochinski
policing the (post) colonial body: the covid-19 lockdown in south africa	A Reed, Z Xaso - Anthropology Southern Africa, 2022 - Taylor & Francis	Google Scholar via SerpApi	2022	https://www.tandfonline.com/doi/abs/10.1080/23323256.2022.2101498	communityoriented policing approach that prioritises compassion and trauma-informed practices to stop commuters from taking the train. this confrontation quickly escalated and led to	policing the post colonial body the covid-19 lockdown in south africa	taylor francis z xaso anthropology southern africa a reed
police officers' perceptions of their role at overdose events: a qualitative study	J Xavier, A Greer, A Crabtree… - … Education, Prevention and …, 2023 - Taylor & Francis	Google Scholar via SerpApi	2023	https://www.tandfonline.com/doi/abs/10.1080/09687637.2022.2070057	police officers may not have appropriate training for some of these roles and, overall, these importantly, trauma-informed and de-escalation training is fundamental for police officers	police officers perceptions of their role at overdose events a qualitative study	taylor francis a crabtree education a greer prevention and j xavier
victim survivors' proposed solutions to addressing image based sexual abuse in the us: legal, corporate, educational, technological, and cultural approaches	AA Eaton, MA Krieger, JA Siegel… - Analyses of Social …, 2024 - Wiley Online Library	Google Scholar via SerpApi	2024	https://spssi.onlinelibrary.wiley.com/doi/abs/10.1111/asap.12395	accessible solutions, we conducted trauma-informed one-on- like it s not a case i think i could make at a police station. they also discussed a need to train non-support professionals	victimsurvivors proposed solutions to addressing imagebased sexual abuse in the us legal corporate educational technological and cultural approaches	wiley online library ja siegel analyses of social ma krieger aa eaton
the behavioral health sector response to child sexual abuse, exploitation, and trafficking: a call to action	R Seth, J Greenbaum - … of Indian Association for Child and …, 2023 - journals.sagepub.com	Google Scholar via SerpApi	2023	https://journals.sagepub.com/doi/abs/10.1177/09731342231220479	, systematic, and trauma-informed response to csv to help the special juvenile police and other local police are satisfied across india to update and train pediatricians, physicians, and	the behavioral health sector response to child sexual abuse exploitation and trafficking a call to action	journalssagepubcom j greenbaum of indian association for child and r seth
colorblind policy in a carceral geography: reclaiming public education	T Schlesinger, M Schmits-Earley - Youth Justice, 2021 - journals.sagepub.com	Google Scholar via SerpApi	2021	https://journals.sagepub.com/doi/abs/10.1177/1473225420931188	anti-bias or trauma-informed teaching training and continues to the new york police department to train school safety agents to sever its contract with the police in response to	colorblind policy in a carceral geography reclaiming public education	journalssagepubcom m schmitsearley youth justice t schlesinger
this isn't just a police issue : tensions between criminal justice and university responses to sexual assault among college students	MK Javorka, R Campbell - American journal of community …, 2021 - Wiley Online Library	Google Scholar via SerpApi	2021	https://onlinelibrary.wiley.com/doi/abs/10.1002/ajcp.12448	, and (e) major issues in providing training for responders across these systems. we created we also approach our research and advocacy through a trauma-informed lens, meaning	this isnt just a police issue tensions between criminal justice and university responses to sexual assault among college students	wiley online library r campbell american journal of community mk javorka
psychoeducation for survivors of trauma	BJ Phoenix - Perspectives in Psychiatric care, 2007 - Wiley Online Library	Google Scholar via SerpApi	2007	https://onlinelibrary.wiley.com/doi/abs/10.1111/j.1744-6163.2007.00121.x	education about trauma-focused treatment modalities and the rationale for using them is when the train hit him but i couldn't move. when i was describing what happened to the police,	psychoeducation for survivors of trauma	wiley online library bj phoenix perspectives in psychiatric care
lessons from london: a contemporary examination of the factors affecting attrition among rape complaints	A Murphy, B Hine, JA Yesberg, D Wunsch… - Psychology, Crime & …, 2022 - Taylor & Francis	Google Scholar via SerpApi	2022	https://www.tandfonline.com/doi/abs/10.1080/1068316X.2021.1880584	they also suggest that training for officers on both the stigma enhanced development of trauma-informed policing in relation to to effective, trauma-informed responses to rape cases.	lessons from london a contemporary examination of the factors affecting attrition among rape complaints	taylor francis b hine crime d wunsch psychology ja yesberg a murphy
recommendations for responding to survivors of sexual assault: a qualitative study of survivors and support providers	A Kirkner, K Lorenz, SE Ullman - Journal of interpersonal …, 2021 - journals.sagepub.com	Google Scholar via SerpApi	2021	https://journals.sagepub.com/doi/abs/10.1177/0886260517739285	to survivors have taken a trauma-informed approach. they also wanted more training for law enforcement and other to the police in relation to recovery and attitudes toward police.	recommendations for responding to survivors of sexual assault a qualitative study of survivors and support providers	journalssagepubcom k lorenz se ullman journal of interpersonal a kirkner
future directions in interpersonal violence and abuse interventions across the lifespan	M Levittan, N Yorke, MBQ Morrissey, T Caprio… - … Violence and Abuse …, 2021 - Springer	Google Scholar via SerpApi	2021	https://link.springer.com/content/pdf/10.1007/978-3-319-89999-2_96.pdf	evidence-based and trauma-informed strategies, but much more wheeler in 1871 was unable to get help from police or be classified as behavioral training for parents for the purpose of	future directions in interpersonal violence and abuse interventions across the lifespan	springer mbq morrissey n yorke t caprio violence and abuse m levittan
complex histories and complex presentations: implementation of a manually-guided group treatment for traumatized adolescents	M Habib, V Labruna, J Newman - Journal of family violence, 2013 - Springer	Google Scholar via SerpApi	2013	https://link.springer.com/article/10.1007/s10896-013-9532-y	unfortunately, there are few structured trauma-informed sparcs routinely provided staff training for direct care workers day she had been to the police station to identify her rapist in a	complex histories and complex presentations implementation of a manually-guided group treatment for traumatized adolescents	springer j newman journal of family violence v labruna m habib
the impact of increased state regulation of campus sexual assault practices: perspectives of campus personnel	SJ Brubaker, C Mancini - Journal of School Violence, 2017 - Taylor & Francis	Google Scholar via SerpApi	2017	https://www.tandfonline.com/doi/abs/10.1080/15388220.2017.1318577	for all and providing trauma-informed training for responders. that their campuses were providing trauma-informed training. in police, faculty) need to be trained in trauma-informed	the impact of increased state regulation of campus sexual assault practices perspectives of campus personnel	taylor francis c mancini journal of school violence sj brubaker
experiential education and training for employment in justice occupations	PC Kratcoski, PC Kratcoski - 2021 - Springer	Google Scholar via SerpApi	2021	https://link.springer.com/content/pdf/10.1007/978-3-030-80331-5.pdf	the summit county crisis response team volunteer provides traumainformed services to colleges, a program is utilized in which students training for a career with the national police	experiential education and training for employment in justice occupations	pc kratcoski springer pc kratcoski
the legacy of shame following childhood sexual abuse disclosures	R Lateef, R Alaggia, D Collin-Vézina… - Journal of child sexual …, 2023 - Taylor & Francis	Google Scholar via SerpApi	2023	https://www.tandfonline.com/doi/abs/10.1080/10538712.2022.2159910	police officers, lawyers, and all other legal personnel question those alleging csa. mandatory trauma-informed training for the legal process from trauma-informed police interviews to	the legacy of shame following childhood sexual abuse disclosures	taylor francis d collinvzina journal of child sexual r alaggia r lateef
policing human trafficking: cultural blinders and organizational barriers	A Farrell, R Pfeffer - The Annals of the American Academy of …, 2014 - journals.sagepub.com	Google Scholar via SerpApi	2014	https://journals.sagepub.com/doi/abs/10.1177/0002716213515835	what we need to do a lot more of is train emergency first an investigation, including trauma-informed, culturally sensitive of police agencies suggest that there is much the police can	policing human trafficking cultural blinders and organizational barriers	journalssagepubcom r pfeffer the annals of the american academy of a farrell
'i'm not getting out of bed!'the criminalisation of young people in residential care	A Gerard, A McGrath, E Colvin… - Australian & New …, 2019 - journals.sagepub.com	Google Scholar via SerpApi	2019	https://journals.sagepub.com/doi/abs/10.1177/0004865818778739	and training for our staff, and getting them not to use police things prior to police being called, and only using police as a care, based on trauma-informed behavioural management	im not getting out of bedthe criminalisation of young people in residential care	journalssagepubcom a mcgrath e colvin australian new a gerard
policing the block: pandemics, systemic racism, and the blood of america	AA Sewell - 2020 - journals.sagepub.com	Google Scholar via SerpApi	2020	https://journals.sagepub.com/doi/abs/10.1111/cico.12517	policing institutions as a solution to resolve social problems is a start. we must also do so as we reimagine the trauma informed they must train mindsets to precision in muting the	policing the block pandemics systemic racism and the blood of america	aa sewell journalssagepubcom
investing in boys and young men of color	R Bryant, L Harris, K Bird - National Civic Review, 2016 - JSTOR	Google Scholar via SerpApi	2016	https://www.jstor.org/stable/10.1002/ncr.21257	this includes reevaluating the police presence in schools and exploring opportunities to train welfare systems to make trauma-informed care a key tenet of their work with youth. policies	investing in boys and young men of color	jstor k bird national civic review l harris r bryant
building rapport in interviews with adolescent trafficking victims	RE Dianiska, E Simpson, S Kim, TD Lyon… - Child Abuse …, 2024 - Wiley Online Library	Google Scholar via SerpApi	2024	https://onlinelibrary.wiley.com/doi/abs/10.1002/car.2864	local police may also lack training in questioning victims and in trauma-informed practices. rather, training for law enforcement has been largely dominated by a focus on suspect	building rapport in interviews with adolescent trafficking victims	wiley online library e simpson s kim td lyon child abuse re dianiska
responding to sexual assault on campus	E Sheehy, D Gilbert - degruyter.com	Google Scholar via SerpApi	2024	https://www.degruyter.com/document/doi/10.51644/9781771122849-016/pdf?licenseType=restricted	in their legitimate demand that police investigate and charge seek police intervention and cooperate with police investigations is therefore trauma-informed sexual assault training for all	responding to sexual assault on campus	d gilbert degruytercom e sheehy
a four-year analysis of labor trafficking cases in the united states: exploring characteristics and labor trafficking patterns	K Bracy, B Lul, D Roe-Sepowitz - Journal of Human Trafficking, 2021 - Taylor & Francis	Google Scholar via SerpApi	2021	https://www.tandfonline.com/doi/abs/10.1080/23322705.2019.1638148	rights and protection or training for screening for indicators of the police (n 2, 1.6 ), or someone else called the police about the , the literature on trauma informed treatment for labor	a four-year analysis of labor trafficking cases in the united states exploring characteristics and labor trafficking patterns	taylor francis b lul d roesepowitz journal of human trafficking k bracy
a decade of change: roper v. simmons, defending childhood, and juvenile justice policy	PJ Benekos, AV Merlo - Criminal Justice Policy Review, 2019 - journals.sagepub.com	Google Scholar via SerpApi	2019	https://journals.sagepub.com/doi/abs/10.1177/0887403416648734	they concluded that trauma-informed care was necessary in helping to build and maintain better training for police in dealing with child victims and more research on best practices	a decade of change roper v simmons defending childhood and juvenile justice policy	journalssagepubcom av merlo criminal justice policy review pj benekos
social workers in public libraries: resource and referral practice and re-thinking patron engagement	B Finch, B Real - Public Library Quarterly, 2023 - Taylor & Francis	Google Scholar via SerpApi	2023	https://www.tandfonline.com/doi/abs/10.1080/01616846.2023.2199671	of being able to properly train and supervise these potential this study used the term trauma-informed at some point in have is to call our anchorage police department. and you know,	social workers in public libraries resource and referral practice and re-thinking patron engagement	taylor francis b real public library quarterly b finch
ten women murdered already in 2024	A Bhamjee - Green Left Weekly, 2024 - search.informit.org	Google Scholar via SerpApi	2024	https://search.informit.org/doi/pdf/10.3316/informit.T2024031400014501823349833	another recommendation calls for additional and ongoing training for police regarding the police also need to understand how to undertake trauma-informed communication and	ten women murdered already in 2024	searchinformitorg a bhamjee green left weekly
women who abuse substances and how they perceive their interactions with the police	JL Kenney - Social work in public health, 2020 - Taylor & Francis	Google Scholar via SerpApi	2020	https://www.tandfonline.com/doi/abs/10.1080/19371918.2020.1731642	change the relationship that we have with police officers. and police officers getting to know one another: training for and trauma-informed manner, the trust between the police and	women who abuse substances and how they perceive their interactions with the police	taylor francis jl kenney social work in public health
criminal law: affirmative consent: what the'commonsense'nsw law reforms mean	L Snell - LSJ: Law Society Journal, 2022 - search.informit.org	Google Scholar via SerpApi	2022	https://search.informit.org/doi/abs/10.3316/informit.339561600645755	, as well as targeted training for police, legal practitioners and targeted training for police, legal practitioners and judiciary. this be done in as trauma informed and culturally safe way as	criminal law affirmative consent what thecommonsensensw law reforms mean	searchinformitorg l snell lsj law society journal
criminal justice system responses to human trafficking	A Farrell, B Kane - The Palgrave international handbook of human …, 2020 - Springer	Google Scholar via SerpApi	2020	https://link.springer.com/content/pdf/10.1007/978-3-319-63058-8_40.pdf	legal mandates to train the local law enforcement officials and the content and nature of , police need to use trauma-informed and victim-centered techniques. however, most police lack	criminal justice system responses to human trafficking	springer b kane the palgrave international handbook of human a farrell
legislation takes aim at gender-based violence and inequality	A Bortoli - Green Left Weekly, 2022 - search.informit.org	Google Scholar via SerpApi	2022	https://search.informit.org/doi/pdf/10.3316/informit.688259024771709	it recommends changes to legal and policing practices, such as better training for police and lawyers. it advocates for traumainformed support for victimsurvivors and includes	legislation takes aim at gender-based violence and inequality	searchinformitorg a bortoli green left weekly
suddenly everyone's an expert in our field : campus victim advocates and the promise and perils of professionalization	SJ Brubaker, B Keegan - Violence against women, 2019 - journals.sagepub.com	Google Scholar via SerpApi	2019	https://journals.sagepub.com/doi/abs/10.1177/1077801218807096	police, who were less likely to receive training specific to title ix or trauma-informed responses, than with campus police agency even refused to train campus-based advocates because	suddenly everyones an expert in our field campus victim advocates and the promise and perils of professionalization	journalssagepubcom b keegan violence against women sj brubaker
modern slavery in the united kingdom: the illegal migration act risks undermining efforts to combat exploitation	S Oram - PLoS Medicine, 2023 - journals.plos.org	Google Scholar via SerpApi	2023	https://journals.plos.org/plosmedicine/article?id=10.1371/journal.pmed.1004279	the patient to remain in their care and contact the police 6 . due to limited availability of trauma-informed therapies, long care and support, and improved training for professionals 14 .	modern slavery in the united kingdom the illegal migration act risks undermining efforts to combat exploitation	journalsplosorg s oram plos medicine
addressing gun violence through social work education	Hawley-Bernardez A., Patton J., Meza C., Gibbons G.	Scopus	2024	10.1080/02615479.2024.2334788	gun violence is a critical public health issue in the united states, with firearms involved in over 48,000 deaths in 2021. however, social workers receive limited training to address the risks and impacts of gun violence despite frequently working with affected populations. this paper examines how social work education can better prepare students through a framework developed by the police execut…	addressing gun violence through social work education	gibbons g meza c patton j hawleybernardez a
police in the rearview mirror: social marginalization, trauma, and fear of being killed.	Briere J., Runtz M.	Scopus	2023	10.1037/ort0000700	an online sample of 528 people was asked to respond to a hypothetical scenario: if a police car came up right behind you with its lights flashing, how much would you worry that you would be killed? participants also reported on whether they experienced aggressive behavior by police in the past (provoked or otherwise) and, if so, completed a measure of associated posttraumatic stress. at least som…	police in the rearview mirror social marginalization trauma and fear of being killed	runtz m briere j
change is always hard : a qualitative exploration of the trauma resilient communities (trc) model implementation process within the context of the pandemics	Edwards E.E., Middleton J., Crosby S., Vides B., Pasquale L., Goggin R.	Scopus	2023	10.1016/j.childyouth.2023.106948	over the last decade, the term trauma-informed care has increased in popularity as human service organizations recognize the increasing need to serve individuals who have experienced trauma and adversity (becker-blease, 2017). one evidence-supported approach to trauma-informed organizational culture change is the trauma resilient communities (trc) model. the current study focuses on the early exp…	change is always hard a qualitative exploration of the trauma resilient communities trc model implementation process within the context of the pandemics	crosby s goggin r middleton j pasquale l vides b edwards ee
trauma-informed sexual assault investigations training: lessons learned attempting to enhance sexual assault-related understanding and reduce rape myth beliefs and burnout among police officers	Lathan E.C., Langhinrichsen-Rohling J., Stefurak J.T., Duncan J., Selwyn C.N.	Scopus	2022	10.1093/police/paab076	the city of mobile police department s (mpd) multidisciplinary sexual assault kit initiative team sought to identify and amend factors that theoretically contribute to high rates of sexual assault case attrition. first, the current study examined cross-sectional relations among officers rape myth endorsement, perceived understanding of trauma-informed sexual assault investigations, and burnout le…	trauma-informed sexual assault investigations training lessons learned attempting to enhance sexual assault-related understanding and reduce rape myth beliefs and burnout among police officers	duncan j langhinrichsenrohling j selwyn cn stefurak jt lathan ec
community around the child: evaluation of a program to reduce the criminalisation of australian youth in out-of-home care	Newton D.C., Hardcastle L.A., Kontomichalos S.A., McGillivray J.A.	Scopus	2022	10.1177/26338076221110272	young people in residential out-of-home care are universally over-represented in the criminal justice system. this study presents an evaluation of community around the child, an early-intervention initiative designed to reduce contact with the criminal justice system among young people living in residential care in victoria, australia. interviews and focus groups with professionals (n 44) produce…	community around the child evaluation of a program to reduce the criminalisation of australian youth in out-of-home care	hardcastle la kontomichalos sa mcgillivray ja newton dc
confluence of law enforcement, mental health, and race	Bailey R.K., Barker C.H., Grover A.	Scopus	2022	10.1002/bsl.2567	disparities in victimization by law enforcement for both people of color and individuals with mental health disorders is gaining national attention following the deaths of george floyd, sandra bland, tamir rice, and many others. despite this, the discussion around the intersectionality of race, psychiatric illness, and law enforcement is still in its infancy, the purpose of this article is to dis…	confluence of law enforcement mental health and race	barker ch grover a bailey rk
incorporating mental health literacy and trauma-informed law enforcement: a participative survey on police officers attitudes and knowledge concerning mental disorders, traumatization, and trauma sensitivity	Lorey K., Fegert J.M.	Scopus	2022	10.1037/tra0001067	objective: the main goal of this study was to investigate how persons with symptoms of traumatization and other mental disorders influence daily policing work. method: in total, 2,228 german police officers filled out a questionnaire (28.2 female, 71.8 male). the data were assessed using mann whitney u and chi-square tests. results: the results show that 14.3 of the individuals police officers en…	incorporating mental health literacy and trauma-informed law enforcement a participative survey on police officers attitudes and knowledge concerning mental disorders traumatization and trauma sensitivity	fegert jm lorey k
using collaborative, mixed-methods research to determine professional self-care s relation to burnout among police officers at a sexual assault kit initiative site	Lathan E.C., Langhinrichsen-Rohling J., Stefurak J.“., Duncan J.	Scopus	2021	10.1007/s11896-020-09423-w	burnout, an occupational syndrome characterized by feelings of emotional exhaustion, depersonalization, and diminished personal accomplishment, is highly prevalent among police officers, perhaps as a result of regular and repeated exposure to job-related stressful events. burnout might be especially problematic for officers working with sexual assault victims, as this sensitive work requires offi…	using collaborative mixed-methods research to determine professional self-cares relation to burnout among police officers at a sexual assault kit initiative site	duncan j langhinrichsenrohling j stefurak j lathan ec
associations among child maltreatment, mental health, and police contact in adulthood: findings from a national canadian sample	Tiwari A., Andrews K., Casey R., Liu A., Tonmyr L., Gonzalez A.	Scopus	2021	10.1177/0886260519851789	the purpose of this study was to examine associations between three subtypes of childhood maltreatment (physical abuse, sexual abuse, and exposure to intimate partner violence) and two forms of adult police contact (criminality, victimization) using nationally representative canadian data. presence of a mental health disorder was also explored as a potential mediating variable in these associatio…	associations among child maltreatment mental health and police contact in adulthood findings from a national canadian sample	andrews k casey r gonzalez a liu a tonmyr l tiwari a
improving outcomes for trauma-experienced individuals through the delivery of trauma awareness training for multi-organisational public sector workers	Richmond E., McColm R., McCaig M., Binnie V.	Scopus	2021	10.1108/JMHTEP-04-2021-0038	purpose: in support of the national requirement to ensure that scotland has a workforce that is fully aware of the impact of trauma, and is equipped to respond appropriately to people who have experienced trauma at any age , trauma awareness training was delivered to various public sector organisations across dumfries and galloway. research has shown that trauma can significantly impact quality o…	improving outcomes for trauma-experienced individuals through the delivery of trauma awareness training for multi-organisational public sector workers	binnie v mccaig m mccolm r richmond e
adverse childhood experiences among justice-involved youth: data-driven recommendations for action using the sequential intercept model	Folk J.B., Kemp K., Yurasek A., Barr-Walker J., Tolou-Shams M.	Scopus	2021	10.1037/amp0000769	justice-involved youth experience high rates of adverse childhood experiences (aces), placing them in great need of behavioral health treatment and risk for continued justice involvement. policymakers, government agencies, and professionals working with justice-involved youth have called for trauma-informed juvenile justice reform. yet, there is currently no available review of the literature on …	adverse childhood experiences among justice-involved youth data-driven recommendations for action using the sequential intercept model	barrwalker j kemp k toloushams m yurasek a folk jb
police perceptions of crime victim behaviors: a trend analysis exploring mandatory training and knowledge of sexual and domestic violence survivors trauma responses	Franklin C.A., Garza A.D., Goodson A., Bouffard L.A.	Scopus	2020	10.1177/0011128719845148	police perceptions of a victim s self-presentation style can have an impact on secondary victimization, case processing, and public safety. trauma survivors may present to police with flat or restricted affect, emotional numbing, and disjointed recollections. often, police personnel have misperceived manifestations of trauma as indicators of reliability and credibility. using a trend design, this…	police perceptions of crime victim behaviors a trend analysis exploring mandatory training and knowledge of sexual and domestic violence survivors trauma responses	bouffard la garza ad goodson a franklin ca
the greensboro child response initiative: a trauma-informed, mental health law enforcement model for children exposed to violence	Graves K.N., Ward M., Crotts D.K., Pitts W.	Scopus	2019	10.1080/10926771.2018.1490843	this article evaluates a trauma-informed, mental health law enforcement intervention model called the greensboro child response initiative (cri). cri is a community-coordinated response to mitigate the development of traumatic stress symptoms in children exposed to violence, with the goals of decreasing mental health symptoms and other negative outcomes. results from a quasi-experimental study in…	the greensboro child response initiative a trauma-informed mental healthlaw enforcement model for children exposed to violence	crotts dk pitts w ward m graves kn
trauma-informed police responses to rape victims	Rich K.	Scopus	2019	10.1080/10926771.2018.1540448	rape victims can benefit from trauma-informed approaches when reporting rape to police. police interviewing skill can prevent survivor re-victimization while eliciting useful crime statements. however, rape myth acceptance and police culture may pose obstacles to a trauma-informed approach. client empowerment, demystification, trigger reduction, and expressed concern for victim safety can be impl…	trauma-informed police responses to rape victims	rich k
project inspire pilot study: a hospital-led comprehensive intervention reduces gun violence among juveniles delinquent of gun crimes	Malone, Kaleb, Hogue, Antwan, Naman, Edmond, Graves, Curtis, Haiflich, Andrew, Simmons, Jon D., Williams, Ashley Y.	Web of Science	2023	10.1097/TA.0000000000003957	background: gun violence disproportionately affects young black men, but the impact extends to families and communities. those at highest risk are teens delinquent of gun crimes. while there is no nationally accepted juvenile rate of recidivism, previous literature reveals rearrest rates from50 to 80 in high-risk youth, and some reports showthat up to 40 of delinquent juveniles are incarcerated i…	project inspire pilot study a hospital-led comprehensive intervention reduces gun violence among juveniles delinquent of gun crimes	andrew antwan ashley y curtis edmond graves haiflich hogue jon d kaleb naman simmons williams malone
