# Supplementary material for: AI-pocalypse now: Automating the systematic literature review with SPARK (Systematic processing and automated review Kit) – gathering, organising, filtering, and scaffolding
Source: MethodsX. 2024 Dec 21;14:103129. doi: 10.1016/j.mex.2024.103129 (PMC11751522; doi:10.1016/j.mex.2024.103129)
Supplement: Supplementary file 5 [file mmc5.zip › TIP_google_DOIs.csv]

title	authors	source	year	doi	abstract
The Promise Initiative: Promoting a trauma‐informed police response to sexual assault in a mid‐size Southern community	E Lathan, J Langhinrichsen‐Rohling… - Journal of …, 2019 - Wiley Online Library	Google Scholar via SerpApi	2019	https://onlinelibrary.wiley.com/doi/abs/10.1002/jcop.22223	… In addition, the State of Delaware requires mandatory sexual assault training for all officers enrolled in the Police Academy, all uniformed patrol officers, and all assistants regularly …
A mixed-methods evaluation of a program for promoting trauma-informed responses among criminal legal system professionals	AE Krider, E Ihara, EC Hope, CD Noether… - … Journal of Forensic …, 2024 - Taylor & Francis	Google Scholar via SerpApi	2024	https://www.tandfonline.com/doi/abs/10.1080/14999013.2024.2311409	… of trauma-informed response training for criminal legal professionals, including, critically, whether trauma-informed … were employed by the city police department. Our findings regarding …
The impact of trauma-awareness session on police officers' trauma-informed attitudes in Scotland	ZP Brodie, K Gillespie-Smith, K Goodall… - Psychology, Crime & …, 2023 - Taylor & Francis	Google Scholar via SerpApi	2023	https://www.tandfonline.com/doi/abs/10.1080/1068316X.2023.2210736	… This study aimed to evaluate the impact of an initial trauma-awareness training session on police officer’s trauma-informed attitudes by comparing a Police Scotland division that had …
The impact of adverse childhood experience and trauma-informed practice training for police in two regions in the United Kingdom	Z Quigg, C Wilson, E McCoy, N Butler - The Police Journal, 2024 - journals.sagepub.com	Google Scholar via SerpApi	2024	https://journals.sagepub.com/doi/abs/10.1177/0032258X241258388	… Drawing on two different, yet similar ACE/trauma-informed practice training for police … that such training can have positive impacts on police officers and staff’s attitudes and knowledge (…
Improving outcomes for trauma-experienced individuals through the delivery of trauma awareness training for multi-organisational public sector workers	E Richmond, R McColm, M McCaig… - The Journal of Mental …, 2022 - emerald.com	Google Scholar via SerpApi	2022	https://www.emerald.com/insight/content/doi/10.1108/JMHTEP-04-2021-0038/full/html	… A trauma-informed practice workshop was created and evaluated in response to a need for training within public services for individuals working with clients whom have experienced …
Trauma-informed care in schools: Perspectives from school resource officers and school security professionals during professional development training	AJ Forber-Pratt, AJ El Sheikh, LE Robinson… - School psychology …, 2021 - Taylor & Francis	Google Scholar via SerpApi	2021	https://www.tandfonline.com/doi/abs/10.1080/2372966X.2020.1832863	… In this case, SROs were not required to complete this training for several reasons, including (a) the new school chief of police for the school police department worked with the …
Organizational and provider level factors in implementation of trauma-informed care after a city-wide training: an explanatory mixed methods assessment	AJ Damian, J Gallo, P Leaf, T Mendelson - BMC health services research, 2017 - Springer	Google Scholar via SerpApi	2017	https://link.springer.com/article/10.1186/s12913-017-2695-0	… mistreatment of Freddie Gray by the Baltimore Police Department. These events brought to … As the need for TIC receives greater attention and more resources are allocated to train …
Police Officers Do Not Need More Training; But Different Training. Policing Domestic Violence and Abuse Involving Children: A Rapid Review	A Millar, M Saxton, C Øverlien, R Elliffe - Journal of family violence, 2022 - Springer	Google Scholar via SerpApi	2022	https://link.springer.com/article/10.1007/s10896-021-00325-x	… In Table 1 (below) we have included information about the basic training for police officers in the countries or states/provinces where the studies included in our review were conducted. …
Developing community co-designed scenario-based training for police mental health crisis response: A relational policing approach to de-escalation	JAA Lavoie, N Alvarez, Y Kandil - … of police and criminal psychology, 2022 - Springer	Google Scholar via SerpApi	2022	https://link.springer.com/article/10.1007/s11896-022-09500-2	… policing approach. This humanized method is shaped by procedural justice, trauma-informed, … Part 2 details the co-production of a novel problem-based training method for a police …
How the police conceptualise and view the relevance of adverse childhood experiences (ACEs) for policing: a qualitative investigation	K Goodall, ZP Brodie, K Deacon, K Collins… - Policing: An …, 2023 - emerald.com	Google Scholar via SerpApi	2023	https://www.emerald.com/insight/content/doi/10.1108/PIJPSM-02-2023-0023/full/html	… police perceptions of ACEs training in relation to conceptualisations of ACEs and trauma-informed … examples should therefore be integral to ACEs or trauma-informed training for police. …
Recognizing and responding to traumatized youth: preliminary results and implications for police trainings	JS Riccardi, G Celeste… - Police practice and …, 2022 - Taylor & Francis	Google Scholar via SerpApi	2022	https://www.tandfonline.com/doi/abs/10.1080/15614263.2021.1951728	… appropriate and trauma-informed responses to youth; and the role of police officers’ biases … police training for all police in the division to support the implementation of this policy. …
Extending law enforcement reach to children exposed to violence: police training evaluation	N de la Fontaine, H Hahn, CS Stover… - Journal of police and …, 2022 - Springer	Google Scholar via SerpApi	2022	https://link.springer.com/article/10.1007/s11896-021-09448-9	… of CEV, police departments do not typically train officers to … of systematic training for law enforcement in trauma-informed … that could be provided by trauma-informed police officers, many …
A feasibility study of psychological first aid as a supportive intervention among police officers exposed to traumatic events	S Geoffrion, MP Leduc, E Bourgouin… - Frontiers in …, 2023 - frontiersin.org	Google Scholar via SerpApi	2023	https://www.frontiersin.org/articles/10.3389/fpsyg.2023.1149597/full	… provincial police officers and is considered the largest police … to support the police force, plan significant police operations, protect … The adapted guide and training for police settings are …
Impact of a trauma-informed intervention for youth and staff on rates of violence in juvenile detention settings	CL Baetz, M Surko, M Moaveni… - Journal of …, 2021 - journals.sagepub.com	Google Scholar via SerpApi	2021	https://journals.sagepub.com/doi/abs/10.1177/0886260519857163	… The intervention used in the current study comprised two components: trauma-informed training for staff and a skill-building group program for youth. Trauma-informed training was …
Implementing trauma-informed practice in juvenile justice systems: What can courts learn from child welfare interventions?	JM Ezell, M Richardson, S Salari, JA Henry - Journal of Child & …, 2018 - Springer	Google Scholar via SerpApi	2018	https://link.springer.com/article/10.1007/s40653-018-0223-y	… to extend learnings from trauma-informed practice trainings into network-building exercises with other community entities, including local schools and policing units. These respondents …
What is trauma-informed practice? Towards operationalisation of the concept in two prisons for women	KM Auty, A Liebling, A Schliehe… - Criminology & Criminal …, 2023 - journals.sagepub.com	Google Scholar via SerpApi	2023	https://journals.sagepub.com/doi/abs/10.1177/17488958221094980	… Becoming trauma-informed training for Prison Officers in England and Wales was carried out in all 12 women’s prisons during 2015–2017 and began in the long-term high-secure male …
Understanding the conceptualization and operationalization of trauma‐Informed care within and across systems: a critical interpretive synthesis	M Bargeman, J Abelson, G Mulvale, A Niec… - The Milbank …, 2022 - Wiley Online Library	Google Scholar via SerpApi	2022	https://onlinelibrary.wiley.com/doi/abs/10.1111/1468-0009.12579	… Upon iterative analysis of extracted data from the reviewed literature, we define trauma-informed care as a bidirectional relationship between the trauma-affected individual (who can be …
Action steps using ACEs and trauma-informed care: a resilience model	L Leitch - Health & justice, 2017 - Springer	Google Scholar via SerpApi	2017	https://link.springer.com/article/10.1186/s40352-017-0050-5	… It can help understand why a police officer may have shot 16 times at a youth who was … Like meditation, self-regulation skills train attention and teach people how to redirect and sustain …
Responding to Sexual Assault: A Systematic Review of Police Training Interventions and Outcomes	K McQueen, J Murphy-Oikonen - Crime & Delinquency, 2023 - journals.sagepub.com	Google Scholar via SerpApi	2023	https://journals.sagepub.com/doi/abs/10.1177/00111287231195763	… training and police outcomes. Studies that solely focus on police training for responding to child … Most studies found beneficial effects on police knowledge of state law, trauma-informed …
Trauma-informed acute care of patients with violence-related injury	BE Hawkins, E Coupet Jr… - Journal of …, 2022 - journals.sagepub.com	Google Scholar via SerpApi	2022	https://journals.sagepub.com/doi/abs/10.1177/08862605211041375	… training for providers in the acute care setting focused on patients with violence-related injuries. The majority of trauma-informed … and what we cannot say to police and things like that.” …
Creating a digital trauma informed space: Chat and text advocacy for survivors of violence	L Wood, D Hairston, RV Schrag… - Journal of …, 2022 - journals.sagepub.com	Google Scholar via SerpApi	2022	https://journals.sagepub.com/doi/abs/10.1177/08862605211043573	… trauma-informed and survivor-centered approaches are operationalized on the chat/text line to provide support. For many advocates, the trauma-informed … that being trauma-informed, …
Establishing and validating a survey for trauma-informed, culturally responsive change across multiple systems	A Moreland-Capuia, NM Dumornay, A Mangus… - Journal of Public …, 2023 - Springer	Google Scholar via SerpApi	2023	https://link.springer.com/article/10.1007/s10389-022-01765-5	… that some form of trauma-informed training (each study had … standardize trauma-informed training efforts for police officers … framework (SAMHSA, Trauma Training for Criminal Justice …
Confronting power, privilege and oppression in trauma-informed school-based work: Framing the ALIVE model within critical race theory	L McAdam, C Davis - Drama Therapy Review, 2018 - intellectdiscover.com	Google Scholar via SerpApi	2018	https://intellectdiscover.com/content/journals/10.1386/dtr.5.1.85_1	… by the administration, to policing and bodily harm by security and police officers. The collective … To combat this, ALIVE is working to increase the frequency and depth of training for staff …
Child welfare, juvenile justice, mental health, and education providers' conceptualizations of trauma-informed practice	K Donisch, C Bray, A Gewirtz - Child maltreatment, 2016 - journals.sagepub.com	Google Scholar via SerpApi	2016	https://journals.sagepub.com/doi/abs/10.1177/1077559516633304	… trauma-informed treatments, and their availability within the community. Child welfare providers were also interested in knowing “what makes trauma-informed … in trauma-informed care. …
Undue police violence toward African Americans: An analysis of professional counselors' training and perceptions	DA Green, AM Evans - Journal of Counseling & Development, 2021 - Wiley Online Library	Google Scholar via SerpApi	2021	https://onlinelibrary.wiley.com/doi/abs/10.1002/jcad.12389	… a need for further training for counselors in addressing … the utility of various trauma-informed approaches to promoting … to the development of training for counselors who work with …
Policing with a public health lens–Moving towards an understanding of crime as a public health issue	SM Bucerius, TB Oriola, DJ Jones - The Police Journal, 2022 - journals.sagepub.com	Google Scholar via SerpApi	2022	https://journals.sagepub.com/doi/abs/10.1177/0032258X211009577	… policing organizations: justice clients will benefit from a police service that is trauma informed, … In addition to raising awareness, police organizations should also train their officers and …
Increasing mental health literacy in law enforcement to improve best practices in policing—introduction of an empirically derived, modular, differentiated, and end-user …	K Lorey, JM Fegert - Frontiers in psychiatry, 2021 - frontiersin.org	Google Scholar via SerpApi	2021	https://www.frontiersin.org/articles/10.3389/fpsyt.2021.706587/full	… Since the lead author of the present study designed and accompanied a suicide-focused interaction training for German uniformed police officers in 2018, we chose to include her …
'It's Knowing the Right Things to Say and Do': Challenges and Opportunities for Trauma‐informed Practice in the Prison Context	N Vaswani, S Paul - The Howard Journal of Crime and Justice, 2019 - Wiley Online Library	Google Scholar via SerpApi	2019	https://onlinelibrary.wiley.com/doi/abs/10.1111/hojo.12344	… The relevance of trauma‐informed practice (TIP) across the … the adoption of a trauma‐informed approach for young people … that prisons can become more ‘trauma‐aware’, disputes the …
An inspector calls: trauma-informed regulation	A Freiberg - Psychiatry, Psychology and Law, 2024 - Taylor & Francis	Google Scholar via SerpApi	2024	https://www.tandfonline.com/doi/abs/10.1080/13218719.2022.2148306	… investigations, considerations analogous to those applying to police investigations may … police ‘immunity’ dictate that there can be no duty of care owed to a suspect in a non-police …
The truth n'trauma project: Addressing community violence through a youth-led, trauma-informed and restorative framework	T Harden, T Kenemore, K Mann, M Edwards… - Child and Adolescent …, 2015 - Springer	Google Scholar via SerpApi	2015	https://link.springer.com/article/10.1007/s10560-014-0366-0	… Trauma-informed practices have developed over the past 20 … Many of these programs either train clinicians to perform … experienced or witnessed episodes of police brutality in Chicago. …
The urban youth trauma center: A trauma-informed continuum for addressing community violence among youth	J Abdul-Adil, LM Suárez - Community mental health journal, 2022 - Springer	Google Scholar via SerpApi	2022	https://link.springer.com/article/10.1007/s10597-021-00827-4	… UYTC offers an evidence-based yet flexible structure for disseminating, implementing, and evaluating trauma-informed training for youth providers to effectively respond to community …
Bridging trauma-informed care and organizational accommodations: an ethnographic analysis of tensional knots in an anti-violence nonprofit	DC Biss, TA Dykstra-DeVette… - Journal of Applied …, 2022 - Taylor & Francis	Google Scholar via SerpApi	2022	https://www.tandfonline.com/doi/abs/10.1080/00909882.2022.2035795	… services and when the police come, the husbands may also hurt them where the … train staff to be vulnerable with their clients and ask them directly what they prefer to be trauma-informed…
Much to do about trauma: A systematic review of existing trauma-informed treatments on youth violence and recidivism	HR Zettler - Youth Violence and Juvenile Justice, 2021 - journals.sagepub.com	Google Scholar via SerpApi	2021	https://journals.sagepub.com/doi/abs/10.1177/1541204020939645	… Think Trauma is a trauma-informed training for residential facility staff consisting of four modules the address: (1) the impact of trauma on youth development and behavior, (2) the …
A critical look at trauma-informed care among agencies and systems serving maltreated youth and their families	RF Hanson, J Lang - Child maltreatment, 2016 - journals.sagepub.com	Google Scholar via SerpApi	2016	https://journals.sagepub.com/doi/abs/10.1177/1077559516635274	… of learning collaboratives to train professionals in screening assessment and delivery of several targeted EBTs as well as development of Trauma-Informed Leadership Teams to build …
Trauma-informed systems of care	K Rich, MR Garza - Handbook of Interpersonal Violence and Abuse …, 2022 - Springer	Google Scholar via SerpApi	2022	https://link.springer.com/content/pdf/10.1007/978-3-319-89999-2_293.pdf	… of trauma-informed agencies. This chapter will present an overview of trauma-informed care, … measure of trauma-informed police interviews is not applicable for schools or mental health …
Police peer supporters in a domestic abuse-specific peer support initiative: Motivations, experiences and challenges	R Ward, L Belkin - International Journal of Police Science & …, 2024 - journals.sagepub.com	Google Scholar via SerpApi	2024	https://journals.sagepub.com/doi/abs/10.1177/14613557241244607	… support programme exhibited implicit trauma-informed practice, which could be made more explicit and aligned to wider initiatives of creating a more trauma-informed police service. …
The afterlife of decriminalisation: anti-trafficking, child protection, and the limits of trauma-informed efforts	JL Musto - Ethics and social welfare, 2022 - Taylor & Francis	Google Scholar via SerpApi	2022	https://www.tandfonline.com/doi/abs/10.1080/17496535.2021.2003836	… by the ‘stick’ of criminal laws and attendant policing strategies used in the past to compel … train attention to specific harms they have experienced. It suggests the Court’s movement in …
Stress and trauma among police officers: Implications for social work research and practice	J Eikenberry, M Mancini, DM Linhorst… - Qualitative Social …, 2024 - journals.sagepub.com	Google Scholar via SerpApi	2024	https://journals.sagepub.com/doi/abs/10.1177/14733250231214512	… trauma-informed departmental practices and programs. It is clear from officers’ descriptions that the police department does not operate from a trauma-informed … specifically train social …
Trauma-informed care: a strategy to improve primary healthcare engagement for persons with criminal justice system involvement	S Chaudhri, KC Zweig, P Hebbar, S Angell… - Journal of general …, 2019 - Springer	Google Scholar via SerpApi	2019	https://link.springer.com/article/10.1007/s11606-018-4783-1	… Trauma-informed care implementation includes educating providers and transforming … comprehensive trauma-informed care involves transformation on a system level, trauma-informed …
Centering trauma‐informed approaches in schools within a social justice framework	…, New Orleans Trauma‐Informed Learning … - Psychology in the …, 2022 - Wiley Online Library	Google Scholar via SerpApi	2022	https://onlinelibrary.wiley.com/doi/abs/10.1002/pits.22664	… rise to injustice and oppression, such as police killings of Black and Brown individuals and the … schools would further benefit from well-appraised teacher training for sustained cultural …
A trauma-informed approach to managing archives: a new online course	N Laurent, K Wright - Archives and manuscripts, 2020 - Taylor & Francis	Google Scholar via SerpApi	2020	https://www.tandfonline.com/doi/abs/10.1080/01576895.2019.1705170	This article discusses the development of a new online training course, A trauma-informed approach to managing archives, for the Australian Society of Archivists. It outlines why such a …
Preparation of school psychologists to support black students exposed to police violence: Insight and guidance for critical training areas	SL Proctor, K Li, N Chait, C Owens, S Gulfaraz… - Contemporary School …, 2021 - Springer	Google Scholar via SerpApi	2021	https://link.springer.com/article/10.1007/s40688-020-00317-6	… was more trauma-focused and we can try trauma things to police … trauma-informed care. A White, woman school psychologist noted, “There’s been a huge push towards trauma focused …
A patient-oriented research approach to assessing patients' and primary care physicians' opinions on trauma-informed care	S Kokokyi, B Klest, H Anstey - PLoS One, 2021 - journals.plos.org	Google Scholar via SerpApi	2021	https://journals.plos.org/plosone/article?id=10.1371/journal.pone.0254266	Objective To gather patients’ and primary care physicians’ (PCP) opinions on trauma-informed Care (TIC) and to investigate the acceptability of recommendations developed by patient, …
“It's kind of hit and miss with them”: A qualitative investigation of police response to intimate partner violence in a mandatory arrest state	LB Gezinski - Journal of family violence, 2022 - Springer	Google Scholar via SerpApi	2022	https://link.springer.com/article/10.1007/s10896-020-00227-4	… Police require trauma-informed training that will assist in their determination of the … mandatory training for law enforcement on how to use discretion... [the police are] not trauma-informed …
Educating emergency department nurses about trauma informed care for people presenting with mental health crisis: A pilot study	A Hall, B McKenna, V Dearie, T Maguire, R Charleston… - BMC nursing, 2016 - Springer	Google Scholar via SerpApi	2016	https://link.springer.com/article/10.1186/s12912-016-0141-y	… allow those ED nurses to train their colleagues with a … “… with trauma informed training and education you get to … staff (ie, ambulance and police officers) in an attempt to avoid …
Police sexual assault investigation training, impulsivity, and officer intentions to arrest and use procedural justice: a randomized experiment	BA Campbell, DS Lapsey Jr, CA Franklin… - Journal of experimental …, 2023 - Springer	Google Scholar via SerpApi	2023	https://link.springer.com/article/10.1007/s11292-023-09572-y	… Additionally, training police investigators about the utility of trauma-informed practices may facilitate the use of procedural justice principles, increase victim engagement with …
Preventing Revictimization in Sexual Assault Investigations: Personal Security and Trauma-Informed Case Management*	K Parti - Journal of Applied Security Research, 2024 - Taylor & Francis	Google Scholar via SerpApi	2024	https://www.tandfonline.com/doi/abs/10.1080/19361610.2022.2161799	… training for law enforcement, prosecutors, and victim advocates, we discussed conducting a trauma-informed … Police empathy and victim PTSD as potential factors in rape case attrition. …
Trauma-informed care and practice: Practice improvement strategies in an inpatient mental health ward	P Beckett, D Holmes, M Phipps… - … nursing and mental …, 2017 - journals.healio.com	Google Scholar via SerpApi	2017	https://journals.healio.com/doi/abs/10.3928/02793695-20170818-03	… Embedding the principles of trauma-informed care and practice (TICP) in acute inpatient ward practice can lead to practice improvement and cultural change over a number of areas. …
An evaluation of Kentucky's sexual assault investigator training: Results from a randomized three-group experiment	BA Campbell, DS Lapsey, W Wells - Journal of Experimental Criminology, 2020 - Springer	Google Scholar via SerpApi	2020	https://link.springer.com/article/10.1007/s11292-019-09391-0	… at improving police perceptions of victims, and knowledge of laws and trauma-informed … , few jurisdictions have implemented mandatory training for law enforcement officers on these …
Trauma-informed care and practice: Practice improvement strategies in an inpatient mental health ward	P Beckett, D Holmes, M Phipps… - … nursing and mental …, 2017 - journals.healio.com	Google Scholar via SerpApi	2017	https://journals.healio.com/doi/abs/10.3928/02793695-20170818-03	… Embedding the principles of trauma-informed care and practice (TICP) in acute inpatient ward practice can lead to practice improvement and cultural change over a number of areas. …
An evaluation of Kentucky's sexual assault investigator training: Results from a randomized three-group experiment	BA Campbell, DS Lapsey, W Wells - Journal of Experimental Criminology, 2020 - Springer	Google Scholar via SerpApi	2020	https://link.springer.com/article/10.1007/s11292-019-09391-0	… at improving police perceptions of victims, and knowledge of laws and trauma-informed … , few jurisdictions have implemented mandatory training for law enforcement officers on these …
Implementing trauma-informed care at a non-profit human service agency in Alaska: assessing knowledge, attitudes, and readiness for change	AF Marvin, R Volino Robinson - Journal of Evidence-Informed …, 2018 - Taylor & Francis	Google Scholar via SerpApi	2018	https://www.tandfonline.com/doi/abs/10.1080/23761407.2018.1489324	… creating and cultivating a trauma-informed culture within an organization. TIC … train and guide staff in preparation of working with clients with trauma histories is part of trauma-informed …
Evidence-based practice: Developing a trauma-informed lens to case management for victims of human trafficking	K Heffernan, B Blythe - Global Social Welfare, 2014 - Springer	Google Scholar via SerpApi	2014	https://link.springer.com/article/10.1007/s40609-014-0007-8	… outlines the use of a trauma-informed lens in conjunction with a … ) followed the seven principles of trauma-informed care (TIC) in their … Findings indicate that a trauma-informed lens was …
Development of online professional development for school resource officers: Understanding trauma, social-emotional learning, restorative discipline, and cultural …	DL Espelage, A El Sheikh, LE Robinson… - Journal of Police and …, 2020 - Springer	Google Scholar via SerpApi	2020	https://link.springer.com/article/10.1007/s11896-020-09404-z	… to integrate trauma-informed approaches into their role as an SRO. These objectives are aligned with the standard trauma-informed approaches promoted by SAMHSA and NASRO. …
Police Violence Exposure and Traumatic Stress Among Youth: A Systematic Review	S Oppenheim, L Webb, A Testa, RL Fix… - … Violence, & Abuse, 2024 - journals.sagepub.com	Google Scholar via SerpApi	2024	https://journals.sagepub.com/doi/abs/10.1177/15248380241255735	… social workers to support police in youth encounters with trauma-informed practices. Given … Third, policymakers must plan to increase funding to train and provide resources to mental …
Are organisational responses by police forces appropriate to adequately safeguard police officer wellness? A review of the scientific evidence	A Beckley, J Wang, P Birch - Safer Communities, 2023 - emerald.com	Google Scholar via SerpApi	2023	https://www.emerald.com/insight/content/doi/10.1108/SC-05-2023-0015/full/html	… Training for police managers in dealing with police officer wellness. Continuous monitoring and evaluation of police organisation efficacy in dealing with police … from trauma-focused …
Trauma-informed Criminal Justice: Towards a More Compassionate Criminal Justice System	KJ McLachlan - 2024 - Springer	Google Scholar via SerpApi	2024	https://link.springer.com/content/pdf/10.1007/978-3-031-59290-4.pdf	… the future of trauma-informed criminal justice across the police, corrections, and court. Chapter 6 then considers how justice agencies work to identify, understand, and provide …
Trauma-Informed Care on mental health wards: the impact of Power Threat Meaning Framework Team Formulation and Psychological Stabilisation on self-harm and …	F Nikopaschos, G Burrell, J Clark… - Frontiers in …, 2023 - frontiersin.org	Google Scholar via SerpApi	2023	https://www.frontiersin.org/articles/10.3389/fpsyg.2023.1145100/full	Aim The aim of this evaluation was to assess the impact of introducing a model of Trauma-Informed Care (TIC), comprising weekly Power Threat Meaning Framework (PTMF) Team …
Pilot evaluation of K-12 school security professionals online training: Understanding trauma and social–emotional learning	DL Espelage, A Valido, AJ El Sheikh, LE Robinson… - School Mental …, 2021 - Springer	Google Scholar via SerpApi	2021	https://link.springer.com/article/10.1007/s12310-020-09399-2	… More studies are needed to assess how training for SSPs … In this paper, we use the term SRO to designate sworn police … development modules, trauma-informed care and social–…
Trauma-Informed Care on mental health wards: the impact of Power Threat Meaning Framework Team Formulation and Psychological Stabilisation on self-harm and …	F Nikopaschos, G Burrell, J Clark… - Frontiers in …, 2023 - frontiersin.org	Google Scholar via SerpApi	2023	https://www.frontiersin.org/articles/10.3389/fpsyg.2023.1145100/full	Aim The aim of this evaluation was to assess the impact of introducing a model of Trauma-Informed Care (TIC), comprising weekly Power Threat Meaning Framework (PTMF) Team …
Pilot evaluation of K-12 school security professionals online training: Understanding trauma and social–emotional learning	DL Espelage, A Valido, AJ El Sheikh, LE Robinson… - School Mental …, 2021 - Springer	Google Scholar via SerpApi	2021	https://link.springer.com/article/10.1007/s12310-020-09399-2	… More studies are needed to assess how training for SSPs … In this paper, we use the term SRO to designate sworn police … development modules, trauma-informed care and social–…
We need to talk about trauma: Integrating trauma‐informed practice into the family law classroom	S Katz - Family Court Review, 2022 - Wiley Online Library	Google Scholar via SerpApi	2022	https://onlinelibrary.wiley.com/doi/abs/10.1111/fcre.12674	… of trauma‐informed practice presents a rich set of tools from which to accomplish these goals. While trauma‐informed … understanding of trauma and trauma‐informed practice can inform …
Cultivating resiliencies for all: the necessity of trauma responsive research practices	M Bernius, R Dietkus - Ethnographic Praxis in Industry …, 2022 - Wiley Online Library	Google Scholar via SerpApi	2022	https://anthrosource.onlinelibrary.wiley.com/doi/abs/10.1111/epic.12098	This paper is an exploration of trauma, how and why it can surface during ethnographic and qualitative research, and the importance of anticipating its potential presence. We present a …
The trauma lens of police violence against racial and ethnic minorities	T Bryant‐Davis, T Adams, A Alejandre… - Journal of Social …, 2017 - Wiley Online Library	Google Scholar via SerpApi	2017	https://spssi.onlinelibrary.wiley.com/doi/abs/10.1111/josi.12251	… Applying the framework of existing trauma-focused policies to targets of racially motivated police … For targets, there is a need for (1) the appropriate training for those who will take their …
The case for case-based learning in police recruit training	R Buhrig - The Police Journal, 2024 - journals.sagepub.com	Google Scholar via SerpApi	2024	https://journals.sagepub.com/doi/abs/10.1177/0032258X231181322	… wellness, fair and impartial policing, trauma-informed practice, police stops or street checks, … They summarized, ‘We cannot sufficiently train the recruits the way they deserve to be …
“Can mental health nurses working in acute mental health units really be trauma‐informed?” An integrative review of the literature	A Wilson, J Hurley, M Hutchinson… - Journal of Psychiatric …, 2021 - Wiley Online Library	Google Scholar via SerpApi	2021	https://onlinelibrary.wiley.com/doi/abs/10.1111/jpm.12717	… in Victoria: Evaluation of a state-wide train-the-trainer intervention. Journal of Nurse … the effectiveness of train-the-trainer intervention for sensory modulation and trauma-informed care. n …
Keeping your guard up: Hypervigilance among urban residents affected by community and police violence	NA Smith, DR Voisin, JP Yang, EL Tung - Health Affairs, 2019 - healthaffairs.org	Google Scholar via SerpApi	2019	https://www.healthaffairs.org/doi/abs/10.1377/hlthaff.2019.00560	… several police departments in the US have made advances toward trauma-informed policing… medical care: CME communication training for primary care providers. Fam Med. 2015;47(1)…
The truth project-paper two-using staff training and consultation to inculcate a testimonial sensibility in non-specialist staff teams working with survivors of child sexual …	C Barker, D Taggart, M Gonzalez, S Quail… - Frontiers in …, 2023 - frontiersin.org	Google Scholar via SerpApi	2023	https://www.frontiersin.org/articles/10.3389/fpsyt.2023.1177622/full	… This paper explores how trauma informed training and … and implementation of this training for engaging with survivors’ … We also inform that we will have to tell the police if they give us …
Florida Trauma Responsive and Caring Environment: Exploratory Factor Analysis of a Staff and Youth Trauma-Informed Self-Assessment Tools in Juvenile …	KG Sheppard - Youth Violence and Juvenile Justice, 2023 - journals.sagepub.com	Google Scholar via SerpApi	2023	https://journals.sagepub.com/doi/abs/10.1177/15412040221116057	… , evidence-based trauma-specific treatment for youth and families, and training for all staff to … justice, police use of force, public perceptions of police, and ecological determinates of …
An initial development and evaluation of a culturally responsive police interactions training for black adolescents with autism spectrum disorder	MA Davenport, ME Romero, CD Lewis… - Journal of Autism and …, 2023 - Springer	Google Scholar via SerpApi	2023	https://link.springer.com/article/10.1007/s10803-021-05181-8	… analysis of a culturally informed police safety skills training for adolescents with autism spectrum … Preliminary evidence about the physiological ramifications of police contact were also …
The effectiveness of a trauma-focused psycho-educational secondary prevention program for children exposed to interparental violence: study protocol for a …	MM Overbeek, JC de Schipper, F Lamers-Winkelman… - Trials, 2012 - Springer	Google Scholar via SerpApi	2012	https://link.springer.com/article/10.1186/1745-6215-13-12	… Participants (N = 140) are referred to the secondary preventive intervention program by police, social work, women shelters and youth (mental health) care. Children, aged 6-12 years, …
First, do no harm to self: Perspectives around trauma-informed practice and secondary traumatic stress among rural child protective services workers	JM Ezell - Journal of Child Custody, 2019 - Taylor & Francis	Google Scholar via SerpApi	2019	https://www.tandfonline.com/doi/abs/10.1080/15379418.2019.1687061	… -building, and leadership training for managerial staff and … The trauma-informed practice trainings occurred over … community stakeholders, namely local police whom were assigned to …
The role of trauma-informed practices and individual factors on perceptions of safety among staff in secure juvenile detention settings	CL Baetz, M Surko, A Bart, F Guo… - Journal of Crime and …, 2023 - Taylor & Francis	Google Scholar via SerpApi	2023	https://www.tandfonline.com/doi/abs/10.1080/0735648X.2022.2148960	… trauma-focused screening and skill groups for detained youth and foundational training for … During the second phase, we implemented enhanced training for staff on skills for managing …
Does training matter? Exploring police officer response to domestic dispute calls before and after training on intimate partner violence	L Ruff - The Police Journal, 2012 - journals.sagepub.com	Google Scholar via SerpApi	2012	https://journals.sagepub.com/doi/abs/10.1350/pojo.2012.85.4.516	… the benefits of ongoing training for front-line police officers who respond to domestic disputes on a daily basis. While there is concern that police officers will become desensitised to …
A trauma-informed analysis of the violence against women act's provisions for undocumented immigrant women	NS Murshid, EA Bowen - Violence against women, 2018 - journals.sagepub.com	Google Scholar via SerpApi	2018	https://journals.sagepub.com/doi/abs/10.1177/1077801217741991	… of rape and sexual assault, enhanced training for health care providers to better assist victims … Calls to police and police response: A case study of Latina immigrant women in the USA. …
Punishing Black Trauma: Anti-Black Racism and 'Trauma-Informed'School Social Work	C Mayor - 2023 - journals.uchicago.edu	Google Scholar via SerpApi	2023	https://www.journals.uchicago.edu/doi/pdf/10.1086/726043	… welfare, and ‘trauma-informed’ interventions intertwine to police and harm racialized families… “It’s just not what we see”: Trauma training for teachers working with Syrian refugee students…
Psychological first aid training of police officers	Z Kouvatsou, G Degermedgoglou… - Journal of Police and …, 2022 - Springer	Google Scholar via SerpApi	2022	https://link.springer.com/article/10.1007/s11896-022-09523-9	… confidence to providing PFA and trauma-informed care, as well … police officers, the aim of the present study was to evaluate the effectiveness of a properly adapted PFA training of police …
Working towards collaborative, migrant-centered, and trauma-informed care: A mental health needs assessment for forced migrant communities in the DC …	N Sheth, S Patel, S O'Connor, MA Dutton - Journal of International …, 2022 - Springer	Google Scholar via SerpApi	2022	https://link.springer.com/article/10.1007/s12134-021-00884-4	… For instance, providing community education on trauma-informed care to places like the Department of Motor Vehicles, schools, and police can go a long way in serving clients and …
Punishing Black Trauma: Anti-Black Racism and 'Trauma-Informed'School Social Work	C Mayor - 2023 - journals.uchicago.edu	Google Scholar via SerpApi	2023	https://www.journals.uchicago.edu/doi/pdf/10.1086/726043	… welfare, and ‘trauma-informed’ interventions intertwine to police and harm racialized families… “It’s just not what we see”: Trauma training for teachers working with Syrian refugee students…
Psychological first aid training of police officers	Z Kouvatsou, G Degermedgoglou… - Journal of Police and …, 2022 - Springer	Google Scholar via SerpApi	2022	https://link.springer.com/article/10.1007/s11896-022-09523-9	… confidence to providing PFA and trauma-informed care, as well … police officers, the aim of the present study was to evaluate the effectiveness of a properly adapted PFA training of police …
Working towards collaborative, migrant-centered, and trauma-informed care: A mental health needs assessment for forced migrant communities in the DC …	N Sheth, S Patel, S O'Connor, MA Dutton - Journal of International …, 2022 - Springer	Google Scholar via SerpApi	2022	https://link.springer.com/article/10.1007/s12134-021-00884-4	… For instance, providing community education on trauma-informed care to places like the Department of Motor Vehicles, schools, and police can go a long way in serving clients and …
Walk in balance: Training crisis intervention team police officers as compassionate warriors	BA Chopko - Journal of Creativity in Mental Health, 2011 - Taylor & Francis	Google Scholar via SerpApi	2011	https://www.tandfonline.com/doi/abs/10.1080/15401383.2011.630304	… Crisis Intervention Teams (CIT) were developed to train police … well as the welfare of the police officers themselves. The purpose … These strategies, based on my experiences as a police …
Healing Schools: A Framework for Joining Trauma-Informed Care, Restorative Justice, and Multicultural Education for Whole School Reform	UD Parameswaran, J Molloy, P Kuttner - The Urban Review, 2024 - Springer	Google Scholar via SerpApi	2024	https://link.springer.com/article/10.1007/s11256-023-00666-5	Trauma-informed Care (TIC), Restorative Justice (RJ), and Multicultural Education (MCE) are three approaches to school reform widely being discussed and promoted within schools. …
Trauma-informed care and elder abuse: a synergistic alliance	JS Ernst, T Maschi - Journal of elder abuse & neglect, 2018 - Taylor & Francis	Google Scholar via SerpApi	2018	https://www.tandfonline.com/doi/abs/10.1080/08946566.2018.1510353	… abuse has rarely been explored through a trauma-informed lens. Despite the prevalence of … be integrated with the principles of trauma-informed care to improve agency and community …
Testing an attachment-and trauma-informed intervention approach for parents and young children after interparental violence: protocol for a randomized controlled …	S van der Asdonk, AR Kesarlal, C Schuengel… - Trials, 2022 - Springer	Google Scholar via SerpApi	2022	https://link.springer.com/article/10.1186/s13063-022-06902-9	… This study will test the effectiveness of an attachment- and trauma-informed intervention approach in a sample of parent-child dyads who have experienced severe interparental violence…
Police training in responding to family, domestic and sexual violence	C Dowling - Trends and Issues in Crime and Criminal Justice, 2024 - search.informit.org	Google Scholar via SerpApi	2024	https://search.informit.org/doi/abs/10.3316/informit.T2024052100019500019553857	… However, the focus is on training for police dealing with this violence in an operational … The Promise Initiative: Promoting a trauma-informed police response to sexual assault in a mid-…
10 The Voice of Compassion: Exploring Trauma-Informed Interpreting	MA Bancroft - Ideology, ethics and policy development in public …, 2017 - degruyter.com	Google Scholar via SerpApi	2017	https://www.degruyter.com/document/doi/10.21832/9781783097531-014/pdf?licenseType=restricted	… A hotline counsellor interviewed for Breaking Silence reported that she was urgently trying to get a domestic violence victim in active danger to phone the police, even as the abuser was …
Police training in responding to family, domestic and sexual violence	C Dowling - Trends and Issues in Crime and Criminal Justice, 2024 - search.informit.org	Google Scholar via SerpApi	2024	https://search.informit.org/doi/abs/10.3316/informit.T2024052100019500019553857	… However, the focus is on training for police dealing with this violence in an operational … The Promise Initiative: Promoting a trauma-informed police response to sexual assault in a mid-…
10 The Voice of Compassion: Exploring Trauma-Informed Interpreting	MA Bancroft - Ideology, ethics and policy development in public …, 2017 - degruyter.com	Google Scholar via SerpApi	2017	https://www.degruyter.com/document/doi/10.21832/9781783097531-014/pdf?licenseType=restricted	… A hotline counsellor interviewed for Breaking Silence reported that she was urgently trying to get a domestic violence victim in active danger to phone the police, even as the abuser was …
Racially just, trauma-informed care for Black students	G McAdoo, K Williams, TC Howard - Urban Education, 2023 - journals.sagepub.com	Google Scholar via SerpApi	2023	https://journals.sagepub.com/doi/abs/10.1177/00420859231175668	… Moreover, we contend that schools’ writ-large and teacher education programs can play an important role in providing the knowledge, resources, and dispositions needed to train …
The Positive School Safety Program (PSSP) for School Officers: Implementation Processes and Outcomes	BN Rudd, C Ordorica, J Witzig, L Parker… - Psychological Injury and …, 2024 - Springer	Google Scholar via SerpApi	2024	https://link.springer.com/article/10.1007/s12207-024-09511-w	… train these school personnel to replace the use of traditional officer disciplinary strategies with a positive, trauma-informed … didactic training on trauma-informed school policing to SSOs, …
National Guidelines for Trauma-Aware Education in Australia	J Howard, L L'Estrange, M Brown - Frontiers in Education, 2022 - frontiersin.org	Google Scholar via SerpApi	2022	https://www.frontiersin.org/articles/10.3389/feduc.2022.826658/full	… to a rapidly growing interest in trauma-aware education across the country and to … trauma-aware practices in schools and early childhood services. Although research into …
Anti-racism strategies in pediatric psychology: Using STYLE can help children overcome adverse experiences with police	RL Fix, EG Testa, IB Thurston, WN Gray… - Journal of Clinical …, 2022 - Springer	Google Scholar via SerpApi	2022	https://link.springer.com/article/10.1007/s10880-021-09804-1	… a trauma-informed approach and trauma-informed care has … unique developmental and trauma-specific responses of … , it is a key aspect of training for pediatric psychologists. This …
National Guidelines for Trauma-Aware Education in Australia	J Howard, L L'Estrange, M Brown - Frontiers in Education, 2022 - frontiersin.org	Google Scholar via SerpApi	2022	https://www.frontiersin.org/articles/10.3389/feduc.2022.826658/full	… to a rapidly growing interest in trauma-aware education across the country and to … trauma-aware practices in schools and early childhood services. Although research into …
Anti-racism strategies in pediatric psychology: Using STYLE can help children overcome adverse experiences with police	RL Fix, EG Testa, IB Thurston, WN Gray… - Journal of Clinical …, 2022 - Springer	Google Scholar via SerpApi	2022	https://link.springer.com/article/10.1007/s10880-021-09804-1	… a trauma-informed approach and trauma-informed care has … unique developmental and trauma-specific responses of … , it is a key aspect of training for pediatric psychologists. This …
Examining interpersonal violence from a trauma-informed and human rights perspective	K Graves, Y Gay - Handbook of interpersonal violence and abuse across …, 2022 - Springer	Google Scholar via SerpApi	2022	https://link.springer.com/content/pdf/10.1007/978-3-319-89999-2_204.pdf	… This might include providing trauma focused education and skill building trainings to all researchers, practitioners, and staff. Systems should educate and train their staff on a variety of …
Toward a social justice framework in trauma-informed practice in schools	S McGreer - Critical and Radical Social Work, 2024 - bristoluniversitypressdigital.com	Google Scholar via SerpApi	2024	https://bristoluniversitypressdigital.com/view/journals/crsw/aop/article-10.1332-20498608Y2024D000000037/article-10.1332-20498608Y2024D000000037.xml?utm_source=TrendMD&utm_medium=cpc&utm_campaign=Critical_and_Radical_Social_Work_TrendMD_0	… This article explores the integration of social justice principles for a theoretical reconceptualization of trauma-informed practice (TIP) in schools. This involves exploring the role of …
Trauma-informed social media: Towards solutions for reducing and healing online harm	CF Scott, G Marcu, RE Anderson… - Proceedings of the …, 2023 - dl.acm.org	Google Scholar via SerpApi	2023	https://dl.acm.org/doi/abs/10.1145/3544548.3581512	… how a trauma-informed approach might help address or decrease the likelihood of (re)experiencing trauma online. A trauma-informed … We then describe how the six trauma-informed …
“That's my number one fear in life. It's the police”: Examining young Black men's exposures to trauma and loss resulting from police violence and police killings	JR Smith Lee, MA Robinson - Journal of Black Psychology, 2019 - journals.sagepub.com	Google Scholar via SerpApi	2019	https://journals.sagepub.com/doi/abs/10.1177/0095798419865152	… and supported the development of a trauma-informed research interview that ethically and … , understand, and train to treat traumatic losses resulting from police killings. This may be …
Evaluation of 'The R-Model'crisis intervention de-escalation training for law enforcement	J Peterson, J Densley, G Erickson - The Police Journal, 2020 - journals.sagepub.com	Google Scholar via SerpApi	2020	https://journals.sagepub.com/doi/abs/10.1177/0032258X19864997	… police agency that comprised 57 sworn officers and 13 non-sworn support staff. The Chief of Police … process of developing the R-Model training for police officers that aims to increase …
“That's my number one fear in life. It's the police”: Examining young Black men's exposures to trauma and loss resulting from police violence and police killings	JR Smith Lee, MA Robinson - Journal of Black Psychology, 2019 - journals.sagepub.com	Google Scholar via SerpApi	2019	https://journals.sagepub.com/doi/abs/10.1177/0095798419865152	… and supported the development of a trauma-informed research interview that ethically and … , understand, and train to treat traumatic losses resulting from police killings. This may be …
Evaluation of 'The R-Model'crisis intervention de-escalation training for law enforcement	J Peterson, J Densley, G Erickson - The Police Journal, 2020 - journals.sagepub.com	Google Scholar via SerpApi	2020	https://journals.sagepub.com/doi/abs/10.1177/0032258X19864997	… police agency that comprised 57 sworn officers and 13 non-sworn support staff. The Chief of Police … process of developing the R-Model training for police officers that aims to increase …
The effectiveness of phasic, family-based, trauma-informed treatment within a Canadian community mental health center	L Goldstein, C Coyle, SL Rependa… - Journal of Family …, 2023 - Taylor & Francis	Google Scholar via SerpApi	2023	https://www.tandfonline.com/doi/abs/10.1080/26904586.2022.2133784	… training for the child and behavior management training for the parents. Results provided evidence that parental participation in their child’s therapy led to improved child outcomes over-…
Rape Victims' Perceptions of Quality of Encounters With the Swedish Police	L Rudolfsson, L Hammond… - Violence against …, 2024 - journals.sagepub.com	Google Scholar via SerpApi	2024	https://journals.sagepub.com/doi/abs/10.1177/10778012241243055	… quality police encounters were associated with higher trust in the legal system and in police … Findings highlight the importance of trauma-informed policing as a response to sexual …
A descriptive study of training and its perceived helpfulness among Illinois sexual assault investigators	RM Venema, K Lorenz, N Sweda - Journal of crime and justice, 2020 - Taylor & Francis	Google Scholar via SerpApi	2020	https://www.tandfonline.com/doi/abs/10.1080/0735648X.2019.1601585	… of the state of training for sexual assault investigators across … attention and been prioritized by police departments. A few … respectfully and in a trauma-informed way and whether this type …
Implementing trauma and grief component therapy for adolescents and think trauma for traumatized youth in secure juvenile justice settings	E Olafson, BW Boat, KT Putnam… - Journal of …, 2018 - journals.sagepub.com	Google Scholar via SerpApi	2018	https://journals.sagepub.com/doi/abs/10.1177/0886260516628287	… , coupled with a trauma-informed staff training, Think Trauma, … were to determine whether trauma-focused interventions (a) … , which is a trauma-informed milieu training for facility staff. All …
Support or justice: a triangulated multi-focal view of sexual assault victim support in a UK sexual assault referral centre (SARC)	BK Widanaralalage, AD Murphy, C Loughlin - International journal of …, 2024 - Springer	Google Scholar via SerpApi	2024	https://link.springer.com/article/10.1186/s13033-024-00631-z	… to report to the police. A suggested solution was additional training for police officers in handling … , that embedded trauma-informed care in every step of police investigation [55, 56]. …
Adverse childhood experiences and trauma informed care for chiropractors: a call to awareness and action	KJ Baca, SA Salsbury - Chiropractic & Manual Therapies, 2023 - Springer	Google Scholar via SerpApi	2023	https://link.springer.com/article/10.1186/s12998-023-00503-2	… Trauma informed care (TIC) is a recommended approach to healthcare delivery across professions, especially when a trauma history is suspected. This commentary aims to increase …
Whitewashing trauma: Applying neoliberalism, governmentality, and whiteness theory to trauma training for teachers	C Mayor - Whiteness and Education, 2018 - Taylor & Francis	Google Scholar via SerpApi	2018	https://www.tandfonline.com/doi/abs/10.1080/23793406.2019.1573643	… Discussions about the impact of trauma on learning and the need for trauma-informed … dearth of information on the role of teachers in trauma-informed interventions. As Reinke et al. (…
A rationale for trauma-informed postgraduate supervision	K McChesney - Teaching in Higher Education, 2024 - Taylor & Francis	Google Scholar via SerpApi	2024	https://www.tandfonline.com/doi/abs/10.1080/13562517.2022.2145469	… It is beyond the scope of this paper to précis each of these types of trauma, and in-depth knowledge of traumatology is not necessary for the kind of trauma-informed doctoral supervision …
Meeting the moment: Trauma responsive teaching for student success	A Miller, H Yohn, MB Trochmann - Journal of Public Affairs …, 2024 - Taylor & Francis	Google Scholar via SerpApi	2024	https://www.tandfonline.com/doi/abs/10.1080/15236803.2023.2263129	… , we can create classrooms that train our students for responsive, thoughtful, engaged lives. … for a local police department and facilitates trauma-informed workshops on nonviolent …
“The Response Hasn't Been a Human-to-Human Response, but a System-to-Human Response”: Health Care Perspectives of Police Responses to Persons with …	MM Morgan - Journal of Police and Criminal Psychology, 2024 - Springer	Google Scholar via SerpApi	2024	https://link.springer.com/article/10.1007/s11896-024-09649-y	… this girl went down the train tracks because she wanted to get hit by a train. Essentially, she … We know from trauma informed care that the first thing people need is safety, that you’ll get …
Improved emotion regulation following a trauma-informed CBT-based intervention associates with reduced risk for recidivism in justice-involved emerging adults	NM Dumornay, KE Finegold, A Chablani… - Frontiers in …, 2022 - frontiersin.org	Google Scholar via SerpApi	2022	https://www.frontiersin.org/articles/10.3389/fpsyt.2022.951429/full	… in Massachusetts and Maryland, employs a trauma-informed CBT-based skills curriculum and … The aim of this analysis was to assess the effectiveness of Roca's trauma-informed CBT …
Law enforcement training on child trafficking: Engaging all stakeholders	C Harmon-Darrow, N Aggarwal… - Policing: A Journal of …, 2024 - academic.oup.com	Google Scholar via SerpApi	2024	https://academic.oup.com/policing/article-abstract/doi/10.1093/police/paae077/7709125	… policing and research include expanding and deepening skill-focussed interdisciplinary child sex trafficking training for … This included teaching on stages of change and trauma-informed …
Meeting the moment: Trauma responsive teaching for student success	A Miller, H Yohn, MB Trochmann - Journal of Public Affairs …, 2024 - Taylor & Francis	Google Scholar via SerpApi	2024	https://www.tandfonline.com/doi/abs/10.1080/15236803.2023.2263129	… , we can create classrooms that train our students for responsive, thoughtful, engaged lives. … for a local police department and facilitates trauma-informed workshops on nonviolent …
Improved emotion regulation following a trauma-informed CBT-based intervention associates with reduced risk for recidivism in justice-involved emerging adults	NM Dumornay, KE Finegold, A Chablani… - Frontiers in …, 2022 - frontiersin.org	Google Scholar via SerpApi	2022	https://www.frontiersin.org/articles/10.3389/fpsyt.2022.951429/full	… in Massachusetts and Maryland, employs a trauma-informed CBT-based skills curriculum and … The aim of this analysis was to assess the effectiveness of Roca's trauma-informed CBT …
Law enforcement training on child trafficking: Engaging all stakeholders	C Harmon-Darrow, N Aggarwal… - Policing: A Journal of …, 2024 - academic.oup.com	Google Scholar via SerpApi	2024	https://academic.oup.com/policing/article-abstract/doi/10.1093/police/paae077/7709125	… policing and research include expanding and deepening skill-focussed interdisciplinary child sex trafficking training for … This included teaching on stages of change and trauma-informed …
Trauma-informed leadership	RW Manderscheid - International Journal of Mental Health, 2009 - Taylor & Francis	Google Scholar via SerpApi	2009	https://www.tandfonline.com/doi/abs/10.2753/IMH0020-7411380107	… Create technical assistance mechanisms to help train and guide staff, both now in preparation and later to ensure management of MH/SU problems. • Plan for expanded crisis hotlines (…
Do impulsivity and education moderate the effectiveness of police sexual assault investigations training? Findings from a Solomon four-group quasi-experiment	BA Campbell, DS Lapsey Jr - Criminal justice and behavior, 2021 - journals.sagepub.com	Google Scholar via SerpApi	2021	https://journals.sagepub.com/doi/abs/10.1177/00938548211034212	… investigator on a randomized controlled trial funded by the National Institute of Justice to implement and evaluate trauma-informed interview training for sex crimes investigators. …
Mixed methods illustration of teachers' trauma-informed attitudes and practice	BS Russell, MN Wink, M Hutchison - Journal of Child & Adolescent …, 2024 - Springer	Google Scholar via SerpApi	2024	https://link.springer.com/article/10.1007/s40653-023-00583-5	… and trauma-informed classroom … trauma-informed attitudes or practices influenced teacher behavior, and (3) teachers’ own emotions and experiences implementing trauma-informed …
Police and mental health in elementary and secondary schools: A systematic review of the literature and implications for nursing	R Muller, MS Morabito, JG Green - Journal of Psychiatric and …, 2021 - Wiley Online Library	Google Scholar via SerpApi	2021	https://onlinelibrary.wiley.com/doi/abs/10.1111/jpm.12704	… The CIT model was originally developed to train police officers to diffuse and … trauma-informed principles. In particular, evaluations were needed to determine both the benefits of police …
''Now, I know my life is not over!': Introduction and Adaptation of the RESPECT HIV Intervention, OraQuick, and Trauma-Informed Care for Female Victims of Non …	GJ Rahill, M Joshi, B Blaise, C Carrington, P Paul… - medRxiv, 2022 - medrxiv.org	Google Scholar via SerpApi	2022	https://www.medrxiv.org/content/10.1101/2022.03.11.22272013.abstract	… back; so, help us to work; do some training for us—for us to take leadership of ourselves and … The fifth and final objective was to introduce trauma-informed care (TIC) [16] and to obtain …
Young people and police making “Marginal Gains”: climbing fells, building relationships and changing police safeguarding practice	FJ Factor, EL Ackerley - Journal of Children's Services, 2019 - emerald.com	Google Scholar via SerpApi	2019	https://www.emerald.com/insight/content/doi/10.1108/JCS-01-2019-0001/full/html	… The lead facilitator (also lead author) was aware that a trauma-informed approach, which … were in place, booking train tickets, negotiating shift patterns for police officers and securing …
Is Crisis Intervention Team (CIT) training evidence-based practice? A systematic review	J Peterson, J Densley - Journal of Crime and Justice, 2018 - Taylor & Francis	Google Scholar via SerpApi	2018	https://www.tandfonline.com/doi/abs/10.1080/0735648x.2018.1484303	… This review has asked, is CIT training for law enforcement officers effective? We recognize … -service crisis intervention training for law enforcement. Many other police encounters would …
A trauma-informed approach to the protection and support of witnesses in international tribunals: ten guiding principles	S Stepakoff, N Henry, N Binta Barrie… - Journal of Human …, 2017 - academic.oup.com	Google Scholar via SerpApi	2017	https://academic.oup.com/jhrp/article-pdf/doi/10.1093/jhuman/hux013/21788771/hux013.pdf	… Sierra Leonean police officers that police departments in … It is important to note that in discussions of trauma-informed … included the provision of training for investigators, attorneys, …
Train the trainer	W Perkins, LD Quick - Encyclopedia of Domestic Violence, 2023 - Springer	Google Scholar via SerpApi	2023	https://link.springer.com/content/pdf/10.1007/978-3-030-85493-5_1654-1.pdf	… More recently, the International Association of Chiefs of Police (IACP) provided a train-the-trainer program for trauma-informed sexual assault investigations. The IACP provided this …
What hinders victims from reporting sexual violence: A qualitative study with police officers, prosecutors, and judges in hungary	K Parti, RA Robinson - International journal for crime, justice and …, 2021 - search.informit.org	Google Scholar via SerpApi	2021	https://search.informit.org/doi/abs/10.3316/INFORMIT.20210920053703	… You can train yourself about this if you get such cases and you consult the literature (Police … We propose that the mental health-focused and trauma-informed supervision of police …
Elevated prevalence of suicide attempts among victims of police violence in the USA	JE DeVylder, JJ Frey, CD Cogburn, HC Wilcox… - Journal of Urban …, 2017 - Springer	Google Scholar via SerpApi	2017	https://link.springer.com/article/10.1007/s11524-017-0160-3	… -public interactions include greater accountability for police officers [22, 23] and training to … trauma informed training for police officers so that they may understand the impact of police …
Training police to de-escalate mental health crisis situations: Comparing virtual reality and live-action scenario-based approaches	J Lavoie, N Álvarez, V Baker… - Policing: A Journal of …, 2023 - academic.oup.com	Google Scholar via SerpApi	2023	https://academic.oup.com/policing/article-abstract/doi/10.1093/police/paad069/7334458	… person-centred and trauma-informed approaches. The third module addressed societal attitudes towards people with mental illness and how bias can impact police-citizen encounters. …
Trauma informed mental health support; qualitative evaluation findings from one voluntary and community sector programme for women experiencing DVA	L Warwick-Booth, S Coan - … of Gender-Based …, 2024 - bristoluniversitypressdigital.com	Google Scholar via SerpApi	2024	https://bristoluniversitypressdigital.com/view/journals/jgbv/aop/article-10.1332-23986808Y2024D000000023/article-10.1332-23986808Y2024D000000023.xml?utm_source=TrendMD&utm_medium=cpc&utm_campaign=Journal_of_Gender-Based_Violence_TrendMD_0	… of trauma-informed support, adding to the evidence base about effective recovery work in the voluntary and community sector. The defining features of trauma-informed … trauma-informed …
Exploring trauma responsive educational practices in a museum	CA Price, L Makdisi, G Hutchison… - Journal of Museum …, 2022 - Taylor & Francis	Google Scholar via SerpApi	2022	https://www.tandfonline.com/doi/abs/10.1080/10598650.2021.1988274%4010.1080/tfocoll.2023.0.issue-empathyselfcaremuseumeducation	… At the group level, it’s essential to find the appropriate training for the specific museum context… Being trauma-informed is an invitation. This start was our acceptance of the invitation, now …
Policing practices and vulnerable people	NL Asquith, I Bartkowiak-Théron - 2021 - Springer	Google Scholar via SerpApi	2021	https://link.springer.com/content/pdf/10.1007/978-3-030-62870-3.pdf	… reimagining policing highlight the harms that police cause. Yet for vulnerable people, police … experiences of vulnerability and address the importance of procedural and trauma-informed …
Focal concerns and police decision making in sexual assault cases: A systematic review and meta-analysis	DS Lapsey Jr, BA Campbell… - Trauma, Violence, & …, 2022 - journals.sagepub.com	Google Scholar via SerpApi	2022	https://journals.sagepub.com/doi/abs/10.1177/1524838021991285	… investigator on a randomized controlled trial funded by the National Institute of Justice to implement and evaluate trauma-informed interview training for sex crimes investigators. …
Trauma-informed interventions for counselling sex trafficking survivors	SDA Litam, S Neal - International Journal for the Advancement of …, 2022 - Springer	Google Scholar via SerpApi	2022	https://link.springer.com/article/10.1007/s10447-022-09465-1	… (a) recognize the prevalence of sex trafficking in clinical settings, (b) understand the clinical implications of counselling adult sex trafficking survivors, and (c) employ trauma-informed …
Low self-control and legal cynicism among at-risk youth: An investigation into direct and vicarious police contact	DB Jackson, A Testa… - Journal of research in …, 2020 - journals.sagepub.com	Google Scholar via SerpApi	2020	https://journals.sagepub.com/doi/abs/10.1177/0022427820929735	… curriculum-based interventions (eg, Promoting Alternative THinking Strategies) and facilitate trauma-informed policing may be beneficial in curtailing the development of legal cynicism. …
Thawing out: Understanding adjustment to housing first through an ecological and trauma-informed lens	H Brocious, LV Demientieff… - Journal of Human Behavior …, 2022 - Taylor & Francis	Google Scholar via SerpApi	2022	https://www.tandfonline.com/doi/abs/10.1080/10911359.2020.1846652	… Training for providers to utilize an ecological and trauma-informed care lens and to learn to create a trauma engaged program and environment are recommended for all HF programs. …
Trauma-focused cognitive behavioral therapy for children and families	JA Cohen, E Deblinger, AP Mannarino - Psychotherapy Research, 2018 - Taylor & Francis	Google Scholar via SerpApi	2018	https://www.tandfonline.com/doi/abs/10.1080/10503307.2016.1208375	… Protective Services (CPS) or police did not believe that the child … credible by CPS and/or police. For our domestic violence … TF-CBT Train the Trainer, Train the Consultant and Train the …
Trauma systems in Kenya: a qualitative analysis at the district level	HKH Wesson, KA Stevens… - Qualitative health …, 2015 - journals.sagepub.com	Google Scholar via SerpApi	2015	https://journals.sagepub.com/doi/abs/10.1177/1049732314562890	… However, trauma-specific training, such as how to safely extricate an injured person, was … and the police: “We need to train people on first aid . . . We [need to] teach all police officers the …
'This is a health service. Leave it alone': service user and staff views on policing boundaries involving supervised consumption services	TM Watson, L Barnaby, AM Bayoumi… - Addiction Research & …, 2021 - Taylor & Francis	Google Scholar via SerpApi	2021	https://www.tandfonline.com/doi/abs/10.1080/16066359.2020.1730821	… Some participants recommended focused training for police, which included mixed opinions … training employ trauma-informed and anti-oppression frameworks to reshape police views …
Building a trauma-informed workforce capacity and legacy	M Popescu, V Strand, I Way… - Journal of Teaching …, 2017 - Taylor & Francis	Google Scholar via SerpApi	2017	https://www.tandfonline.com/doi/abs/10.1080/08841233.2016.1265040	… : My undergrad field placement was at a police department dealing with victims of any type of … resources to train the entire staff to become trauma-informed practitioners who can prepare …
Trauma-informed clinical practice with clients with suicidal thoughts and behaviors	RG Mirick, J Bridger, J McCauley - Smith College Studies in Social …, 2022 - Taylor & Francis	Google Scholar via SerpApi	2022	https://www.tandfonline.com/doi/abs/10.1080/00377317.2022.2104778	… trauma-informed practice when working with clients with suicidal thoughts and behaviors. However, although there are guidelines for trauma-informed … can provide trauma-informed care …
Youth custody is no place for mentally ill children and young people	L Haysom, J Kasinathan, Y Singh - Australasian Psychiatry, 2023 - journals.sagepub.com	Google Scholar via SerpApi	2023	https://journals.sagepub.com/doi/abs/10.1177/10398562231155753	… and trauma-informed training for police responding to crime scenes, and encouraging police … ’ and develops more positive relationships between the police, young people, their families …
Unfounded sexual assault: Women's experiences of not being believed by the police	J Murphy-Oikonen, K McQueen… - Journal of …, 2022 - journals.sagepub.com	Google Scholar via SerpApi	2022	https://journals.sagepub.com/doi/abs/10.1177/0886260520978190	… will assist police services to address the challenges that police officers face in the field. Lastly, research is needed to explore direct trauma-informed interventions for police officers to …
Committing to Trauma-Informed Social Work Education in Chronic Syndemic Times	C Gelman, A Ortega-Williams, L Katz - Journal of Teaching in …, 2024 - Taylor & Francis	Google Scholar via SerpApi	2024	https://www.tandfonline.com/doi/abs/10.1080/08841233.2024.2316341	… trauma-informed principles must be applied across the social work curriculum, beyond trauma-focused … We offer examples of how we have revisioned social work training for ourselves …
Investigative decision-making in sexual assault case processing	AD Garza - Policing: A Journal of Policy and Practice, 2024 - academic.oup.com	Google Scholar via SerpApi	2024	https://academic.oup.com/policing/article-abstract/doi/10.1093/police/paae023/7609514	… an outcome evaluation of a mandatory, trauma-informed training for a police department. The training was designed to improve police response to gender violence offenses with …
Arrest Web Entanglement: Female Domestic Violence Survivors' Experiences with Police Intervention and Coercively Controlling Male Partners	L Young Larance - Journal of interpersonal violence, 2024 - journals.sagepub.com	Google Scholar via SerpApi	2024	https://journals.sagepub.com/doi/abs/10.1177/08862605241254136	… , which has received Office of Violence Against Women funding to create policy and training for … Her direct practice work includes providing individual trauma-informed therapy and co-…
Moving towards a more inclusive patient and public involvement in health research paradigm: the incorporation of a trauma-informed intersectional analysis	C Shimmin, KDM Wittmeier, JG Lavoie… - BMC Health Services …, 2017 - Springer	Google Scholar via SerpApi	2017	https://link.springer.com/article/10.1186/s12913-017-2463-1	… through self-regulation and policing derived from feelings of shame and guilt) [10, 11]. … A comprehensive public involvement in health research training for both researchers and public …
Police officer perspectives on the challenges of investigating sexual assault	J Murphy-Oikonen, L Chambers… - Police practice and …, 2023 - Taylor & Francis	Google Scholar via SerpApi	2023	https://www.tandfonline.com/doi/abs/10.1080/15614263.2022.2154210	… of trauma and implementation of a trauma-informed police response to sexual assault is … of police to provide improved and more widely available training for trauma-informed interview …
“We need to address the trauma”: School social workers′ views about student and staff mental health during COVID-19	KR Watson, G Capp, RA Astor, MS Kelly… - School mental …, 2022 - Springer	Google Scholar via SerpApi	2022	https://link.springer.com/article/10.1007/s12310-022-09512-7	… to my own school network that we train all of our staff in mental … of masks, temp checks, policing around keeping distance, etc… a trauma-informed approach: “Being a trauma-informed and …
Experiences and Reporting of Unwanted Sexual Behaviors on Great Britain's Rail Network: A Survey of Victims and Witnesses with an Embedded Randomized …	B Ariel, V Ceccato, A McDonnell, K Webster - Victims & Offenders, 2024 - Taylor & Francis	Google Scholar via SerpApi	2024	https://www.tandfonline.com/doi/abs/10.1080/15564886.2024.2330094	… of victim-centered policing and trauma-informed care. The … Police a sexual harassment incident that occurred on a train. … or follow-up from the police, except a letter informing you that …
A science of hope? Tracing emergent entanglements between the biology of early life adversity, trauma-informed care, and restorative justice	R Müller, M Kenney - Science, Technology, & Human …, 2021 - journals.sagepub.com	Google Scholar via SerpApi	2021	https://journals.sagepub.com/doi/abs/10.1177/0162243920974095	… NEAR-org offered to train any group of people who were interested, the barrier to organizing and accessing trainings was very low. NEAR-org was able to train over 7,000 people in the …
Exploring the attitudes of journalism educators to teach trauma-informed literacy: An analysis of a global survey	O Ogunyemi, LT Price - Journalism & Mass Communication …, 2023 - journals.sagepub.com	Google Scholar via SerpApi	2023	https://journals.sagepub.com/doi/abs/10.1177/10776958221143466	… An ongoing lack of trauma-aware training for journalists can … Their symptoms of traumatic stress mirror those of police … challenges of embedding trauma-informed literacy in journalism …
Trauma-informed environmental education: Helping students feel safe and connected in nature	NM Evans - The Journal of Environmental Education, 2023 - Taylor & Francis	Google Scholar via SerpApi	2023	https://www.tandfonline.com/doi/abs/10.1080/00958964.2022.2163220	… related to becoming trauma-informed; Settings include local … of the standards of training for all environmental educators. … Park, New York who had the police called on him by a White …
Trauma-informed mental healthcare in the UK: what is it and how can we further its development?	A Sweeney, S Clement, B Filson… - Mental Health Review …, 2016 - emerald.com	Google Scholar via SerpApi	2016	https://www.emerald.com/insight/content/doi/10.1108/MHRJ-01-2015-0006/full/	… care, the police, social services and voluntary sector services (such as … trauma-informed services throughout its adult division. Its TIA has been to develop a pathway of care and to train …
TRAUMA-INFORMED SERVICES	D Hayes - Children and Young People Now Select, 2022 - magonlinelibrary.com	Google Scholar via SerpApi	2022	https://www.magonlinelibrary.com/doi/full/10.12968/cypn.2022.8.27	… brings together public health, policing and criminal justice to … A key activity is the training of frontline police officers and … from the Youth Endowment Fund to train 18 of their staff. The …
Establishing context to build capacity: a qualitative study to determine the feasibility, utility, and acceptability of a complex trauma training for psychologists working in …	BK Kohrt, MP Murray, L Cabel Salinas - Community Mental Health Journal, 2020 - Springer	Google Scholar via SerpApi	2020	https://link.springer.com/article/10.1007/s10597-020-00598-4	… a culturally and contextually adapted training in trauma-focused EBPs for community-based … had women that go to the police station- and the police themselves mock her. They mock her…
Are deficit perspectives thriving in trauma-informed schools? A historical and anti-racist reflection	C Palma, AS Abdou, S Danforth… - Equity & Excellence in …, 2023 - Taylor & Francis	Google Scholar via SerpApi	2023	https://www.tandfonline.com/doi/abs/10.1080/10665684.2023.2192983	… The eyes of trauma-informed educators increasingly train on these students. … for students (eg, punitive discipline, police in schools) will continue to limit the potential benefits of …
Process of co‐production of mental health service plans for refugee children in Turkey	E Seyda, Y Merve, V Panos - Children & Society, 2024 - Wiley Online Library	Google Scholar via SerpApi	2024	https://onlinelibrary.wiley.com/doi/abs/10.1111/chso.12807	… A trauma-informed service transformation framework was … A trauma-informed and scaled service model of collaborative … We train the police and the constabulary there, for example, they …
Comparing rape victim and perpetrator blaming in a police officer sample: Differences between police officers with and without special training	E Sleath, R Bull - Criminal Justice and Behavior, 2012 - journals.sagepub.com	Google Scholar via SerpApi	2012	https://journals.sagepub.com/doi/abs/10.1177/0093854811434696	… in a sample of police officers (N = 123), comparing the responses of police officers specially … No relationships were found between police experience (measured as years of service) and …
Legislative Perspectives on Human Trafficking Training for Physicians	KL Borham, C Eret, B Bernstein… - Journal of Human …, 2024 - Taylor & Francis	Google Scholar via SerpApi	2024	https://www.tandfonline.com/doi/abs/10.1080/23322705.2021.2001632	… training for the prevention, identification, and documentation of human trafficking, as well as facilitate a comprehensive trauma-informed … have to report to the police department or sheriff’…
Police violence and abuse against street‐connected adolescents in Bangladesh: A qualitative study of lived experiences	NF Bromfield, H Reza, S Sultana - Children & Society, 2023 - Wiley Online Library	Google Scholar via SerpApi	2023	https://onlinelibrary.wiley.com/doi/abs/10.1111/chso.12633	… Furthermore, Bangladesh must invest in high-quality training for police and other … Police who have contact with homeless youth must receive extensive trauma-informed training in …
Empirically supported psychological treatments for adult acute stress disorder and posttraumatic stress disorder: A review	K Ponniah, SD Hollon - Depression and anxiety, 2009 - Wiley Online Library	Google Scholar via SerpApi	2009	https://onlinelibrary.wiley.com/doi/abs/10.1002/da.20635	… , we further attempted to classify all the individual trauma-focused CBTs evaluated in the RCTs we … or compared different types of individual trauma-focused CBT in the absence of other …
Adolescent police stops, self-harm, and attempted suicide: findings from the UK Millennium Cohort Study, 2012‒2019	DB Jackson, A Testa, RL Fix… - American journal of …, 2021 - ajph.aphapublications.org	Google Scholar via SerpApi	2021	https://ajph.aphapublications.org/doi/abs/10.2105/AJPH.2021.306434	… Police agencies should train officers to use conflict resolution skills, trauma-informed … mental health outcomes in the wake of adolescent police stops. Beyond officer training, it may be …
Crime victimization distress, neighbourhood social cohesion and perceived police effectiveness	EE Avery, JM Hermsen, K Towne - Journal of Community & …, 2020 - Wiley Online Library	Google Scholar via SerpApi	2020	https://onlinelibrary.wiley.com/doi/abs/10.1002/casp.2462	… training for police. Victims who experience distress tend to have low satisfaction with police, perhaps due to their perception of poor police … Trauma-informed training of police and …
Trauma-informed practices in early childhood education: Contributions, limitations and ethical considerations	ÁM Vericat Rocha… - Global studies of …, 2019 - journals.sagepub.com	Google Scholar via SerpApi	2019	https://journals.sagepub.com/doi/abs/10.1177/2043610619846319	… in terms similar to theirs: trauma-informed care approaches tend to be based on a particular ‘knowing’ of the infant and insist on the need to train educators about early childhood trauma…
Understanding school-based policing: Recommendations for improving school resource officer programs and promoting safer schools	JW Glenn, LC Taylor, HP Chesterton, S Williams… - Safer …, 2019 - emerald.com	Google Scholar via SerpApi	2019	https://www.emerald.com/insight/content/doi/10.1108/SC-05-2019-0015/full/html	… in funding and training for SROs across the … trauma-informed practices and broad perspectives relative to working with diverse youth populations in the context of school-based policing…
Trauma-Informed Care and How Social Media Contributes to Trauma	B Orionzi - Pediatric Annals, 2023 - journals.healio.com	Google Scholar via SerpApi	2023	https://journals.healio.com/doi/abs/10.3928/19382359-20230118-02	… , resilience, and relational health into medical training is a necessary step to promoting TIC … They can model mental health integration and trauma-informed practices across all service …
'Softening'school resource officers: The extension of police presence in schools in an era of Black Lives Matter, school shootings, and rising inequality	EO Turner, AJ Beneke - Race Ethnicity and Education, 2020 - Taylor & Francis	Google Scholar via SerpApi	2020	https://www.tandfonline.com/doi/abs/10.1080/13613324.2019.1679753	… them from neighborhood police officers. SROs were described as central to trauma-informed and … Nineteen states have proposed or passed legislation to train SROs in areas like ‘youth …
Trauma-Informed Care and How Social Media Contributes to Trauma	B Orionzi - Pediatric Annals, 2023 - journals.healio.com	Google Scholar via SerpApi	2023	https://journals.healio.com/doi/abs/10.3928/19382359-20230118-02	… , resilience, and relational health into medical training is a necessary step to promoting TIC … They can model mental health integration and trauma-informed practices across all service …
'Softening'school resource officers: The extension of police presence in schools in an era of Black Lives Matter, school shootings, and rising inequality	EO Turner, AJ Beneke - Race Ethnicity and Education, 2020 - Taylor & Francis	Google Scholar via SerpApi	2020	https://www.tandfonline.com/doi/abs/10.1080/13613324.2019.1679753	… them from neighborhood police officers. SROs were described as central to trauma-informed and … Nineteen states have proposed or passed legislation to train SROs in areas like ‘youth …
Stigma arising from youth police contact: The protective role of mother–youth closeness	K Turney, A Testa, DB Jackson - Journal of Marriage and …, 2023 - Wiley Online Library	Google Scholar via SerpApi	2023	https://onlinelibrary.wiley.com/doi/abs/10.1111/jomf.12886	… that reduce the likelihood that police–youth contacts become … of trauma-informed policing, which focuses on training police … train clinicians and health providers in trauma-informed care, …
“Dickheads” and “Cool Cops”: The Impact of Officers' Perceived Cultural and Contextual Competence on Black Men's Appraisals of Police	AR Henson - Journal of Research in Crime and Delinquency, 2024 - journals.sagepub.com	Google Scholar via SerpApi	2024	https://journals.sagepub.com/doi/abs/10.1177/00224278221137340	… trauma-informed, community-based means of addressing harm in order to ultimately dissolve police … cultural and contextual competence training for all police officers. However, this has …
“I think it's re-victimizing victims almost every time”: police perceptions of criminal justice responses to sexual violence	D Spencer, A Dodge, R Ricciardelli, D Ballucci - Critical criminology, 2018 - Springer	Google Scholar via SerpApi	2018	https://link.springer.com/article/10.1007/s10612-018-9390-2	… that attempts to better train officers and to lower … policing strategies (eg trauma informed sexual assault investigation and interview training) combined with broader changes in police …
When it “feels like we're in this together”: Toward a trauma-informed public health pedagogy drawing on lived experiences	EK Tsui, S Cooper, A Elsayed… - Pedagogy in Health …, 2023 - journals.sagepub.com	Google Scholar via SerpApi	2023	https://journals.sagepub.com/doi/abs/10.1177/23733799231177045	… We discuss the ways that trauma-informed teaching and learning responds to these findings. Finally, we suggest action steps toward incorporating trauma-informed public health …
'We need to tackle their well being first': understanding and supporting care-experienced girls in the Youth Justice System	J Staines, C Fitzpatrick, J Shaw, K Hunter - Youth Justice, 2023 - journals.sagepub.com	Google Scholar via SerpApi	2023	https://journals.sagepub.com/doi/abs/10.1177/14732254231191977	… The provision of gender-specific, trauma-informed interventions by YOTs demonstrates how … While over-reliance on the police was prominent, the nature of police interactions emerged …
'We need to tackle their well being first': understanding and supporting care-experienced girls in the Youth Justice System	J Staines, C Fitzpatrick, J Shaw, K Hunter - Youth Justice, 2023 - journals.sagepub.com	Google Scholar via SerpApi	2023	https://journals.sagepub.com/doi/abs/10.1177/14732254231191977	… The provision of gender-specific, trauma-informed interventions by YOTs demonstrates how … While over-reliance on the police was prominent, the nature of police interactions emerged …
Understanding sexual assault survivors' perspectives on archiving qualitative data: Implications for feminist approaches to open science	R Campbell, R Goodman-Williams… - … of women quarterly, 2023 - journals.sagepub.com	Google Scholar via SerpApi	2023	https://journals.sagepub.com/doi/abs/10.1177/03616843221131546	… Survivors wanted their data used to help change policies regarding untested SAKs, train the police in trauma-informed investigation techniques, and build more supportive programs for …
To charge or not to charge? Police decisions in Canadian sexual assault cases and the relevance of rape myths	AC Salerno-Ferraro, S Jung - Police practice and research, 2022 - Taylor & Francis	Google Scholar via SerpApi	2022	https://www.tandfonline.com/doi/abs/10.1080/15614263.2021.2002150	… to adapt formal training for police towards a broader lens of trauma-informed services. … 2019) in taking a trauma-informed approach to assist police on improving their response to victims …
Implementing an Organizational Trauma-Informed Approach to Olympic Sites: An Urgent Priority to Protect Elite Athlete Well-being During Olympic Games …	J McMahon, KR McGannon - American Behavioral Scientist, 2024 - journals.sagepub.com	Google Scholar via SerpApi	2024	https://journals.sagepub.com/doi/abs/10.1177/00027642241261253	… trauma aware, and practices are not trauma-informed, unintended “unsafe” responses may result. To contextualize our rationale for an organizational trauma-informed … trauma-informed …
Development and evaluation of a training program for interpreters in the field of trauma-focused cognitive behavioral therapy	LRF Müller, ML Herold, J Unterhitzenberger… - Frontiers in …, 2023 - frontiersin.org	Google Scholar via SerpApi	2023	https://www.frontiersin.org/articles/10.3389/fpsyg.2023.1148690/full	… is a scarcity of evaluated training programs that prepare language mediators to translate during psychotherapy developed specifically for this patient group, for instance trauma-focused …
Equitable suicide prevention for youth impacted by the juvenile legal system	JI Meza, S Snyder, C Shanholtz - Frontiers in psychiatry, 2022 - frontiersin.org	Google Scholar via SerpApi	2022	https://www.frontiersin.org/articles/10.3389/fpsyt.2022.994514/full	… this intercept, we recommend compulsory trauma-informed training for all first responders/… to racist policing practices (25). In addition, we recommend the training of police officers in …
Understanding and responding early to childhood trauma	S Marans - The International Journal of Psychoanalysis, 2023 - Taylor & Francis	Google Scholar via SerpApi	2023	https://www.tandfonline.com/doi/abs/10.1080/00207578.2023.2213529	… Police officials were particularly disturbed by the vast number of children encountered in police calls for service that never received any form of trauma-informed intervention or care. …
Clinical Consultation During a Trauma-Focused Cognitive Behavioral Therapy Community-Based Learning Collaborative: Examination of Consultation Content …	GS Woodard, AS Cheng, DA Phillips… - Child …, 2023 - journals.sagepub.com	Google Scholar via SerpApi	2023	https://journals.sagepub.com/doi/abs/10.1177/10775595231222645	… This study examined provider engagement in consultation and the content and strategies used during consultation following training in Trauma-focused Cognitive Behavioral Therapy (…
Sexual assault: women's voices on the health impacts of not being believed by police	K McQueen, J Murphy-Oikonen, A Miller… - BMC women's health, 2021 - Springer	Google Scholar via SerpApi	2021	https://link.springer.com/article/10.1186/s12905-021-01358-6	… in trauma informed care can increase sexual assault reporting by supporting survivors and advocating for sensitive treatment from the police. … Sensitivity training for police officers that …
Clinical Consultation During a Trauma-Focused Cognitive Behavioral Therapy Community-Based Learning Collaborative: Examination of Consultation Content …	GS Woodard, AS Cheng, DA Phillips… - Child …, 2023 - journals.sagepub.com	Google Scholar via SerpApi	2023	https://journals.sagepub.com/doi/abs/10.1177/10775595231222645	… This study examined provider engagement in consultation and the content and strategies used during consultation following training in Trauma-focused Cognitive Behavioral Therapy (…
Sexual assault: women's voices on the health impacts of not being believed by police	K McQueen, J Murphy-Oikonen, A Miller… - BMC women's health, 2021 - Springer	Google Scholar via SerpApi	2021	https://link.springer.com/article/10.1186/s12905-021-01358-6	… in trauma informed care can increase sexual assault reporting by supporting survivors and advocating for sensitive treatment from the police. … Sensitivity training for police officers that …
Silence after stops? Assessing youth disclosure of police encounters	DB Jackson, DC Semenza, A Testa… - Journal of research on …, 2022 - Wiley Online Library	Google Scholar via SerpApi	2022	https://onlinelibrary.wiley.com/doi/abs/10.1111/jora.12683	… of the need for social support strategies (including sensitive, trauma-informed ways to facilitate disclosure) to buffer the potentially adverse repercussions of youth–police encounters. …
Responding to the health needs of survivors of human trafficking: a systematic review	S Hemmings, S Jakobowitz, M Abas, D Bick… - BMC health services …, 2016 - Springer	Google Scholar via SerpApi	2016	https://link.springer.com/article/10.1186/s12913-016-1538-8	… healthcare that is trauma-informed and culturally sensitive to … in respect of police referrals and argued that calling police or … However if it is necessary to call police services, then this …
Unpacking police endorsement of myths surrounding intimate partner violence against women: formation and implications	L Nørgaard Madsen… - Violence against women, 2024 - journals.sagepub.com	Google Scholar via SerpApi	2024	https://journals.sagepub.com/doi/abs/10.1177/10778012241238243	… Police, focusing on improving police response to IPV victims by implementing trauma-informed police … trained IPV experts across all police districts to train police officers in victim trauma …
A systematic literature review of specialist policing of rape and serious sexual offences	CT Dalton, S Barrett, MAH Horvath, K Davies - International Criminology, 2022 - Springer	Google Scholar via SerpApi	2022	https://link.springer.com/article/10.1007/s43576-022-00062-1	… for specialist training for officers to conduct interviews in a trauma-informed manner to avoid … revictimisation and addressing the presence of rape myth acceptance (RMA) in the police. …
Police officer knowledge of and attitudes to opioid overdose and naloxone administration: an evaluation of police training in Scotland	P Hillen, EM Speakman, M Jamieson… - Policing and …, 2024 - Taylor & Francis	Google Scholar via SerpApi	2024	https://www.tandfonline.com/doi/abs/10.1080/10439463.2024.2367142	… , and train and support officers to respond to the emergent public health role of policing. The … the Chief Constable of Police Scotland to mandate that all Police Scotland Officers routinely …
Understanding the outcome of police safeguarding notifications to social services in South Wales	K Ford, A Newbury, Z Meredith, J Evans… - The Police …, 2020 - journals.sagepub.com	Google Scholar via SerpApi	2020	https://journals.sagepub.com/doi/abs/10.1177/0032258X19836144	… The application of a trauma-informed approach to policing may allow officers to better understand the demands of complex welfare cases, and enable them to work in a more supportive …
Reducing the use of seclusion and restraint in psychiatric emergency and adult inpatient services—improving patient-centered care	JB Wale, GS Belkin, R Moon - The Permanente Journal, 2011 - thepermanentejournal.org	Google Scholar via SerpApi	2011	https://www.thepermanentejournal.org/doi/pdf/10.7812/TPP/10-159?download=true	… more patient centered and trauma informed. Interdisciplinary … HHC hired sensory modulation experts to train HHC staff at … ; 2) training modules for hospital police were created to clarify …
Trauma-informed librarianship: Guidance for libraries with and without social workers	EA Wahler - Journal of the Australian Library and Information …, 2023 - Taylor & Francis	Google Scholar via SerpApi	2023	https://www.tandfonline.com/doi/abs/10.1080/24750158.2023.2255942	… plan for strengthening the trauma-informed approach of the library. This plan might include steps such as training for staff, adding public programming on trauma-informed approaches, …
Youth justice in Australia: Themes from recent inquiries	G Clancey, S Wang, B Lin - Trends and issues in crime and …, 2020 - search.informit.org	Google Scholar via SerpApi	2020	https://search.informit.org/doi/abs/10.3316/informit.447563988248416	… by police in Australia is lagging behind the progress made in other jurisdictions, it must be noted that the base rate of young people proceeded against by police in … of a trauma-informed …
Trauma without borders: The necessity for school-based interventions in treating unaccompanied refugee minors	D Franco - Child and adolescent social work journal, 2018 - Springer	Google Scholar via SerpApi	2018	https://link.springer.com/article/10.1007/s10560-018-0552-6	… Clinical implications of culturally responsive and trauma-informed treatment of URM in schools … research and culturally responsive, trauma-informed interventions for URM in schools. …
The embodiment of complex trauma in domestic minor sex trafficking victims and the dangers of misidentification	K McGuire - Journal of Human Behavior in the Social Environment, 2019 - Taylor & Francis	Google Scholar via SerpApi	2019	https://www.tandfonline.com/doi/abs/10.1080/10911359.2018.1543630	… I argue that trauma-informed services are crucial when … Police reports were frequently made about Nicole running away … We can train system partners to be trauma-informed, avoid …
17 Programs and Practices to Promote a Safe Campus: Alternatives to School Policing and Punitive Practices	T Bartlett, LE Law, D Schugurensky, MJ Díaz… - The Urban …, 2024 - Springer	Google Scholar via SerpApi	2024	https://link.springer.com/article/10.1007/s11256-023-00669-2	… , policing, and justice, most recently spurred by the public murder of George Floyd by police … US states to pass more than 140 new police oversight and reform laws, and several school …
To confront sexual violence, we must train non-forensic experts to perform medico-legal evaluations	R Mishori, K Naimer, T McHale… - … , Science and the …, 2022 - journals.sagepub.com	Google Scholar via SerpApi	2022	https://journals.sagepub.com/doi/abs/10.1177/00258024211029075	… medico-legal assessments, case management, police investigations and prosecutions—is a … not only face long waits in accessing trauma-focused care, but biological evidence may be …
Considerations in designing trauma-focused interventions for displaced Afghan women	AA Ramos - Frontiers in Global Women's Health, 2023 - frontiersin.org	Google Scholar via SerpApi	2023	https://www.frontiersin.org/articles/10.3389/fgwh.2022.893957/full	… by inadequate and complicit lack of policing, as well as the lack … serve more as introductory training for clinicians rather than … help supplement more intensive trauma-focused therapies. …
Treatment of a commercially sexually abused girl using trauma-focused cognitive behavioral therapy and legal interventions	MC Kenny, CE Helpingstine… - Clinical Case …, 2019 - journals.sagepub.com	Google Scholar via SerpApi	2019	https://journals.sagepub.com/doi/abs/10.1177/1534650118800809	This case study describes the use of trauma-focused cognitive behavioral therapy (TF-CBT) and legal interventions for a 16-year-old girl who was the victim of commercial sexual …
Child abuse and the church: A call for prevention, treatment, and training	VI Vieth, BJ Tchividjian, DF Walker… - Journal of Psychology …, 2012 - journals.sagepub.com	Google Scholar via SerpApi	2012	https://journals.sagepub.com/doi/abs/10.1177/009164711204000407	… Trauma-focused CBT is a leading empirically supported … him or her in addition to informing the police. Tchivdjian con- … , respond to, and train others to comprehensively address child …
Treatment of a commercially sexually abused girl using trauma-focused cognitive behavioral therapy and legal interventions	MC Kenny, CE Helpingstine… - Clinical Case …, 2019 - journals.sagepub.com	Google Scholar via SerpApi	2019	https://journals.sagepub.com/doi/abs/10.1177/1534650118800809	This case study describes the use of trauma-focused cognitive behavioral therapy (TF-CBT) and legal interventions for a 16-year-old girl who was the victim of commercial sexual …
Child abuse and the church: A call for prevention, treatment, and training	VI Vieth, BJ Tchividjian, DF Walker… - Journal of Psychology …, 2012 - journals.sagepub.com	Google Scholar via SerpApi	2012	https://journals.sagepub.com/doi/abs/10.1177/009164711204000407	… Trauma-focused CBT is a leading empirically supported … him or her in addition to informing the police. Tchivdjian con- … , respond to, and train others to comprehensively address child …
Intervening with children and families exposed to violence (Part I)	S Marans - Journal of Infant, Child, and Adolescent Psychotherapy, 2014 - Taylor & Francis	Google Scholar via SerpApi	2014	https://www.tandfonline.com/doi/abs/10.1080/15289168.2014.951274	… of increasing the trauma-informed approaches that each of … And training for clinicians on police procedures, basic issues … and children that received this police-mental health response …
Sexual violence survivors' experiences with the police and willingness to report future victimization	K Lorenz, C Jacobsen - Women & Criminal Justice, 2024 - Taylor & Francis	Google Scholar via SerpApi	2024	https://www.tandfonline.com/doi/abs/10.1080/08974454.2021.1985045	… Training for officers particularly in the area of sexual assault investigations has proven difficult and often ineffective, and trauma-informed training contradicts the goals of police work (…
Recommended mental health practices for individuals interacting with US police, court, jail, probation, and parole systems	JE Johnson, N Ramezani, J Viglione… - Psychiatric …, 2024 - Am Psychiatric Assoc	Google Scholar via SerpApi	2024	https://ps.psychiatryonline.org/doi/abs/10.1176/appi.ps.20230029	… Trauma-informed care, settings, or services Staff understand that many individuals with … Mental health training for correctional staff c Mental health training for correctional staff, such as …
Creating a university strategic plan to address relationship violence and sexual misconduct (RVSM): An application of principles-focused evaluation at Michigan State …	R Campbell, A Munford, CA Moylan… - Violence against …, 2023 - journals.sagepub.com	Google Scholar via SerpApi	2023	https://journals.sagepub.com/doi/abs/10.1177/10778012221130106	… to train our staff in best practices for trauma-informed care and … a trauma-informed culture: we will foster a trauma-informed … to report the assault to the police. Co-locating the interview …
Reconsidering police in schools	R King, M Schindler - Contexts, 2021 - journals.sagepub.com	Google Scholar via SerpApi	2021	https://journals.sagepub.com/doi/abs/10.1177/15365042211058122	… training for street patrol as other police officers but are stationed in a school building. Since they are affiliated with the local police … in de-escalation, trauma-informed practices, and …
Reconsidering police in schools	R King, M Schindler - Contexts, 2021 - journals.sagepub.com	Google Scholar via SerpApi	2021	https://journals.sagepub.com/doi/abs/10.1177/15365042211058122	… training for street patrol as other police officers but are stationed in a school building. Since they are affiliated with the local police … in de-escalation, trauma-informed practices, and …
Preparing teacher candidates for trauma-informed practices	EC Brown, A Freedle, NL Hurless, RD Miller… - Urban …, 2022 - journals.sagepub.com	Google Scholar via SerpApi	2022	https://journals.sagepub.com/doi/abs/10.1177/0042085920974084	… Evaluating foundational professional development training for trauma-informed approaches in schools. Psychological Services, 16(1), 95–102. https://doi.org/10.1037/ser0000312 …
Mindfulness training for primary care for Portuguese-speaking immigrants: A pilot study	M Trombka, TB Creedon, M Demarzo, LT Cuoco… - Frontiers in …, 2021 - frontiersin.org	Google Scholar via SerpApi	2021	https://www.frontiersin.org/articles/10.3389/fpsyt.2021.664381/full	… MTPC is an 8-week, primary care-adapted, referral-based, insurance-reimbursable, trauma-informed MBI that is fully integrated into a healthcare system. The study also examined …
Perceptions of police response to domestic violence in Puerto Rico: Law 54 and human rights	CK Medina, JM Becker, LK Negroni - Journal of human rights and social …, 2020 - Springer	Google Scholar via SerpApi	2020	https://link.springer.com/article/10.1007/s41134-020-00123-3	… of domestic violence training for the general police. As a result, the general … police on a monthly basis to discuss gender justice, providing workshops to inform police of trauma-informed …
Research watch: trauma-informed mental health care and avoiding exclusion of people with a psychosis diagnosis from trauma therapies	S Holttum - Mental Health and Social Inclusion, 2021 - emerald.com	Google Scholar via SerpApi	2021	https://www.emerald.com/insight/content/doi/10.1108/MHSI-02-2021-0006/full/html	… One paper reports ideas of service users and family members for trauma-informed mental … services for psychosis about practices of trauma-informed care. Both papers feature themes …
Digital shadows: confronting the rise of technology-facilitated sexual violence and the quest for systemic solutions	M Sorochinski, E Borukhov - Contemporary Justice Review, 2024 - Taylor & Francis	Google Scholar via SerpApi	2024	https://www.tandfonline.com/doi/abs/10.1080/10282580.2024.2363429	… It urges immediate, multi-pronged action against TFSV, including training for legal and law … of training amongst police: [Police] should be trained to be trauma informed when working …
Policing the (post) colonial body: The Covid-19 lockdown in South Africa	A Reed, Z Xaso - Anthropology Southern Africa, 2022 - Taylor & Francis	Google Scholar via SerpApi	2022	https://www.tandfonline.com/doi/abs/10.1080/23323256.2022.2101498	… communityoriented policing approach that prioritises compassion and trauma-informed practices … to stop commuters from taking the train. This confrontation quickly escalated and led to …
Managing in the contemporary world: rape victims' and supporters' experiences of barriers within the police and the health care system in Tanzania	PS Muganyizi, L Nyström, P Axemo… - Journal of …, 2011 - journals.sagepub.com	Google Scholar via SerpApi	2011	https://journals.sagepub.com/doi/abs/10.1177/0886260510393006	… between the police and the health care system, as well as specific training for professionals … in the formal social networks such as the police or health care services, or to people in the …
Dignity-Infused and Trauma-Informed, Contemplative Pedagogy for Preventing Moral Injury and Promoting Wellbeing	S Simola - Humanistic Management Journal, 2024 - Springer	Google Scholar via SerpApi	2024	https://link.springer.com/article/10.1007/s41463-024-00179-7	… Third, trauma-informed (TI) teaching and a prospective alternative, that of contemplative pedagogy (CP), are evaluated for their potential in the teaching-related prevention of MI and …
Policing education: An empirical review of the challenges and impact of the work of school police officers	S Javdani - American journal of community psychology, 2019 - Wiley Online Library	Google Scholar via SerpApi	2019	https://onlinelibrary.wiley.com/doi/abs/10.1002/ajcp.12306	… Thus, school police represent a workforce positioned at … police. This manuscript aims to (a) advance understanding of the school police workforce, including in relation to school police …
Policing education: An empirical review of the challenges and impact of the work of school police officers	S Javdani - American journal of community psychology, 2019 - Wiley Online Library	Google Scholar via SerpApi	2019	https://onlinelibrary.wiley.com/doi/abs/10.1002/ajcp.12306	… Thus, school police represent a workforce positioned at … police. This manuscript aims to (a) advance understanding of the school police workforce, including in relation to school police …
Police officers' perceptions of their role at overdose events: a qualitative study	J Xavier, A Greer, A Crabtree… - … Education, Prevention and …, 2023 - Taylor & Francis	Google Scholar via SerpApi	2023	https://www.tandfonline.com/doi/abs/10.1080/09687637.2022.2070057	… Police officers may not have appropriate training for some of these roles and, overall, these … Importantly, trauma-informed and de-escalation training is fundamental for police officers …
“Schools are not safer with police”: A critical discourse analysis of public comments on the removal of school resource officers	DMA Jenkins - Journal of Education Human Resources, 2023 - utpjournals.press	Google Scholar via SerpApi	2023	https://www.utpjournals.press/doi/abs/10.3138/jehr-2022-0002	… “good” police. As more districts across the United States consider removing police, this study … opinion on policy decisions, as well as into community attitudes toward police in schools. …
… Health: Article describes a St. Louis-based group prenatal care program, designed by and for Black women, that incorporates trauma-informed care and behavioral …	MC Marill - 2022 - healthaffairs.org	Google Scholar via SerpApi	2022	https://www.healthaffairs.org/doi/abs/10.1377/hlthaff.2022.00798	… It has been eight years since Michael Brown was shot by a White police officer in the St. Louis suburb of Ferguson, and although many in the White community may have moved on, the …
Victim‐survivors' proposed solutions to addressing image‐based sexual abuse in the US: Legal, corporate, educational, technological, and cultural approaches	AA Eaton, MA Krieger, JA Siegel… - Analyses of Social …, 2024 - Wiley Online Library	Google Scholar via SerpApi	2024	https://spssi.onlinelibrary.wiley.com/doi/abs/10.1111/asap.12395	… accessible solutions, we conducted trauma-informed one-on-… Like it’s not a case I think I could make at a police station.” … They also discussed a need to train non-support professionals …
The Behavioral Health Sector Response to Child Sexual Abuse, Exploitation, and Trafficking: A Call to Action	R Seth, J Greenbaum - … of Indian Association for Child and …, 2023 - journals.sagepub.com	Google Scholar via SerpApi	2023	https://journals.sagepub.com/doi/abs/10.1177/09731342231220479	… , systematic, and trauma-informed response to CSV to help … the special juvenile police and other local police are satisfied … across India to update and train pediatricians, physicians, and …
Colorblind policy in a carceral geography: Reclaiming public education	T Schlesinger, M Schmits-Earley - Youth Justice, 2021 - journals.sagepub.com	Google Scholar via SerpApi	2021	https://journals.sagepub.com/doi/abs/10.1177/1473225420931188	… anti-bias or trauma-informed teaching training and continues to … the New York Police Department to train school safety agents … to sever its contract with the police in response to …
Practitioner review: twenty years of research with adverse childhood experience scores–advantages, disadvantages and applications to practice	RE Lacey, H Minnis - Journal of Child Psychology and …, 2020 - Wiley Online Library	Google Scholar via SerpApi	2020	https://acamh.onlinelibrary.wiley.com/doi/abs/10.1111/jcpp.13135	… Trauma informed training also aims to minimise the potential … Trauma informed practices can be extended beyond frontline … Routine Enquiry aims to train frontline practitioners to …
Practitioner review: twenty years of research with adverse childhood experience scores–advantages, disadvantages and applications to practice	RE Lacey, H Minnis - Journal of Child Psychology and …, 2020 - Wiley Online Library	Google Scholar via SerpApi	2020	https://acamh.onlinelibrary.wiley.com/doi/abs/10.1111/jcpp.13135	… Trauma informed training also aims to minimise the potential … Trauma informed practices can be extended beyond frontline … Routine Enquiry aims to train frontline practitioners to …
“This isn't just a police issue”: Tensions between criminal justice and university responses to sexual assault among college students	MK Javorka, R Campbell - American journal of community …, 2021 - Wiley Online Library	Google Scholar via SerpApi	2021	https://onlinelibrary.wiley.com/doi/abs/10.1002/ajcp.12448	… , and (e) major issues in providing training for responders across these systems. We created … We also approach our research and advocacy through a “trauma-informed” lens, meaning …
Psychoeducation for survivors of trauma	BJ Phoenix - Perspectives in Psychiatric care, 2007 - Wiley Online Library	Google Scholar via SerpApi	2007	https://onlinelibrary.wiley.com/doi/abs/10.1111/j.1744-6163.2007.00121.x	… Education about trauma-focused treatment modalities and the rationale for using them is … when the train hit him but I couldn't move. When I was describing what happened to the police, …
A new paradigm: Bringing a historical and sociopolitical trauma lens to the training for welfare practitioners working with Aboriginal families	K Menzies - Children & Society, 2020 - Wiley Online Library	Google Scholar via SerpApi	2020	https://onlinelibrary.wiley.com/doi/abs/10.1111/chso.12375	… of the training curriculum needs to explore the impact of trauma on early brain development, understand trauma-related behaviours and emphasise the importance of trauma-informed …
For women living with HIV, a trauma-informed approach to care	B Rinker - 2019 - healthaffairs.org	Google Scholar via SerpApi	2019	https://www.healthaffairs.org/doi/abs/10.1377/hlthaff.2018.05498	… trauma-informed principles, so she can better support the staff and ensure that the trauma-informed … to have someone come to the clinic to train staff and embed the intervention there. …
Lessons from London: A contemporary examination of the factors affecting attrition among rape complaints	A Murphy, B Hine, JA Yesberg, D Wunsch… - Psychology, Crime & …, 2022 - Taylor & Francis	Google Scholar via SerpApi	2022	https://www.tandfonline.com/doi/abs/10.1080/1068316X.2021.1880584	… They also suggest that training for officers on both the stigma … enhanced development of trauma-informed policing in relation to … to effective, trauma-informed responses to rape cases. …
'Trauma informs so much of what happens:'interpreting refugee-background clients in Aotearoa New Zealand	AG Campanella - Perspectives, 2023 - Taylor & Francis	Google Scholar via SerpApi	2023	https://www.tandfonline.com/doi/abs/10.1080/0907676X.2022.2098784	… of trauma-informed interpreting in … Trauma-informed interpreting (TII) appears to be slowly gaining momentum, with recent seminal training materials developed to inform TII training for …
'I was raped by S anta C laus': Responding to disclosures of sexual assault in mental health inpatient facilities	T Ashmore, J Spangaro… - International journal of …, 2015 - Wiley Online Library	Google Scholar via SerpApi	2015	https://onlinelibrary.wiley.com/doi/abs/10.1111/inm.12114	… This paper introduces a trauma-informed care approach for … assessment, and liaison with police that such services provide … between mental health facilities, police, and sexual assault …
Delivering and implementing child and adolescent mental health training for mental health and allied professionals: a systematic review and qualitative meta …	E Banwell, N Humphrey, P Qualter - BMC medical education, 2021 - Springer	Google Scholar via SerpApi	2021	https://link.springer.com/article/10.1186/s12909-021-02530-0	… However, CYP also encounter a wide variety of non-mental health trained professionals in their everyday lives, including teachers, police, and general healthcare providers. These …
Police mental health in small and rural areas of Pennsylvania	JC Gibbs, JL Schally, A Mullen, M Akdemir… - Policing: An …, 2024 - emerald.com	Google Scholar via SerpApi	2024	https://www.emerald.com/insight/content/doi/10.1108/PIJPSM-02-2024-0020/full/html	… This is especially true in small and rural police departments, where … police, the purpose of this study is to explore the mental health services available to officers in small and rural police …
Understanding and addressing racial stress and trauma in schools: A pathway toward resistance and healing	FT Saleem, TC Howard… - Psychology in the Schools, 2022 - Wiley Online Library	Google Scholar via SerpApi	2022	https://onlinelibrary.wiley.com/doi/abs/10.1002/pits.22615	… Next, we propose that the refined trauma-informed care principles should also be applied … The blueprint calls for increased training for all adults who work within the school ecology or …
Recommendations for responding to survivors of sexual assault: A qualitative study of survivors and support providers	A Kirkner, K Lorenz, SE Ullman - Journal of interpersonal …, 2021 - journals.sagepub.com	Google Scholar via SerpApi	2021	https://journals.sagepub.com/doi/abs/10.1177/0886260517739285	… to survivors have taken a trauma-informed approach. … They also wanted more training for law enforcement and other … to the police in relation to recovery and attitudes toward police. …
Future directions in interpersonal violence and abuse interventions across the lifespan	M Levittan, N Yorke, MBQ Morrissey, T Caprio… - … Violence and Abuse …, 2021 - Springer	Google Scholar via SerpApi	2021	https://link.springer.com/content/pdf/10.1007/978-3-319-89999-2_96.pdf	… evidence-based and trauma-informed strategies, but much more … Wheeler in 1871 was unable to get help from police or … be classified as behavioral training for parents for the purpose of …
Complex histories and complex presentations: Implementation of a manually-guided group treatment for traumatized adolescents	M Habib, V Labruna, J Newman - Journal of family violence, 2013 - Springer	Google Scholar via SerpApi	2013	https://link.springer.com/article/10.1007/s10896-013-9532-y	… Unfortunately, there are few structured trauma-informed … SPARCS routinely provided staff training for direct care workers … day she had been to the police station to identify her rapist in a …
The impact of increased state regulation of campus sexual assault practices: Perspectives of campus personnel	SJ Brubaker, C Mancini - Journal of School Violence, 2017 - Taylor & Francis	Google Scholar via SerpApi	2017	https://www.tandfonline.com/doi/abs/10.1080/15388220.2017.1318577	… for all and providing trauma-informed training for responders. … that their campuses were providing trauma-informed training. In … police, faculty) need to be trained in trauma-informed …
The impact of increased state regulation of campus sexual assault practices: Perspectives of campus personnel	SJ Brubaker, C Mancini - Journal of School Violence, 2017 - Taylor & Francis	Google Scholar via SerpApi	2017	https://www.tandfonline.com/doi/abs/10.1080/15388220.2017.1318577	… for all and providing trauma-informed training for responders. … that their campuses were providing trauma-informed training. In … police, faculty) need to be trained in trauma-informed …
Trauma-focused cognitive behavioral therapy (TF-CBT)	B Allen, E Riden, CE Shenk - … behavioral therapy in youth: Tradition and …, 2020 - Springer	Google Scholar via SerpApi	2020	https://link.springer.com/protocol/10.1007/978-1-0716-0700-8_5	… seek the designations of “trauma-informed” and “evidence-… or agencies that deliver trauma-informed, evidence-based care… its evidence base as a trauma-informed treatment for …
Experiential education and training for employment in justice occupations	PC Kratcoski, PC Kratcoski - 2021 - Springer	Google Scholar via SerpApi	2021	https://link.springer.com/content/pdf/10.1007/978-3-030-80331-5.pdf	… “The Summit County Crisis Response Team volunteer provides traumainformed services to … colleges, a program is utilized in which students training for a career with the national police …
Making rank: The lingering effects of tokenism on female police officers' promotion aspirations	CA Archbold, DM Schulz - Police quarterly, 2008 - journals.sagepub.com	Google Scholar via SerpApi	2008	https://journals.sagepub.com/doi/abs/10.1177/1098611107309628	… police officers' decisions to participate in promotion. Using structured, face-to-face interviews with female police officers in a large Midwestern police … most female police officers were …
Identification and support of autistic individuals within the UK Criminal Justice System: a practical approach based upon professional consensus with input from lived …	E Woodhouse, J Hollingdale, L Davies, Z Al-Attar… - BMC medicine, 2024 - Springer	Google Scholar via SerpApi	2024	https://link.springer.com/article/10.1186/s12916-024-03320-3	… Autism has implications for an individual’s journey through the CJS, from police questioning and engagement in court proceedings through to risk assessment, formulation, therapeutic …
The legacy of shame following childhood sexual abuse disclosures	R Lateef, R Alaggia, D Collin-Vézina… - Journal of child sexual …, 2023 - Taylor & Francis	Google Scholar via SerpApi	2023	https://www.tandfonline.com/doi/abs/10.1080/10538712.2022.2159910	… police officers, lawyers, and all other legal personnel question those alleging CSA. Mandatory trauma-informed training for … the legal process – from trauma-informed police interviews to …
Policing human trafficking: Cultural blinders and organizational barriers	A Farrell, R Pfeffer - The Annals of the American Academy of …, 2014 - journals.sagepub.com	Google Scholar via SerpApi	2014	https://journals.sagepub.com/doi/abs/10.1177/0002716213515835	… What we need to do a lot more of is train emergency first … an investigation, including trauma-informed, culturally sensitive … of police agencies suggest that there is much the police can …
'I'm not getting out of bed!'The criminalisation of young people in residential care	A Gerard, A McGrath, E Colvin… - Australian & New …, 2019 - journals.sagepub.com	Google Scholar via SerpApi	2019	https://journals.sagepub.com/doi/abs/10.1177/0004865818778739	… and training for our staff, and getting them not to use police … things prior to police being called, and only using police as a … care, based on trauma-informed behavioural management …
The Use and Productivity of Visual Aids as Retrieval Support in Police Interviews of Preschool-Aged Victims of Abuse	MS Johnson, MS Hyvik, IC Bråthen… - Journal of Police and …, 2023 - Springer	Google Scholar via SerpApi	2023	https://link.springer.com/article/10.1007/s11896-023-09627-w	… The need for standardized guidelines and specialized training for the use of visual aids in … The interviews were conducted by trained police investigators from 12 police regions, all of …
The double burden of treating traumatic stress in low-resource communities: experiences and perspectives of non-specialist health workers in South Africa	DD Booysen, A Kagee - South African Journal of …, 2022 - journals.sagepub.com	Google Scholar via SerpApi	2022	https://journals.sagepub.com/doi/abs/10.1177/0081246320984051	… on the provision of trauma-focused work. Participants reported … to efforts to implement trauma-focused services in low- and … ?; (b) Where did you train as a counsellor and describe your …
Policing the block: pandemics, systemic racism, and the blood of America	AA Sewell - 2020 - journals.sagepub.com	Google Scholar via SerpApi	2020	https://journals.sagepub.com/doi/abs/10.1111/cico.12517	… policing institutions as a solution to resolve social problems is a start. We must also do so as we reimagine the trauma–informed … They must train mindsets to precision in muting the …
Investing in boys and young men of color	R Bryant, L Harris, K Bird - National Civic Review, 2016 - JSTOR	Google Scholar via SerpApi	2016	https://www.jstor.org/stable/10.1002/ncr.21257	… This includes reevaluating the police presence in schools and exploring opportunities to train … welfare systems to make trauma-informed care a key tenet of their work with youth. Policies …
Building Rapport in Interviews with Adolescent Trafficking Victims	RE Dianiska, E Simpson, S Kim, TD Lyon… - Child Abuse …, 2024 - Wiley Online Library	Google Scholar via SerpApi	2024	https://onlinelibrary.wiley.com/doi/abs/10.1002/car.2864	… Local police may also lack training in questioning victims and in trauma-informed practices. Rather, training for law enforcement has been largely dominated by a focus on suspect …
RESPONDING TO SEXUAL ASSAULT ON CAMPUS	E Sheehy, D Gilbert - degruyter.com	Google Scholar via SerpApi	2024	https://www.degruyter.com/document/doi/10.51644/9781771122849-016/pdf?licenseType=restricted	… in their legitimate demand that police investigate and charge … seek police intervention and cooperate with police investigations… is therefore trauma-informed sexual assault training for all …
Decoupling crisis response from policing—a step toward equitable psychiatric emergency services	E Rafla-Yuan, DK Chhabra… - New England Journal of …, 2021 - Mass Medical Soc	Google Scholar via SerpApi	2021	https://www.nejm.org/doi/abs/10.1056/NEJMms2035710	… We believe that unarmed clinicians must lead crisis response teams, since no amount of training for police in de-escalation and bias can reverse a history of racism. Moreover, involving …
A four-year analysis of labor trafficking cases in the United States: Exploring characteristics and labor trafficking patterns	K Bracy, B Lul, D Roe-Sepowitz - Journal of Human Trafficking, 2021 - Taylor & Francis	Google Scholar via SerpApi	2021	https://www.tandfonline.com/doi/abs/10.1080/23322705.2019.1638148	… rights and protection or training for screening for indicators of … the police (n = 2, 1.6%), or someone else called the police about the … , the literature on trauma informed treatment for labor …
Translation in pre-trial phases of the judicial process: developing a norm-based framework to train translators working into Arabic	SA Halimi - International Journal of Legal Discourse, 2023 - degruyter.com	Google Scholar via SerpApi	2023	https://www.degruyter.com/document/doi/10.1515/ijld-2023-2004/html	… This paper describes how translation is performed in a pre-trial police interview in which the communication of certain basic legal obligations becomes challenging for a migrant person, …
A Decade of Change: Roper v. Simmons, Defending Childhood, and Juvenile Justice Policy	PJ Benekos, AV Merlo - Criminal Justice Policy Review, 2019 - journals.sagepub.com	Google Scholar via SerpApi	2019	https://journals.sagepub.com/doi/abs/10.1177/0887403416648734	… They concluded that trauma-informed care was necessary in helping to build and maintain … Better training for police in dealing with child victims and more research on best practices …
Impact of the boston marathon bombing and its aftermath on refugees and survivors of torture	L Piwowarczyk, D Rous, A Mancuso, K Flinton… - Journal of immigrant and …, 2016 - Springer	Google Scholar via SerpApi	2016	https://link.springer.com/article/10.1007/s10903-015-0263-4	… A few clients expressed feeling safer because of the police in the streets. … relieved that the police on the train were guarding people and did not disclose about the bombing on the train. …
Carceral care in Kentucky: The case of a school safety plan	K J. Selman, HC Baggett, LK Richardson - Urban Education, 2024 - journals.sagepub.com	Google Scholar via SerpApi	2024	https://journals.sagepub.com/doi/abs/10.1177/00420859241244776	… of police, a society built around policing and that presumes their necessity. The world of police is one where those in power see the police as a … If JCPS hires and trains its own School …
Social workers in public libraries: Resource and referral practice and re-thinking patron engagement	B Finch, B Real - Public Library Quarterly, 2023 - Taylor & Francis	Google Scholar via SerpApi	2023	https://www.tandfonline.com/doi/abs/10.1080/01616846.2023.2199671	… of being able to properly train and supervise these potential … this study used the term “trauma-informed” at some point in … have is to call our Anchorage Police Department. And you know, …
“I Want to Be Heard”: Rape Victims' Encounters With Swedish Police	L Rudolfsson - Violence against women, 2023 - journals.sagepub.com	Google Scholar via SerpApi	2023	https://journals.sagepub.com/doi/abs/10.1177/10778012231176206	… of women who reported a rape to police in Sweden, including their descriptions of their police interviews and their perceptions of the police investigations. Another focus is on the …
Eliciting and responding to patient histories of abuse and trauma: challenges for medical education	G Matta, RE Woodward-Kron, S Petty, MR Salzberg - Med J Aust, 2016 - mja.com.au	Google Scholar via SerpApi	2016	https://www.mja.com.au/system/files/issues/205_06/10.5694mja16.00216.pdf	… Here, we discuss why and how we should better train doctors to elicit and … Trauma-informed health care is an invaluable concept which we propose should extend to trauma-informed …
Ten women murdered already in 2024	A Bhamjee - Green Left Weekly, 2024 - search.informit.org	Google Scholar via SerpApi	2024	https://search.informit.org/doi/pdf/10.3316/informit.T2024031400014501823349833	… Another recommendation calls for “additional and ongoing training” for police regarding “the … Police also need to understand how to undertake “trauma-informed communication and …
Women who abuse substances and how they perceive their interactions with the police	JL Kenney - Social work in public health, 2020 - Taylor & Francis	Google Scholar via SerpApi	2020	https://www.tandfonline.com/doi/abs/10.1080/19371918.2020.1731642	… Change the relationship that we have with police officers.” … and police officers getting to know one another: “Training for … and trauma-informed manner, the trust between the police and …
Criminal law: Affirmative consent: What the'commonsense'NSW law reforms mean	L Snell - LSJ: Law Society Journal, 2022 - search.informit.org	Google Scholar via SerpApi	2022	https://search.informit.org/doi/abs/10.3316/informit.339561600645755	… , as well as targeted training for police, legal practitioners and … targeted training for police, legal practitioners and judiciary. … this be done in as trauma informed and culturally safe way as …
Criminal justice system responses to human trafficking	A Farrell, B Kane - The Palgrave international handbook of human …, 2020 - Springer	Google Scholar via SerpApi	2020	https://link.springer.com/content/pdf/10.1007/978-3-319-63058-8_40.pdf	… legal mandates to train the local law enforcement officials and the content and nature of … , police need to use trauma-informed and victim-centered techniques. However, most police lack …
Helping schools prepare for and prevent the worst: A conversation with Jaclyn Schildkraut	K Vail - Phi Delta Kappan, 2022 - journals.sagepub.com	Google Scholar via SerpApi	2022	https://journals.sagepub.com/doi/abs/10.1177/00317217221142979	… trauma-informed way. Through her work and research with the Syracuse City School District, she recommends best practices and stresses the importance of training for … trauma-informed …
Legislation takes aim at gender-based violence and inequality	A Bortoli - Green Left Weekly, 2022 - search.informit.org	Google Scholar via SerpApi	2022	https://search.informit.org/doi/pdf/10.3316/informit.688259024771709	… It recommends changes to legal and policing practices, such as better training for police and lawyers. It advocates for traumainformed support for victimsurvivors and includes …
“Suddenly everyone's an expert in our field”: Campus victim advocates and the promise and perils of professionalization	SJ Brubaker, B Keegan - Violence against women, 2019 - journals.sagepub.com	Google Scholar via SerpApi	2019	https://journals.sagepub.com/doi/abs/10.1177/1077801218807096	… police, who were less likely to receive training specific to Title IX or trauma-informed responses, than with campus police… agency even refused to train campus-based advocates because …
Modern slavery in the United Kingdom: The illegal migration act risks undermining efforts to combat exploitation	S Oram - PLoS Medicine, 2023 - journals.plos.org	Google Scholar via SerpApi	2023	https://journals.plos.org/plosmedicine/article?id=10.1371/journal.pmed.1004279	… the patient to remain in their care and contact the police [6]. … due to limited availability of trauma-informed therapies, long … care and support, and improved training for professionals [14]. …
