# Supplementary material for: AI-pocalypse now: Automating the systematic literature review with SPARK (Systematic processing and automated review Kit) – gathering, organising, filtering, and scaffolding
Source: MethodsX. 2024 Dec 21;14:103129. doi: 10.1016/j.mex.2024.103129 (PMC11751522; doi:10.1016/j.mex.2024.103129)
Supplement: Supplementary file 6 [file mmc6.zip › TIP_google_Removed_articles.csv]

title	authors	source	year	doi	abstract
Merseyside Police Trauma-Informed Training	C Wilson, N Butler, AM Farrugia, Z Quigg - 2023 - ljmu.ac.uk	Google Scholar via SerpApi	2023	https://www.ljmu.ac.uk/-/media/phi-reports/pdf/2023-06-merseyside-police-trauma-informed-training-evaluation.pdf	… As such Merseyside Violence Reduction Partnership (MVRP) have funded the implementation of trauma-informed training for police staff, to improve staff knowledge and understanding …
An evaluation of the Adverse Childhood Experience (ACE) Informed Approach to Policing Vulnerability Training (AIAPVT) pilot	K Ford, A Newbury, Z Meredith, J Evans, J Roderick - 2019 - phwwhocc.co.uk	Google Scholar via SerpApi	2019	https://phwwhocc.co.uk/wp-content/uploads/2020/07/3-ACEs-Training-Evaluation-Report.pdf	… further examine the effect of this type of training on different roles and impact on policing. • With many areas developing trauma-informed training for police staff across the UK, and …
Advancements in trauma-informed training and interviewing for law enforcement and prosecutors	BA Campbell - Sexual assault kits and reforming the response …, 2022 - api.taylorfrancis.com	Google Scholar via SerpApi	2022	https://api.taylorfrancis.com/content/chapters/edit/download?identifierName=doi&identifierValue=10.4324/9781003186816-23&type=chapterpdf	… of the KY DOCJT training on police officers’ knowledge of trauma-informed practices? … to determine (a) the length and content of training for optimal outcomes, and (b) if trauma-informed …
An evaluation of the Criminal Justice Adverse Childhood Experience (ACEs) training and Trauma Awareness Training (TAT): national roll out to members of Her …	J Beer, H Janssen, F Glendinning… - Public Health Wales NHS …, 2020 - icccgsib.co.uk	Google Scholar via SerpApi	2020	https://icccgsib.co.uk/wp-content/uploads/2021/07/PHW-EAT-ACEs-Criminal-Justice-TAT-report-2.pdf	… a bank of resources for police and partners to draw upon … The high mean scores highlights the success of the ‘train the … to train all staff to use an ACE and trauma-informed approach. …
Understanding the potential of trauma-informed training in Violence Reduction Units	HH Wilson, ES de Lima, G Davis, C Preece, T McBride - 2022 - eif.org.uk	Google Scholar via SerpApi	2022	https://www.eif.org.uk/files/pdf/trauma-informed-training-in-violence-reduction-units-report.pdf	… trauma-informed training for frontline professionals. This report focuses on this final element of the fund: trauma-informed … Others focused primarily on the police, seeing trauma-informed …
Trauma-informed approach to assessing the creation, organization, and utility of school resource (liaison) officer programs	JK Cameron, K Godden, WS Pollack, M Wong… - 2020 - nactatr.com	Google Scholar via SerpApi	2020	https://nactatr.com/news/files/CanadaSRO.pdf	… Provide a course of training for school personnel in handling crisis situations, which may … of trauma-informed practices as part of school board and police partnerships serving students. …
Do Trauma-Informed Investigation Teams in One Hospital Increase Detection, Reduce Repeat Victimisation, and Reduce Recidivism: A Comparative Study	K Bradley - 2024 - crim.cam.ac.uk	Google Scholar via SerpApi	2024	https://www.crim.cam.ac.uk/files/pol-2220_thesis_katherine_bradley.pdf	… training for … of traumainformed practice, as is a lack of resources to implement training. Whilst this work offers a valuable viewpoint on the adoption of trauma-informed practice in policing…
The Policing Mind: Developing Trauma Resilience for a New Era	JK Miller - 2022 - books.google.com	Google Scholar via SerpApi	2022	https://books.google.com/books?hl=en&lr=&id=FVtlEAAAQBAJ&oi=fnd&pg=PP1&dq=(+(+%22trauma+aware%22+OR+%22trauma+informed%22+OR+%22trauma+focused%22+OR+%22trauma+responsive%22+OR+%22trauma+specific%22+OR+%22trauma+violence+informed%22+)+AND+(+%22police%22+OR+%22policing%22)+AND+(train*))&ots=ODDMKvXwgs&sig=kCX9x5HJCGMp5zt8yFfxmSxxcms	… social influences on police resilience and how wellbeing and trauma- informed initiatives are … • What if we were able to train our brains to trust our senses and our clarity of thought better…
Adopting a trauma-informed approach to gender-based violence across the life course	M Sperlich, P Logan-Greene, A Finucane - Understanding gender-based …, 2021 - Springer	Google Scholar via SerpApi	2021	https://link.springer.com/chapter/10.1007/978-3-030-65006-3_12	… police officers in trauma-responsive principles to be CRI advocates embedded within the police … care youth, provision of trauma-responsive parenting skills training for foster parents and …
Best Practices in Community Conscious Policing	B Lee - 2019 - books.google.com	Google Scholar via SerpApi	2019	https://books.google.com/books?hl=en&lr=&id=w-ipDwAAQBAJ&oi=fnd&pg=PR18&dq=(+(+%22trauma+aware%22+OR+%22trauma+informed%22+OR+%22trauma+focused%22+OR+%22trauma+responsive%22+OR+%22trauma+specific%22+OR+%22trauma+violence+informed%22+)+AND+(+%22police%22+OR+%22policing%22)+AND+(train*))&ots=UN158WZ9Op&sig=bMLqIWO_l1f1FqbeI1Oc_uiI2EY	… police trainers and thousands of community participants. T4T is a community-led organization which trains law … , HealingCentered and Trauma-Informed approach to public involvement …
Psychosocial determinants of violence and trauma-informed implications for treatment	D Horowitz, M Guyer, K Sanders - The Routledge International …, 2018 - taylorfrancis.com	Google Scholar via SerpApi	2018	https://www.taylorfrancis.com/chapters/edit/10.4324/9781315618777-30/psychosocial-determinants-violence-trauma-informed-implications-treatment-deborah-horowitz-margaret-guyer-kathy-sanders	… Given such a culture, terms such as trauma-informed, person-centred, and recovery-… Providing training for staff is not enough; being trauma-informed requires changing the traditional …
Interventions, training, and technologies for improved police well-being and performance	EP Arble, BB Arnetz - 2021 - books.google.com	Google Scholar via SerpApi	2021	https://books.google.com/books?hl=en&lr=&id=5twzEAAAQBAJ&oi=fnd&pg=PR1&dq=(+(+%22trauma+aware%22+OR+%22trauma+informed%22+OR+%22trauma+focused%22+OR+%22trauma+responsive%22+OR+%22trauma+specific%22+OR+%22trauma+violence+informed%22+)+AND+(+%22police%22+OR+%22policing%22)+AND+(train*))&ots=tZ4rys3Epp&sig=drhY_NvmOdI7aEU_Rl6VsPjIulo	… Police University College of Finland. This chapter informs consistent and adequate pedagogical training for … training highlighting traumainformed and victim-supportive police response …
Centering the Community's Voice and Needs in Gang Prevention and Intervention through a Trauma-Informed Lens	JN Estrada, E Hernandez… - From Trauma to …, 2022 - taylorfrancis.com	Google Scholar via SerpApi	2022	https://www.taylorfrancis.com/chapters/edit/10.4324/9781003046295-12/centering-community-voice-needs-gang-prevention-intervention-trauma-informed-lens-joey-nu%C3%B1ez-estrada-edwin-hernandez-jesus-sandoval-hernandez	… individual and family counseling, social competence training, academic support, parent/… victims’ assistance and the San Diego Police Department to provide support for families dealing …
Trauma-informed forensic practice	P Willmot, L Jones - 2022 - api.taylorfrancis.com	Google Scholar via SerpApi	2022	https://api.taylorfrancis.com/content/books/mono/download?identifierName=doi&identifierValue=10.4324/9781003120766&type=googlepdf	… Chapter 3 considers how to approach forensic risk assessment in a trauma- informed way. This is an area where a trauma- informed approach can greatly enrich our understanding of …
Trauma-informed Practice	P Gray, D Jump, H Smithson - Adverse …, 2023 - bristoluniversitypressdigital.com	Google Scholar via SerpApi	2023	https://bristoluniversitypressdigital.com/monochap/book/9781529225952/ch007.xml	… 6), it is clear that a trauma-informed approach is essential when working with perpetrators of SYV. … , however, this chapter will first outline the strengths of a trauma-informed approach. …
Why the police should be trained by Black people	NC Pratt-Harris - 2022 - books.google.com	Google Scholar via SerpApi	2022	https://books.google.com/books?hl=en&lr=&id=HiRnEAAAQBAJ&oi=fnd&pg=PT18&dq=(+(+%22trauma+aware%22+OR+%22trauma+informed%22+OR+%22trauma+focused%22+OR+%22trauma+responsive%22+OR+%22trauma+specific%22+OR+%22trauma+violence+informed%22+)+AND+(+%22police%22+OR+%22policing%22)+AND+(train*))&ots=zcpjQRHsT1&sig=YfLuR5Z9I54Tuiw92lE-em7eDTc	… argument to support the need for encompassing training for police officers that include instruction in the communities they serve. Her assertion that Black trainers will be more adapt at …
A treasure box for creating trauma-informed organizations: A ready-to-use resource for trauma, adversity, and culturally informed, infused and responsive …	K Treisman - 2021 - books.google.com	Google Scholar via SerpApi	2021	https://books.google.com/books?hl=en&lr=&id=LfQxEAAAQBAJ&oi=fnd&pg=PP1&dq=(+(+%22trauma+aware%22+OR+%22trauma+informed%22+OR+%22trauma+focused%22+OR+%22trauma+responsive%22+OR+%22trauma+specific%22+OR+%22trauma+violence+informed%22+)+AND+(+%22police%22+OR+%22policing%22)+AND+(train*))&ots=1O1XBVWyxF&sig=eUtVtAAY2_2fKUCfGLuoUp7F7cI	… , cultural humility, co-production, team meeting ideas, staff wellbeing and more, this is the ultimate treasure trove for getting your organization truly and meaningfully trauma-informed. …
The Duty to Do Better: Trauma-Informed Lawyering	ML McCallum - Justice, Indigenous Peoples, and Canada - taylorfrancis.com	Google Scholar via SerpApi	2024	https://www.taylorfrancis.com/chapters/edit/10.4324/9780429020858-17/duty-better-myrna-lynne-mccallum	… my journey to becoming a trauma- informed lawyer. I will … , child protection workers and police officers working in various … Without trauma- informed training for lawyers and judges, we …
Equity-centered trauma-informed education	AS Venet - 2023 - taylorfrancis.com	Google Scholar via SerpApi	2023	https://www.taylorfrancis.com/books/mono/10.4324/9781032677989/equity-centered-trauma-informed-education-alex-shevrin-venet	… first started using trauma-informed practices, and … trauma-informed prac tices to transform our educational system and create a better world. This happens when we see trauma-informed …
Trauma-Informed Care, Psychological First Aid, and Recovery-Oriented Approaches in the Emergency Room	B Merotto, SA Simpson - Emergency Psychiatry, 2023 - books.google.com	Google Scholar via SerpApi	2023	https://books.google.com/books?hl=en&lr=&id=SnW6EAAAQBAJ&oi=fnd&pg=PA440&dq=(+(+%22trauma+aware%22+OR+%22trauma+informed%22+OR+%22trauma+focused%22+OR+%22trauma+responsive%22+OR+%22trauma+specific%22+OR+%22trauma+violence+informed%22+)+AND+(+%22police%22+OR+%22policing%22)+AND+(train*))&ots=nixWe7y_OJ&sig=hA8iF-zz1FzMJvY6pJTfTDQUMEE	… 13 Crisis intervention training for law enforcement officers leads to improved officer satisfaction, reductions in the use of force, and likely reduces unnecessary mental health-related …
Trauma-informed practices for postsecondary education: A guide	S Davidson - Education Northwest, 2017 - ecampusontario.pressbooks.pub	Google Scholar via SerpApi	2017	https://ecampusontario.pressbooks.pub/app/uploads/sites/1721/2021/10/trauma-informed-practices-postsecondary-508.pdf	Over the past 30 years, researchers have built a strong evidence base for trauma-informed approaches in medical and judicial fields. Awareness of trauma and its wide-reaching …
UTSU Report on Campus Police	A McLean - 2021 - utsu.ca	Google Scholar via SerpApi	2021	http://www.utsu.ca/wp-content/uploads/2021/04/UTSU-Report-on-Campus-Police.pdf	… University and that a trauma-informed protocol to support Campus Police in their evaluation of … mental health training for Campus Police and increased collaboration between Campus …
Trauma-informed journalism	KJ Becker, L Shontz - Trauma in Adult and Higher Education …, 2022 - books.google.com	Google Scholar via SerpApi	2022	https://books.google.com/books?hl=en&lr=&id=rclfEAAAQBAJ&oi=fnd&pg=PA205&dq=(+(+%22trauma+aware%22+OR+%22trauma+informed%22+OR+%22trauma+focused%22+OR+%22trauma+responsive%22+OR+%22trauma+specific%22+OR+%22trauma+violence+informed%22+)+AND+(+%22police%22+OR+%22policing%22)+AND+(train*))&ots=AR4F5WQ-lJ&sig=WT40WalLZc5MB4ubmT1pZ3t0Cf8	… Police departments across the country are increasingly receiving training on trauma-informed … Trauma, which has been providing important training for decades, is providing tools not …
Trauma-informed journalism	KJ Becker, L Shontz - Trauma in Adult and Higher Education …, 2022 - books.google.com	Google Scholar via SerpApi	2022	https://books.google.com/books?hl=en&lr=&id=rclfEAAAQBAJ&oi=fnd&pg=PA205&dq=(+(+%22trauma+aware%22+OR+%22trauma+informed%22+OR+%22trauma+focused%22+OR+%22trauma+responsive%22+OR+%22trauma+specific%22+OR+%22trauma+violence+informed%22+)+AND+(+%22police%22+OR+%22policing%22)+AND+(train*))&ots=AR4F5WQ-lL&sig=ZLa344fiXMOKYgxoEGatbFv4hqc	… Police departments across the country are increasingly receiving training on trauma-informed … Trauma, which has been providing important training for decades, is providing tools not …
Experiencing the Juvenile Legal System as a Girl: Lessons from Gender-Responsive Approaches and Trauma-Informed Care	NC McKenna, VR Anderson, E Kiki… - … Routledge Handbook of …, 2022 - taylorfrancis.com	Google Scholar via SerpApi	2022	https://www.taylorfrancis.com/chapters/edit/10.4324/9781003202295-43/experiencing-juvenile-legal-system-girl-nicole-mckenna-valerie-anderson-eurielle-kiki-destinee-starcher	… Trauma-informed care is highlighted in this chapter as … in order to respond in trauma-informed ways. These approaches … Think Trauma is a trauma-informed training for residential staf…
Experiencing the Juvenile Legal System as a Girl: Lessons from Gender-Responsive Approaches and Trauma-Informed Care	NC McKenna, VR Anderson, E Kiki… - … Routledge Handbook of …, 2022 - taylorfrancis.com	Google Scholar via SerpApi	2022	https://www.taylorfrancis.com/chapters/edit/10.4324/9781003202295-43/experiencing-juvenile-legal-system-girl-nicole-mckenna-valerie-anderson-eurielle-kiki-destinee-starcher	… Trauma-informed care is highlighted in this chapter as … in order to respond in trauma-informed ways. These approaches … Think Trauma is a trauma-informed training for residential staf…
Sex trafficking and commercial sexual exploitation: Prevention, advocacy, and trauma-informed practice	LB Gerassi, AJ Nichols - 2017 - books.google.com	Google Scholar via SerpApi	2017	https://books.google.com/books?hl=en&lr=&id=enFfDgAAQBAJ&oi=fnd&pg=PP1&dq=(+(+%22trauma+aware%22+OR+%22trauma+informed%22+OR+%22trauma+focused%22+OR+%22trauma+responsive%22+OR+%22trauma+specific%22+OR+%22trauma+violence+informed%22+)+AND+(+%22police%22+OR+%22policing%22)+AND+(train*))&ots=xjHOssXGOv&sig=IGeqpGG36tdtZhfbfJzIhUoQ494	… , trauma-informed lens that adheres to principles of cultural competency. Highlights include: Integrates a trauma informed … the reader in implementing trauma-informed programming in a …
Sex trafficking and commercial sexual exploitation: Prevention, advocacy, and trauma-informed practice	LB Gerassi, AJ Nichols - 2017 - books.google.com	Google Scholar via SerpApi	2017	https://books.google.com/books?hl=en&lr=&id=enFfDgAAQBAJ&oi=fnd&pg=PP1&dq=(+(+%22trauma+aware%22+OR+%22trauma+informed%22+OR+%22trauma+focused%22+OR+%22trauma+responsive%22+OR+%22trauma+specific%22+OR+%22trauma+violence+informed%22+)+AND+(+%22police%22+OR+%22policing%22)+AND+(train*))&ots=xjHOssXGOx&sig=ll7pw-3ksBHpAaA-AxXC4ZoWu1o	… , trauma-informed lens that adheres to principles of cultural competency. Highlights include: Integrates a trauma informed … the reader in implementing trauma-informed programming in a …
Achieving Best Evidence for Vulnerable Witnesses: The Use of Trauma-Informed Theory to Reform the Sexual Assault Trial	A Cossins, A Cossins - Closing the Justice Gap for Adult and Child Sexual …, 2020 - Springer	Google Scholar via SerpApi	2020	https://link.springer.com/chapter/10.1057/978-1-137-32051-3_11	… trauma-informed care would ideally inform reforms of various legal processes from the first report to the police … in Ohio … the court provides trauma training for judges and staff. The court …
The intersection of identities in supervision for trauma-informed practice: Challenges and strategies	R Berger, L Quiros… - Trauma-Informed …, 2020 - taylorfrancis.com	Google Scholar via SerpApi	2020	https://www.taylorfrancis.com/chapters/edit/10.4324/9780429330353-7/intersection-identities-supervision-trauma-informed-practice-challenges-strategies-roni-berger-laura-quiros-jamie-benavidez-hatzis	… Future researchers should examine the suggested strategies in the context of training for trauma-informed practice. Specifically, there is need for more nuanced empirical knowledge …
Living with and Healing from Complex Trauma	PSP Officer - malesurvivorsotago.nz	Google Scholar via SerpApi	2024	https://www.malesurvivorsotago.nz/wp-content/uploads/2021/10/Spotlight-Report-Living-with-Complex-Trauma-AUG21.pdf	… Trauma-informed services are services which are informed by the possibility of the lived … o Trauma-informed training for allied health, mental health practitioners, police, paramedics, …
Achieving Best Evidence for Vulnerable Witnesses: The Use of Trauma-Informed Theory to Reform the Sexual Assault Trial	A Cossins, A Cossins - Closing the Justice Gap for Adult and Child Sexual …, 2020 - Springer	Google Scholar via SerpApi	2020	https://link.springer.com/chapter/10.1057/978-1-137-32051-3_11	… trauma-informed care would ideally inform reforms of various legal processes from the first report to the police … in Ohio … the court provides trauma training for judges and staff. The court …
The intersection of identities in supervision for trauma-informed practice: Challenges and strategies	R Berger, L Quiros… - Trauma-Informed …, 2020 - taylorfrancis.com	Google Scholar via SerpApi	2020	https://www.taylorfrancis.com/chapters/edit/10.4324/9780429330353-7/intersection-identities-supervision-trauma-informed-practice-challenges-strategies-roni-berger-laura-quiros-jamie-benavidez-hatzis	… Future researchers should examine the suggested strategies in the context of training for trauma-informed practice. Specifically, there is need for more nuanced empirical knowledge …
Living with and Healing from Complex Trauma	PSP Officer - malesurvivorsotago.nz	Google Scholar via SerpApi	2024	https://www.malesurvivorsotago.nz/wp-content/uploads/2021/10/Spotlight-Report-Living-with-Complex-Trauma-AUG21.pdf	… Trauma-informed services are services which are informed by the possibility of the lived … o Trauma-informed training for allied health, mental health practitioners, police, paramedics, …
Improving Law Enforcement Responses to Gender-Based Violence	C Bettinger-López, T Ezer - … & Littlefield Handbook of Policing …, 2021 - books.google.com	Google Scholar via SerpApi	2021	https://books.google.com/books?hl=en&lr=&id=pCUgEAAAQBAJ&oi=fnd&pg=PA297&dq=(+(+%22trauma+aware%22+OR+%22trauma+informed%22+OR+%22trauma+focused%22+OR+%22trauma+responsive%22+OR+%22trauma+specific%22+OR+%22trauma+violence+informed%22+)+AND+(+%22police%22+OR+%22policing%22)+AND+(train*))&ots=siv1H_2dXh&sig=uYxo4S-q0afHv9_X45U-cVyxuPE	… , trauma-informed, and free from bias. While many survivors are reluctant to turn to the police… including programs to train public officials in all branches of the administration of justice and …
… : Conceiving, Developing, Managing, and Learning From a Large-Scale, Multidisciplinary, Scenario-Based Project Supporting Police De-Escalation Training in …	N Alvarez, K Solga - Theatre and Performance in the Neoliberal …, 2019 - taylorfrancis.com	Google Scholar via SerpApi	2019	https://www.taylorfrancis.com/chapters/edit/10.4324/9781003007289-8/living-interdiscipline-natalie-alvarez-kim-solga	… changing the paradigm for police training in response to … illness who have had encounters with police to be at the table … and thus help develop trauma-informed approaches to persons …
Trauma-informed professional development	B Pierce - Trauma Responsive Child Welfare Systems, 2018 - Springer	Google Scholar via SerpApi	2018	https://link.springer.com/chapter/10.1007/978-3-319-64602-2_20	… No one wants a call from the police at 2 in the morning, yet, … and, using a trauma-informed lens which ultimately involves … Organizations should also have a policy and train workers on …
Trauma-Informed Practices: The Need for Cultural Safety in Criminal Justice	T Dune, A Workman, PM Griffin… - Culture, Diversity, and …, 2023 - taylorfrancis.com	Google Scholar via SerpApi	2023	https://www.taylorfrancis.com/chapters/edit/10.4324/9781003258032-3/trauma-informed-practices-tinashe-dune-alex-workman-patricia-griffin-ranya-kaddour	… the role and impact of trauma-informed practice, this chapter … trauma-informed practice and outline key principles of this approach. The chapter will also describe how trauma-informed …
Trauma-Informed Practices: The Need for Cultural Safety in Criminal Justice	T Dune, A Workman, PM Griffin… - Culture, Diversity, and …, 2023 - taylorfrancis.com	Google Scholar via SerpApi	2023	https://www.taylorfrancis.com/chapters/edit/10.4324/9781003258032-3/trauma-informed-practices-tinashe-dune-alex-workman-patricia-griffin-ranya-kaddour	… the role and impact of trauma-informed practice, this chapter … trauma-informed practice and outline key principles of this approach. The chapter will also describe how trauma-informed …
Activists' Use of Trauma-Informed Frameworks: Insights From Popular Education Spaces in Buenos Aires, Argentina	JL O'Donnell, R John, G Valdivia - Navigating Precarity in …, 2022 - taylorfrancis.com	Google Scholar via SerpApi	2022	https://www.taylorfrancis.com/chapters/edit/10.4324/9781003258223-14/activists-use-trauma-informed-frameworks-jennifer-lee-donnell-rebecca-john-guadalupe-valdivia	… and to also ensure that judges, doctors, police, and employers complied with the laws and … We are forming together on the train each day to work, we have shared responsibilities that …
Trauma Responsive Educational Practices: Helping Students Cope and Learn	M Keels - 2023 - books.google.com	Google Scholar via SerpApi	2023	https://books.google.com/books?hl=en&lr=&id=tUa2EAAAQBAJ&oi=fnd&pg=PP1&dq=(+(+%22trauma+aware%22+OR+%22trauma+informed%22+OR+%22trauma+focused%22+OR+%22trauma+responsive%22+OR+%22trauma+specific%22+OR+%22trauma+violence+informed%22+)+AND+(+%22police%22+OR+%22policing%22)+AND+(train*))&ots=rqwuzPvSOK&sig=6-dnheZXy3Niu6CtHuHjOnrAsro	… vidual therapy or Tier 2 small-group counselling, educators can still significantly reduce cognitive, emotional, and behavorial dysregulation by implementing Tier 1 trauma responsive …
Members of the District of Columbia Police Reform Commission	E Bell, TE Campus, RS Bennett, D Gholston… - 2021 - aje-dc.org	Google Scholar via SerpApi	2021	https://www.aje-dc.org/wp-content/uploads/2021/04/Police-Reform-Commission-Full-Report.pdf	… ; they must be trauma-informed and trauma-responsive and seamlessly connected as a network … Require more extensive training for the District’s thousands of special police officers and …
The Impact of Hospital Security Measures on the Provision of Equitable Care	S Sankaran - Health Equity in Hospital Medicine: Foundations …, 2023 - Springer	Google Scholar via SerpApi	2023	https://link.springer.com/chapter/10.1007/978-3-031-44999-4_22	… Trauma-informed care approaches can be used to train … The use of unbiased trauma-informed care training for all … of caring for patients, rather than policing them, are all potentially …
Building a trauma-informed restorative school: Skills and approaches for improving culture and behavior	J Brummer - 2020 - books.google.com	Google Scholar via SerpApi	2020	https://books.google.com/books?hl=en&lr=&id=e0TyDwAAQBAJ&oi=fnd&pg=PP1&dq=(+(+%22trauma+aware%22+OR+%22trauma+informed%22+OR+%22trauma+focused%22+OR+%22trauma+responsive%22+OR+%22trauma+specific%22+OR+%22trauma+violence+informed%22+)+AND+(+%22police%22+OR+%22policing%22)+AND+(train*))&ots=AD8U_qfSoE&sig=mpHMPYUAyI2jzBqnkINAWJaNjDE	… In my attempts to keep that secret guarded and safe, I was almost arrested by the police … , it is almost guaranteed that class will be a train-wreck when they have a substitute teacher who …
Building a trauma-informed restorative school: Skills and approaches for improving culture and behavior	J Brummer - 2020 - books.google.com	Google Scholar via SerpApi	2020	https://books.google.com/books?hl=en&lr=&id=e0TyDwAAQBAJ&oi=fnd&pg=PP1&dq=(+(+%22trauma+aware%22+OR+%22trauma+informed%22+OR+%22trauma+focused%22+OR+%22trauma+responsive%22+OR+%22trauma+specific%22+OR+%22trauma+violence+informed%22+)+AND+(+%22police%22+OR+%22policing%22)+AND+(train*))&ots=AD8U_qfSpF&sig=v89SeyRO2JQC1tXxDgvS6eJeqlE	… In my attempts to keep that secret guarded and safe, I was almost arrested by the police … , it is almost guaranteed that class will be a train-wreck when they have a substitute teacher who …
HEAL PA: The Movement to Make Pennsylvania a Trauma-Informed and Healing-Centered State	D Jurman - Innovative Methods in Child Maltreatment Research …, 2023 - Springer	Google Scholar via SerpApi	2023	https://link.springer.com/chapter/10.1007/978-3-031-33739-0_11	… We would like to see that kind of training for … training for all our police officers and our judges, our parole officers, social workers, teachers, pediatricians, you name it. We want training for …
Interviewing Adult Complainants in Sexual Assault Cases	K Chenier, R Milne, K Smith, B Snook - Criminal Investigations of Sexual …, 2021 - Springer	Google Scholar via SerpApi	2021	https://link.springer.com/chapter/10.1007/978-3-030-79968-7_6	… Although police services internationally have special units, … victim-centred and trauma-informed process, good interviewing … Can we train people to use the cognitive interview, and other …
Trauma-informed mindfulness with teens: A guide for mental health professionals	S Himelstein - 2019 - books.google.com	Google Scholar via SerpApi	2019	https://books.google.com/books?hl=en&lr=&id=2EO2DwAAQBAJ&oi=fnd&pg=PT4&dq=(+(+%22trauma+aware%22+OR+%22trauma+informed%22+OR+%22trauma+focused%22+OR+%22trauma+responsive%22+OR+%22trauma+specific%22+OR+%22trauma+violence+informed%22+)+AND+(+%22police%22+OR+%22policing%22)+AND+(train*))&ots=QA3EsiNJsN&sig=PXQJ8uNp642eru-_OLbcbgTWt_c	… a few subtle alterations to be trauma-informed; other times a … these strategies from a trauma-informed lens, my clinical … the young man who took the police on a car chase. When he …
Advancing trauma-informed systems change in a family drug treatment court context	LA Drabble, S Jones, V Brown - Caregiver Substance Use and …, 2016 - api.taylorfrancis.com	Google Scholar via SerpApi	2016	https://api.taylorfrancis.com/content/chapters/edit/download?identifierName=doi&identifierValue=10.4324/9781315540900-6&type=chapterpdf	… trauma-informed services and opportunities for trauma train… trauma-informed walk-throughs revealed the assessment’s strengths, limitations, and potential for furthering traumainformed …
Action Research, Design Thinking: Consulting at a Trauma-Informed Community School	WL Conwill, RW Bailey - … on Community Schools and the Engaged …, 2020 - igi-global.com	Google Scholar via SerpApi	2020	https://www.igi-global.com/chapter/action-research-design-thinking/237500	… Police were summoned to the school at least two times during the month of March 2015 … , and she brought in on-site training for traumainformed schools. When she asked the consultant …
Adverse Childhood Experiences (ACEs) and Housing Vulnerability: Report and Evaluation of ACE-informed Training for Housing	C Grey, L Woodfine - 2018 - icccgsib.co.uk	Google Scholar via SerpApi	2018	https://icccgsib.co.uk/wp-content/uploads/2020/08/ACEs-Housing-Vulnerability-Report-Evaluation-of-ACE-informed-Training-for-Housing.pdf	… adapted to the Housing sector and piloted in Bridgend based on a trauma-informed model that has been developed for use by South Wales Police frontline workforce (Ford et al., 2017). …
Examining the Use of Virtual Care Interventions to Provide Trauma-focused Treatment to Do-mestic Violence and Sexual Assault Populations: Findings of a …	S Montesanti, W Ghidei… - Edmonton …, 2020 - covid19mentalhealthresearch.ca	Google Scholar via SerpApi	2020	http://covid19mentalhealthresearch.ca/wp-content/uploads/2021/01/MONTESANTI-CMH-Rapid_Knowledge-Synthesis-Report_Final-Nov2020.pdf	… Some changes include implementing new organizational policies and procedures,providing employees with training on the use of virtual care platforms, providing important guidelines …
The Science of Neurobiology of Sexual Assault Trauma and the Utah Legal System	UP Council - media.guidebook.com.s3 …	Google Scholar via SerpApi	2024	http://media.guidebook.com.s3.amazonaws.com/upload/158797/6D9pnOUhDRWGUJsEHttOxQH73xYcr0IOAz9W.pdf	… One such tool, a one-sheet Trauma Informed Victim Interview (“TIVI”) guide for police … and implement a Trauma Informed Victim Interview (TIVI) protocol. WVCPD agreed to train all of its …
Public Health and Law Enforcement Collaborations	National Academies of Sciences … - … Violence as a …, 2017 - ncbi.nlm.nih.gov	Google Scholar via SerpApi	2017	https://www.ncbi.nlm.nih.gov/books/NBK441707/	… The goal, he said, is to train police officers who respond to … the trauma-informed initiatives, the Cincinnati Police Children … all of their systems about trauma-informed care, education, the …
A trauma-informed approach to affirming the humanity of African American boys and supporting healthy transitions to manhood	JR Smith Lee - Boys and men in African American families, 2016 - Springer	Google Scholar via SerpApi	2016	https://link.springer.com/chapter/10.1007/978-3-319-43847-4_6	… A trauma-informed approach to research and intervention … mean rigorous training of police officers to increase cultural … At the same time, this integrated approach could train parents …
Embodied conversations: Culturally and trauma-informed healing practices in dance/movement therapy	M Rivera, C Furcron, N Beardall - Dance/movement therapy for …, 2022 - taylorfrancis.com	Google Scholar via SerpApi	2022	https://www.taylorfrancis.com/chapters/edit/10.4324/9781003111382-4/embodied-conversations-culturally-trauma-informed-healing-practices-dance-movement-therapy-mar%C3%ADa-rivera-charn%C3%A9-furcron-nancy-beardall	… ’s brutal murder sparking protests against police brutality throughout the country. Brutality … by watching “Soul Train.” I asked my mother if I could dance on Soul Train and, as a result, …
Disaster mental health community planning: A manual for trauma-informed collaboration	RW Schmidt, SL Cohen - 2020 - taylorfrancis.com	Google Scholar via SerpApi	2020	https://www.taylorfrancis.com/books/mono/10.4324/9780429285134/disaster-mental-health-community-planning-robert-schmidt-sharon-cohen	… and implement a trauma-informed collaborative process that … of distress, and deliver trauma-specific treatment. Readers will … in delivering a trauma-informed mental health supplement …
Creating trauma-informed schools: A guide for school social workers and educators	EA Dombo, CA Sabatino - 2019 - books.google.com	Google Scholar via SerpApi	2019	https://books.google.com/books?hl=en&lr=&id=8x2DDwAAQBAJ&oi=fnd&pg=PP1&dq=(+(+%22trauma+aware%22+OR+%22trauma+informed%22+OR+%22trauma+focused%22+OR+%22trauma+responsive%22+OR+%22trauma+specific%22+OR+%22trauma+violence+informed%22+)+AND+(+%22police%22+OR+%22policing%22)+AND+(train*))&ots=G_JrDFS2xS&sig=0vd6nU_ljCgdVo4xTWAQK8SZOEg	… key principles for delivering traumainformed services and creating trauma-informed settings. This webpage provides suggestions for providing trauma-informed services to address …
Trauma and the experience of imprisonment	K Hocken, J Taylor, J Walton - Trauma-informed forensic practice, 2022 - taylorfrancis.com	Google Scholar via SerpApi	2022	https://www.taylorfrancis.com/chapters/edit/10.4324/9781003120766-22/trauma-experience-imprisonment-kerensa-hocken-jon-taylor-jamie-walton	… Their research participants judged that the way police responded to them was a reflection of how the community saw them, and where it was positive it was received as a proxy means …
The Police	J Brown, Y Shell, T Cole - Revealing Rape's Many Voices: Differing Roles …, 2023 - Springer	Google Scholar via SerpApi	2023	https://link.springer.com/chapter/10.1007/978-3-031-28616-2_5	… support and training for officers; better communication between police and prosecutors. But the overarching criticism is the continual failure to implement or sustain recommendations. …
Trauma-Informed Pastoral Care: How to Respond When Things Fall Apart	KA McClintock - 2022 - books.google.com	Google Scholar via SerpApi	2022	https://books.google.com/books?hl=en&lr=&id=pLBTEAAAQBAJ&oi=fnd&pg=PP1&dq=(+(+%22trauma+aware%22+OR+%22trauma+informed%22+OR+%22trauma+focused%22+OR+%22trauma+responsive%22+OR+%22trauma+specific%22+OR+%22trauma+violence+informed%22+)+AND+(+%22police%22+OR+%22policing%22)+AND+(train*))&ots=UA81j3pnfd&sig=JnovSZzy3o_PdFwVt7ofZNV10vY	… We also have much to learn as a society to become trauma informed and to always reflect compassion in our response. This is essential reading for anyone interested in understanding …
Trauma-informed legal education: Rejecting the stigma in caring for self, client and workplace	C James - Wellbeing and transitions in law: Legal education and …, 2023 - Springer	Google Scholar via SerpApi	2023	https://link.springer.com/chapter/10.1007/978-3-031-27654-5_12	… A trauma-informed system ensures safety in the office, in WFH arrangements, … police stations. Supervisors must be experienced, available to lawyers, supportive and trauma-informed. …
Trauma Informed Support and Supervision for Child Protection Professionals: A Model for Those Working with Children who Have Experienced Trauma …	F Oates - 2022 - taylorfrancis.com	Google Scholar via SerpApi	2022	https://www.taylorfrancis.com/books/mono/10.4324/9781003026006/trauma-informed-support-supervision-child-protection-professionals-fiona-oates	… introduction and exploration of trauma informed supervision in a … The training and support needs of line supervisor and … context of this book refer to police and ambulance officers as well …
Trauma Informed Support and Supervision for Child Protection Professionals: A Model for Those Working with Children who Have Experienced Trauma …	F Oates - 2022 - taylorfrancis.com	Google Scholar via SerpApi	2022	https://www.taylorfrancis.com/books/mono/10.4324/9781003026006/trauma-informed-support-supervision-child-protection-professionals-fiona-oates	… introduction and exploration of trauma informed supervision in a … The training and support needs of line supervisor and … context of this book refer to police and ambulance officers as well …
The traumatic impact of global human trafficking: Implications of the Salvation Army's cultural and trauma-informed services to victims	MA Smith - Global Crossroads in social welfare. Emergent issues …, 2010 - books.google.com	Google Scholar via SerpApi	2010	https://books.google.com/books?hl=en&lr=&id=X0Lyvs9xHdIC&oi=fnd&pg=PA333&dq=(+(+%22trauma+aware%22+OR+%22trauma+informed%22+OR+%22trauma+focused%22+OR+%22trauma+responsive%22+OR+%22trauma+specific%22+OR+%22trauma+violence+informed%22+)+AND+(+%22police%22+OR+%22policing%22)+AND+(train*))&ots=6UKze8uw4n&sig=_996VKO2D3N1uW1j8PcsynDqBoE	… culture and trauma informed services that may more effectively engage victims in care. … Lastly, the manual was written in a “train the trainer” format so that interested trainees could …
Crisis Management and Trauma-Informed School Counseling	K McDonald, E Fenderson - School Counselors as Practitioners, 2024 - taylorfrancis.com	Google Scholar via SerpApi	2024	https://www.taylorfrancis.com/chapters/edit/10.4324/9781003400417-8/crisis-management-trauma-informed-school-counseling-kathy-mcdonald-erica-fenderson	… that the police were … trauma-informed lens: California: In 2020, California passed legislation that requires schools to provide traumainformed practices and policies, including training for …
GANGS AND CHILD CRIMINAL EXPLOITATION	GE ROBINSON - The Child Protection Handbook E-Book, 2024 - books.google.com	Google Scholar via SerpApi	2024	https://books.google.com/books?hl=en&lr=&id=xHPsEAAAQBAJ&oi=fnd&pg=PA139&dq=(+(+%22trauma+aware%22+OR+%22trauma+informed%22+OR+%22trauma+focused%22+OR+%22trauma+responsive%22+OR+%22trauma+specific%22+OR+%22trauma+violence+informed%22+)+AND+(+%22police%22+OR+%22policing%22)+AND+(train*))&ots=6fQu5IcxY8&sig=F9SgVAF9jA3qEfpMqyOVLsjnkqo	… A trauma-informed approach to working with victims of CCE is necessary for safeguarding … from assisting in police investigations, a failure to cooperate during police interview is often …
The role of cultural competence in trauma-informed agencies and services	VH Jackson - Trauma responsive child welfare systems, 2018 - Springer	Google Scholar via SerpApi	2018	https://link.springer.com/chapter/10.1007/978-3-319-64602-2_4	… are becoming more trauma informed, this chapter examines the trauma-focused question of … as an inextricable component to achieve a trauma-informed mission toward the safety, …
A Trauma-informed Understanding of Online Offending: Adult Losses from Adolescent Searches	G Hudson-Allez - 2023 - books.google.com	Google Scholar via SerpApi	2023	https://books.google.com/books?hl=en&lr=&id=2JjTEAAAQBAJ&oi=fnd&pg=PA1967&dq=(+(+%22trauma+aware%22+OR+%22trauma+informed%22+OR+%22trauma+focused%22+OR+%22trauma+responsive%22+OR+%22trauma+specific%22+OR+%22trauma+violence+informed%22+)+AND+(+%22police%22+OR+%22policing%22)+AND+(train*))&ots=pEIDP7Zux9&sig=nqxWJW1bIHoj-TM19J55Qum10wM	… Off I went again to train in applied forensic psychology, to have a greater understanding of … had all been seized by the police during an early morning raid by six police officers due to his …
Community Dialogue and Needs Assessment for Trauma Informed Systems of Care for Resettled African Refugee Youth in New Hampshire	MV Porche, LR Fortuna, S Rosenberg - Wellesley Centers for …, 2009 - academia.edu	Google Scholar via SerpApi	2009	https://www.academia.edu/download/46111004/RefugeeNeedsAssessmentReport.pdf	… If my kids are not listening to me and the teachers and the police all sided with the kids, they … Generalized training for teachers and administrators might include information to help …
The role of cultural competence in trauma-informed agencies and services	VH Jackson - Trauma responsive child welfare systems, 2018 - Springer	Google Scholar via SerpApi	2018	https://link.springer.com/chapter/10.1007/978-3-319-64602-2_4	… are becoming more trauma informed, this chapter examines the trauma-focused question of … as an inextricable component to achieve a trauma-informed mission toward the safety, …
A Trauma-informed Understanding of Online Offending: Adult Losses from Adolescent Searches	G Hudson-Allez - 2023 - books.google.com	Google Scholar via SerpApi	2023	https://books.google.com/books?hl=en&lr=&id=2JjTEAAAQBAJ&oi=fnd&pg=PA1967&dq=(+(+%22trauma+aware%22+OR+%22trauma+informed%22+OR+%22trauma+focused%22+OR+%22trauma+responsive%22+OR+%22trauma+specific%22+OR+%22trauma+violence+informed%22+)+AND+(+%22police%22+OR+%22policing%22)+AND+(train*))&ots=pEIDP7Zuxb&sig=hnBq94oSgYemA_Uj_Q-AyQgdnjo	… Off I went again to train in applied forensic psychology, to have a greater understanding of … had all been seized by the police during an early morning raid by six police officers due to his …
Community Dialogue and Needs Assessment for Trauma Informed Systems of Care for Resettled African Refugee Youth in New Hampshire	MV Porche, LR Fortuna, S Rosenberg - Wellesley Centers for …, 2009 - academia.edu	Google Scholar via SerpApi	2009	https://www.academia.edu/download/46111004/RefugeeNeedsAssessmentReport.pdf	… If my kids are not listening to me and the teachers and the police all sided with the kids, they … Generalized training for teachers and administrators might include information to help …
Over-policed and under-protected: Police violence as a symptom and cause of urban violence in America's Black communities	JA Densley - Public health, mental health, and mass atrocity …, 2021 - taylorfrancis.com	Google Scholar via SerpApi	2021	https://www.taylorfrancis.com/chapters/edit/10.4324/9781003105084-7/policed-protected-james-densley	… the police, the best tools available—robust data collection and analysis, crisis intervention train… Beyond trauma-informed policing practices, law enforcement personnel can be trained to …
Addressing school violence through interdisciplinary systems change	S Kinsella, N Wood - Can We Ensure Safe Schools?: A …, 2019 - books.google.com	Google Scholar via SerpApi	2019	https://books.google.com/books?hl=en&lr=&id=xkmCDwAAQBAJ&oi=fnd&pg=PA37&dq=(+(+%22trauma+aware%22+OR+%22trauma+informed%22+OR+%22trauma+focused%22+OR+%22trauma+responsive%22+OR+%22trauma+specific%22+OR+%22trauma+violence+informed%22+)+AND+(+%22police%22+OR+%22policing%22)+AND+(train*))&ots=_Kp7y-2lCS&sig=U6x8JcN071vRzfXjuXVF0lh0LY0	… a leader in school-based policing and trains school police officers. Regarding arming teachers… The Aces Connection is a website that provides a trauma informed toolkit with information …
INCREASING TRAUMA-INFORMED PRACTICES IN A HIGH POVERTY ELEMENTARY SCHOOL	BV DeBoer, AM Boardman - Alleviating the Educational Impact of …, 2020 - books.google.com	Google Scholar via SerpApi	2020	https://books.google.com/books?hl=en&lr=&id=q2DxDwAAQBAJ&oi=fnd&pg=PA157&dq=(+(+%22trauma+aware%22+OR+%22trauma+informed%22+OR+%22trauma+focused%22+OR+%22trauma+responsive%22+OR+%22trauma+specific%22+OR+%22trauma+violence+informed%22+)+AND+(+%22police%22+OR+%22policing%22)+AND+(train*))&ots=r7hyYmGxoc&sig=lJA48KTbzeT0GSMSeKxzS2Qzmaw	… ly greater records of police contact and more numerous … are accessible to all and to provide trainings, coaching, and other … related to trauma and trauma-informed teaching under the title …
Policy Implications and Recommendations	K Sapp - … Trauma Disorder Among Offending Populations: In …, 2024 - Springer	Google Scholar via SerpApi	2024	https://link.springer.com/chapter/10.1007/978-3-031-61157-5_6	… resources, implementing widespread trauma-informed care training for correctional staff, … These programs cover topics such as trauma-informed policing practices, trauma-informed …
Affective Solidarity and Trauma-Informed Possibilities: A Comparative Analysis of the Classroom and the Clinic 1	K Prasad, P Prasad - Trauma-Informed Pedagogy in Higher …, 2023 - taylorfrancis.com	Google Scholar via SerpApi	2023	https://www.taylorfrancis.com/chapters/edit/10.4324/9781003260776-7/affective-solidarity-trauma-informed-possibilities-kriti-prasad-pritha-prasad	… he was murdered by white police officer Derek Chauvin, has … And finally: What does it mean to be trauma-informed in our … ; 4) providing training for instructors to intervene during …
Changing the narrative: Exploring how music therapy can assist adolescents dealing with race-based traumatic stress	S Holly - Trauma-Informed Music Therapy, 2022 - taylorfrancis.com	Google Scholar via SerpApi	2022	https://www.taylorfrancis.com/chapters/edit/10.4324/9781003200833-9/changing-narrative-exploring-music-therapy-assist-adolescents-dealing-race-based-traumatic-stress-stephanie-holly	… Reform may include schools conducting training for anti-racial … by the police in the previous months. The student told the therapist that his own father had been killed by the police when …
Anti-oppressive practice in rural/small Indigenous communities: An intersectional and trauma-informed approach to decolonial Praxis	DD Bleau - Rural and Northern Social Work Practice …, 2022 - opentextbooks.uregina.ca	Google Scholar via SerpApi	2022	https://opentextbooks.uregina.ca/ruralandnorthernsocialworkpractice/chapter/5-anti-oppressive-practice-in-rural-small-indigenous-communities-an-intersectional-and-trauma-informed-approach-to-decolonial-praxis/	… social work praxis—the act of enacting, implementing or applying a form of practice—within Indigenous communities is to incorporate and implement a decolonized, trauma-informed, …
The case for Youth Police Initiative: interdependent fates and the power of peace	NR Fischer - 2020 - taylorfrancis.com	Google Scholar via SerpApi	2020	https://www.taylorfrancis.com/books/mono/10.4324/9781351203517/case-youth-police-initiative-nina-rose-fischer	… The contrast of the trauma-informed behavior of the police responding to the woman dealing with domestic violence informed me that the type of training officers receive really matters. …
Trauma-Informed Health Care: A Reflective Guide for Improving Care and Services	K Treisman - 2024 - books.google.com	Google Scholar via SerpApi	2024	https://books.google.com/books?hl=en&lr=&id=-mbHEAAAQBAJ&oi=fnd&pg=PA1977&dq=(+(+%22trauma+aware%22+OR+%22trauma+informed%22+OR+%22trauma+focused%22+OR+%22trauma+responsive%22+OR+%22trauma+specific%22+OR+%22trauma+violence+informed%22+)+AND+(+%22police%22+OR+%22policing%22)+AND+(train*))&ots=PdqKMd4H_W&sig=g4EOcgCkZOI2YAyxuttyeh-aJRY	… Is it enough to just train people in trauma-informed ideas and values? 7.10. What are some of the benefits and strengths of trauma-informed practice and organizational cultural change …
Facilitating meaningful contact in adoption and fostering: a trauma-informed approach to planning, assessing and good practice	L Sydney, E Price - 2014 - books.google.com	Google Scholar via SerpApi	2014	https://books.google.com/books?hl=en&lr=&id=IbHEAwAAQBAJ&oi=fnd&pg=PP2&dq=(+(+%22trauma+aware%22+OR+%22trauma+informed%22+OR+%22trauma+focused%22+OR+%22trauma+responsive%22+OR+%22trauma+specific%22+OR+%22trauma+violence+informed%22+)+AND+(+%22police%22+OR+%22policing%22)+AND+(train*))&ots=ykq6iPkc9M&sig=Mbr7W_xg7hLx9jjrfRiFStmLkxo	… because his parents had barely fed him, had witnessed his mother being beaten to the point of unconsciousness by his father, experienced the family home being raided by the police, …
A Call for Trauma-Informed Understanding at Colleges and Universities	A Concepcion, K Nadolski - Trauma Informed Classrooms, 2021 - brill.com	Google Scholar via SerpApi	2021	https://brill.com/downloadpdf/book/9789004465367/BP000017.pdf	… professionals, internal or external, provide training for faculty and administrators on what it means to be trauma-informed when interacting with students and developing curriculum that …
Community violence as a population health issue: Proceedings of a workshop	J Alper, D Thompson - 2017 - books.google.com	Google Scholar via SerpApi	2017	https://books.google.com/books?hl=en&lr=&id=FmUoDwAAQBAJ&oi=fnd&pg=PR1&dq=(+(+%22trauma+aware%22+OR+%22trauma+informed%22+OR+%22trauma+focused%22+OR+%22trauma+responsive%22+OR+%22trauma+specific%22+OR+%22trauma+violence+informed%22+)+AND+(+%22police%22+OR+%22policing%22)+AND+(train*))&ots=Z1yMF33I8E&sig=46hVI_GjBZeVBS_vTgQGfdiSP5Y	… system violence intervention programs; trauma-informed policing; and the evidence base … police being called by a ticket agent who said a young man did not pay his fare to board a train…
Community violence as a population health issue: Proceedings of a workshop	J Alper, D Thompson - 2017 - books.google.com	Google Scholar via SerpApi	2017	https://books.google.com/books?hl=en&lr=&id=FmUoDwAAQBAJ&oi=fnd&pg=PR1&dq=(+(+%22trauma+aware%22+OR+%22trauma+informed%22+OR+%22trauma+focused%22+OR+%22trauma+responsive%22+OR+%22trauma+specific%22+OR+%22trauma+violence+informed%22+)+AND+(+%22police%22+OR+%22policing%22)+AND+(train*))&ots=Z1yMF33I8H&sig=MqJ3WoPq1SRBK4LDZTU3-1g-O-o	… system violence intervention programs; trauma-informed policing; and the evidence base … police being called by a ticket agent who said a young man did not pay his fare to board a train…
8. Creating trauma-informed mental healthcare in the UK	A Sweeney, S Clement, B Filson… - … and trauma-informed …, 2018 - books.google.com	Google Scholar via SerpApi	2018	https://books.google.com/books?hl=en&lr=&id=DhAAEAAAQBAJ&oi=fnd&pg=PA34&dq=(+(+%22trauma+aware%22+OR+%22trauma+informed%22+OR+%22trauma+focused%22+OR+%22trauma+responsive%22+OR+%22trauma+specific%22+OR+%22trauma+violence+informed%22+)+AND+(+%22police%22+OR+%22policing%22)+AND+(train*))&ots=uKPz8-ovn-&sig=C03keE-Tp9N8OkW4seIUxp9JpHk	… care, the police, social services and voluntary sector services (such as … trauma-informed services throughout its adult division. Its TIA has been to develop a pathway of care and to train …
The Impact of Racism and Violence on Communities	National Academies of Sciences … - … Violence as a …, 2017 - ncbi.nlm.nih.gov	Google Scholar via SerpApi	2017	https://www.ncbi.nlm.nih.gov/books/NBK441708/	… police being called by a ticket agent who said a young man did not pay his fare to board a train… However, looking at this young man's experiences through a trauma-informed lens would …
Cultural responsivity	A Moreland-Capuia, A Moreland-Capuia - … systems to be trauma-informed …, 2019 - Springer	Google Scholar via SerpApi	2019	https://link.springer.com/chapter/10.1007/978-3-030-19208-2_2	This chapter explores current research demonstrating the deadly psychological, physiologic, and physical impact of chronic stress from conditions like racism. The meaning of culture …
Where's my kit? An overview of attrition in sexual assault cases	KA McGill, K Pusey… - Sexual assault kits and …, 2022 - api.taylorfrancis.com	Google Scholar via SerpApi	2022	https://api.taylorfrancis.com/content/chapters/edit/download?identifierName=doi&identifierValue=10.4324/9781003186816-4&type=chapterpdf	… ing police officer discretion from this crucial stage of case attrition. As part of The Promise Initiative, the Mobile Police Department also implemented training for … a trauma-informed police …
Trauma-informed principles in group therapy, psychodrama, and organizations: Action methods for leadership	S Giacomucci - 2023 - taylorfrancis.com	Google Scholar via SerpApi	2023	https://www.taylorfrancis.com/books/mono/10.4324/9781003277859/trauma-informed-principles-group-therapy-psychodrama-organizations-scott-giacomucci	… of psychodrama to a trauma-informed knowledge base on the … incorporate SAMHSA’s trauma-informed principles into their … This book will empower leaders to put trauma-informed care …
Trauma-informed psychological supports when natural disasters come	Y Williams - Victimology: A Comprehensive Approach to Forensic …, 2022 - Springer	Google Scholar via SerpApi	2022	https://link.springer.com/chapter/10.1007/978-3-031-12930-8_9	… Next, community and interagency workers should train for emergency preparedness. This may entail community and school psychologists engaging in ongoing training opportunities for …
The Community Resiliency Model (CRM) and Law Enforcement	J Wallace - Building Resilience to Trauma, 2023 - taylorfrancis.com	Google Scholar via SerpApi	2023	https://www.taylorfrancis.com/chapters/edit/10.4324/9781003140887-11/community-resiliency-model-crm-law-enforcement-jennifer-wallace	… As we evaluated trauma-informed interviewing courses available … also sent through the CRM Teacher Training for their roles as CRM … We encourage other police training facilities and …
From the roots of trauma to the flowering of trauma-informed care	D Jayasundara, H El-Jarrah, C Dabby, D Ahmed - 2020 - api-gbv.org	Google Scholar via SerpApi	2020	https://api-gbv.org/wp-content/uploads/2020/02/000-TMWF-Report-1-21-20.pdf	… Our survivors are reluctant to call the police even when they need to. They do not know what … The agency has a mechanism in place to train new staff and volunteers in trauma-informed …
Unspeakable: Preaching and Trauma-Informed Theology	S Travis - 2021 - books.google.com	Google Scholar via SerpApi	2021	https://books.google.com/books?hl=en&lr=&id=kEc3EAAAQBAJ&oi=fnd&pg=PR7&dq=(+(+%22trauma+aware%22+OR+%22trauma+informed%22+OR+%22trauma+focused%22+OR+%22trauma+responsive%22+OR+%22trauma+specific%22+OR+%22trauma+violence+informed%22+)+AND+(+%22police%22+OR+%22policing%22)+AND+(train*))&ots=AQiu4ch7Tv&sig=m-Y2AzVnmp7BrZZwSem11yJmkFE	… A central task of trauma-informed preaching is to call into question our familiar theological frameworks—testing and adjusting them in order to account for the trauma that remains despite…
Raymond Arnold Winbush aka Tikari Bioko, PhD, Research Professor	T McGee - api.taylorfrancis.com	Google Scholar via SerpApi	2024	https://api.taylorfrancis.com/content/books/mono/download?identifierName=doi&identifierValue=10.4324/9781003152842&type=googlepdf	… Natasha Pratt-Harris gives a compelling argument to support the need for encompassing training for police officers that include instruction in the communities they serve. Her assertion …
Preventing future terrorism: Intervening on youth radicalization	A Siegel, S Brickman, Z Goldberg… - … perspective on disasters …, 2019 - Springer	Google Scholar via SerpApi	2019	https://link.springer.com/chapter/10.1007/978-3-030-15872-9_19	… We adopt a trauma-informed perspective for examining the various risk factors for youth … , put a violent extremism strategy in place, train police and military, and participate in multilateral …
Raymond Arnold Winbush aka Tikari Bioko, PhD, Research Professor	T McGee - api.taylorfrancis.com	Google Scholar via SerpApi	2024	https://api.taylorfrancis.com/content/books/mono/download?identifierName=doi&identifierValue=10.4324/9781003152842&type=googlepdf	… Natasha Pratt-Harris gives a compelling argument to support the need for encompassing training for police officers that include instruction in the communities they serve. Her assertion …
Preventing future terrorism: Intervening on youth radicalization	A Siegel, S Brickman, Z Goldberg… - … perspective on disasters …, 2019 - Springer	Google Scholar via SerpApi	2019	https://link.springer.com/chapter/10.1007/978-3-030-15872-9_19	… We adopt a trauma-informed perspective for examining the various risk factors for youth … , put a violent extremism strategy in place, train police and military, and participate in multilateral …
Trauma-Informed Pedagogy in Higher Education: A Faculty Guide for Teaching and Learning	E Stromberg - 2023 - books.google.com	Google Scholar via SerpApi	2023	https://books.google.com/books?hl=en&lr=&id=PrK0EAAAQBAJ&oi=fnd&pg=PT7&dq=(+(+%22trauma+aware%22+OR+%22trauma+informed%22+OR+%22trauma+focused%22+OR+%22trauma+responsive%22+OR+%22trauma+specific%22+OR+%22trauma+violence+informed%22+)+AND+(+%22police%22+OR+%22policing%22)+AND+(train*))&ots=H7xVhmKefl&sig=VPyv0MuaCSmTGLEUUyApKOE4wnk	… Participants were provided the training for free with the … critique as disciplinary boundary policing, they do acknowledge … much guidance for what a trauma-informed pedagogy for higher …
Using a Trauma-Informed Lens to Understand and Implement Evidence-Based Practices with Children Experiencing Disruptive Behavior in School and Beyond	L Augimeri, E Rajca, M Verpoort… - Working with Trauma …, 2018 - taylorfrancis.com	Google Scholar via SerpApi	2018	https://www.taylorfrancis.com/chapters/edit/10.4324/9780429423017-8/using-trauma-informed-lens-understand-implement-evidence-based-practices-children-experiencing-disruptive-behavior-school-beyond-leena-augimeri-erin-rajca-monique-verpoort-andrea-blackman-margaret-walsh	… The EARL-PC was specifically designed for educators and police to help ascertain if the … Establishing a peer support network in which educators can access training, consultation, and …
Listening to 'Leading Voices': Using expert insight to identify challenges to, and suggestions for the improvement of, rape investigation and prosecution in England and …	BA Hine, AD Murphy, E Williams… - Challenges in criminal …, 2022 - taylorfrancis.com	Google Scholar via SerpApi	2022	https://www.taylorfrancis.com/chapters/edit/10.4324/9781003143321-9/listening-leading-voices-benjamin-hine-anthony-murphy-emma-williams-bimsara-kennath-widanaralalage	… Third, to implement improved training for officers and … to ensure that the police have a trauma-informed approach to … the process more trauma informed, supportive and empowering. …
How to Handle With Care: Working Suggestions from Across the United States	WL Samford - 2023 - books.google.com	Google Scholar via SerpApi	2023	https://books.google.com/books?hl=en&lr=&id=EZHYEAAAQBAJ&oi=fnd&pg=PT4&dq=(+(+%22trauma+aware%22+OR+%22trauma+informed%22+OR+%22trauma+focused%22+OR+%22trauma+responsive%22+OR+%22trauma+specific%22+OR+%22trauma+violence+informed%22+)+AND+(+%22police%22+OR+%22policing%22)+AND+(train*))&ots=YLDnu7zmpW&sig=yGbGUqdqwa9xnNfR8QOiHie--ew	… We now know in order to create trauma informed … train all of the officers from the 3 allied police departments in our jurisdiction, as well as the troopers from our local state police …
Trauma-Informed Psychotherapy for BIPOC Communities: Decolonizing Mental Health	PK Sodhi - 2024 - books.google.com	Google Scholar via SerpApi	2024	https://books.google.com/books?hl=en&lr=&id=D8YUEQAAQBAJ&oi=fnd&pg=PP1&dq=(+(+%22trauma+aware%22+OR+%22trauma+informed%22+OR+%22trauma+focused%22+OR+%22trauma+responsive%22+OR+%22trauma+specific%22+OR+%22trauma+violence+informed%22+)+AND+(+%22police%22+OR+%22policing%22)+AND+(train*))&ots=_GIxcN3Axe&sig=EUoFpEC22YRFpmNfH2kQTo33RzM	… Thus, this book will highlight the connection between decolonizing psychotherapeutic practices via trauma-informed, anti-racist, anti-oppressive, and culturally responsive constructs. As …
Restorative justice and therapeutic jurisprudence	Z Qi - The encyclopedia of rural crime, 2022 - bristoluniversitypressdigital.com	Google Scholar via SerpApi	2022	https://bristoluniversitypressdigital.com/display/book/9781529222036/ch065.xml	… , such as trauma-informed care in policing, may reduce the … For instance, local police departments must participate in … should be set forth to train the personnel and staff involved in the …
Cultivating Trauma-informed Practice in Student Affairs	TR Shalka - 2023 - books.google.com	Google Scholar via SerpApi	2023	https://books.google.com/books?hl=en&lr=&id=wPbUEAAAQBAJ&oi=fnd&pg=PT5&dq=(+(+%22trauma+aware%22+OR+%22trauma+informed%22+OR+%22trauma+focused%22+OR+%22trauma+responsive%22+OR+%22trauma+specific%22+OR+%22trauma+violence+informed%22+)+AND+(+%22police%22+OR+%22policing%22)+AND+(train*))&ots=Y45DlN0P6q&sig=iUWnKChlVEoJvGTFqJWRY1uP_po	… With the advent of train travel and ultimately train accidents, the concept of railway spine … we're aspiring to in a trauma-informed system is not just imagining someone's experience, but …
Trauma-informed faculty interactions with graduate students	TR Shalka, T Piva, K Legg - Promoting Meaningful Student-Faculty … - taylorfrancis.com	Google Scholar via SerpApi	2024	https://www.taylorfrancis.com/chapters/edit/10.4324/9781003296508-9/trauma-informed-faculty-interactions-graduate-students-tricia-shalka-taylor-piva-kaitlin-legg	… students may be exposed to trauma by virtue of their train‑ ing. For example, fields such as … with news of Black Americans murdered by police or Asian Americans physically beaten …
Review and Recommendations to Strengthen University of Minnesota Police Department (UMPD) Alignment with Campus Community Expectations and Values	C Alexander - 2021 - conservancy.umn.edu	Google Scholar via SerpApi	2021	https://conservancy.umn.edu/bitstream/handle/11299/218090/2021_Report_to_Strengthen_UMPD_Alignment_with_UMN_Expectations.pdf?sequence=1	… police stress and burnout and currently trains on topics of implicit and explicit bias, management and leadership, centered around 21st Century Policing… a strong trauma-informed care …
From trauma to resiliency: Trauma-informed practices for working with children, families, schools, and communities	SN Ritblatt, A Hokoda - 2022 - books.google.com	Google Scholar via SerpApi	2022	https://books.google.com/books?hl=en&lr=&id=8zx_EAAAQBAJ&oi=fnd&pg=PT9&dq=(+(+%22trauma+aware%22+OR+%22trauma+informed%22+OR+%22trauma+focused%22+OR+%22trauma+responsive%22+OR+%22trauma+specific%22+OR+%22trauma+violence+informed%22+)+AND+(+%22police%22+OR+%22policing%22)+AND+(train*))&ots=UUtyjzJ7I7&sig=REvvhgxodfKKsQt72iasHMOCV4Q	… and to train professionals to work with traumatized populations utilizing trauma-informed practices. … by creating and implementing trauma-informed programs within diverse communities. …
Reporting sexual assault to the police: Victim experiences and the potential for procedural justice	KP Lorenz - 2017 - indigo.uic.edu	Google Scholar via SerpApi	2017	https://indigo.uic.edu/articles/thesis/Reporting_Sexual_Assault_to_the_Police_Victim_Experiences_and_the_Potential_for_Procedural_Justice/10843904/files/19350419.pdf	… of the police contribute to victims’ decision to report sexual assault to the police. Results … of mistreatment and expressed negative views of the police tended to not report the assault. …
NI ACE Conference 2019	NI Executive - 2019 - niopa.qub.ac.uk	Google Scholar via SerpApi	2019	https://niopa.qub.ac.uk/bitstream/NIOPA/10247/1/NI%20ACE%20Conference%202019%20-%20Full%20Report.pdf	… practice capacity building training with 350 frontline police … Together, the Welsh Police model of trauma informed practice. • … what this means to a trauma informed police service at 3am. …
Male victims of sexual violence and their welfare in the criminal justice system	BK Widanaralalage, BA Hine, AD Murphy - Men and welfare, 2022 - taylorfrancis.com	Google Scholar via SerpApi	2022	https://www.taylorfrancis.com/chapters/edit/10.4324/9781003178811-14/male-victims-sexual-violence-welfare-criminal-justice-system-kennath-widanaralalage-benjamin-hine-anthony-murphy	… Given the increasing number of male survivors reporting to the police and seeking formal … on case trajectories, victim experiences, and trauma-informed practice. More work on policy, …
Labeling theory, the power of words, and implicit bias	A Moreland-Capuia, A Moreland-Capuia - … systems to be trauma-informed …, 2019 - Springer	Google Scholar via SerpApi	2019	https://link.springer.com/chapter/10.1007/978-3-030-19208-2_7	This chapter focuses on labeling theory Labeling theory (the impact of labels), the power of words, and implicit bias Implicit bias . Trauma Trauma -informed approaches compel us to …
Male victims of sexual violence and their welfare in the criminal justice system	BK Widanaralalage, BA Hine, AD Murphy - Men and welfare, 2022 - taylorfrancis.com	Google Scholar via SerpApi	2022	https://www.taylorfrancis.com/chapters/edit/10.4324/9781003178811-14/male-victims-sexual-violence-welfare-criminal-justice-system-kennath-widanaralalage-benjamin-hine-anthony-murphy	… Given the increasing number of male survivors reporting to the police and seeking formal … on case trajectories, victim experiences, and trauma-informed practice. More work on policy, …
Labeling theory, the power of words, and implicit bias	A Moreland-Capuia, A Moreland-Capuia - … systems to be trauma-informed …, 2019 - Springer	Google Scholar via SerpApi	2019	https://link.springer.com/chapter/10.1007/978-3-030-19208-2_7	This chapter focuses on labeling theory Labeling theory (the impact of labels), the power of words, and implicit bias Implicit bias . Trauma Trauma -informed approaches compel us to …
The science of parenting adopted children: A brain-based, trauma-informed approach to cultivating your child's social, emotional and moral development	A James - 2019 - books.google.com	Google Scholar via SerpApi	2019	https://books.google.com/books?hl=en&lr=&id=doyIDwAAQBAJ&oi=fnd&pg=PP2&dq=(+(+%22trauma+aware%22+OR+%22trauma+informed%22+OR+%22trauma+focused%22+OR+%22trauma+responsive%22+OR+%22trauma+specific%22+OR+%22trauma+violence+informed%22+)+AND+(+%22police%22+OR+%22policing%22)+AND+(train*))&ots=ObjPl8mbGT&sig=0aV42UtIZvBJ_dD8ex_ho4f5vHo	… Infants, toddlers, preschoolers, tweens and teens benefit when we use a trauma-informed lens to design their services and academic learning. Along the way I have conveyed the need …
Trauma-Focused Child-parent Psychotherapy in a Community Pediatric Clinic: A Cross-Disciplinary Collaboration	TS Renschler, AF Lieberman… - … -Based Clinical Work …, 2013 - Springer	Google Scholar via SerpApi	2013	https://link.springer.com/chapter/10.1007/978-1-4614-4848-8_6	… There is growing research evidence that trauma-focused … The collaboration is dedicated to the trauma-informed … She described calling the police and filing a report. She said …
Trauma-informed Spiritual Care: Interventions for Safety, Meaning, Reconnection, and Justice	DE Tumminio, DT Hansen - 2024 - books.google.com	Google Scholar via SerpApi	2024	https://books.google.com/books?hl=en&lr=&id=C50PEQAAQBAJ&oi=fnd&pg=PP1&dq=(+(+%22trauma+aware%22+OR+%22trauma+informed%22+OR+%22trauma+focused%22+OR+%22trauma+responsive%22+OR+%22trauma+specific%22+OR+%22trauma+violence+informed%22+)+AND+(+%22police%22+OR+%22policing%22)+AND+(train*))&ots=ZNYtKxzCjO&sig=buppsCkhDDMDDIswR6kTerE_uqw	… This book meets many needs as a textbook for spiritual care courses and clinical training for chaplains and religious leaders in any tradition. It focuses on the unique ways that spiritual …
The Trauma-Informed Coach: Strategies for supporting clients when their past prevents progress	J Harper - 2022 - books.google.com	Google Scholar via SerpApi	2022	https://books.google.com/books?hl=en&lr=&id=eouZEAAAQBAJ&oi=fnd&pg=PT6&dq=(+(+%22trauma+aware%22+OR+%22trauma+informed%22+OR+%22trauma+focused%22+OR+%22trauma+responsive%22+OR+%22trauma+specific%22+OR+%22trauma+violence+informed%22+)+AND+(+%22police%22+OR+%22policing%22)+AND+(train*))&ots=EG4ZpKptr9&sig=ZoVPrsfKbQfi2qQ8KonhgbtNUIg	… This is the rst and only book I have come across of its type and I will absolutely recommend it as essenal reading for all new coaches I train. I wish I had had this available earlier in my …
Baton Rouge Collective Healing Initiative	J Thomas-Smith, JF Rhodes, K Perry - 2020 - repository.lsu.edu	Google Scholar via SerpApi	2020	https://repository.lsu.edu/srec_reports/7/	… Restorative justice augments trauma informed policing by not only … Training for police officers in restorative justice and intentional trust building activities can build improved police …
Healing Trauma	S Bohan, S Bohan - Twenty Years of Life: Why the Poor Die Earlier and …, 2018 - Springer	Google Scholar via SerpApi	2018	https://link.springer.com/chapter/10.5822/978-1-61091-803-9_9	… schools that explicitly follow trauma-informed practices recognize that these … policing orientation. Ultimately, the city committed to train the entire police force in “fair and impartial policing…
Creating a Trauma-informed Classroom	S Lathan - 2024 - books.google.com	Google Scholar via SerpApi	2024	https://books.google.com/books?hl=en&lr=&id=T1r_EAAAQBAJ&oi=fnd&pg=PT8&dq=(+(+%22trauma+aware%22+OR+%22trauma+informed%22+OR+%22trauma+focused%22+OR+%22trauma+responsive%22+OR+%22trauma+specific%22+OR+%22trauma+violence+informed%22+)+AND+(+%22police%22+OR+%22policing%22)+AND+(train*))&ots=Uix9TnES0M&sig=JPO8LMd5ywWplQ59uF12e0YW6p0	… Schools UK (TISUK) was set up to support educators to develop their knowledge and understanding of trauma-informed practice. TISUK delivers training for teachers and school …
Healing Trauma	S Bohan, S Bohan - Twenty Years of Life: Why the Poor Die Earlier and …, 2018 - Springer	Google Scholar via SerpApi	2018	https://link.springer.com/chapter/10.5822/978-1-61091-803-9_9	… schools that explicitly follow trauma-informed practices recognize that these … policing orientation. Ultimately, the city committed to train the entire police force in “fair and impartial policing…
Creating a Trauma-informed Classroom	S Lathan - 2024 - books.google.com	Google Scholar via SerpApi	2024	https://books.google.com/books?hl=en&lr=&id=T1r_EAAAQBAJ&oi=fnd&pg=PT8&dq=(+(+%22trauma+aware%22+OR+%22trauma+informed%22+OR+%22trauma+focused%22+OR+%22trauma+responsive%22+OR+%22trauma+specific%22+OR+%22trauma+violence+informed%22+)+AND+(+%22police%22+OR+%22policing%22)+AND+(train*))&ots=Uix9TnES1K&sig=ZuwkC4pBvJvkwTJZHSKHOL-F-v0	… Schools UK (TISUK) was set up to support educators to develop their knowledge and understanding of trauma-informed practice. TISUK delivers training for teachers and school …
'Softening'School Resource Officers: The Extension of Police Presence in Schools in an Era of Black Lives Matter, School Shootings, and Rising Inequality	EO Turner, AJ Beneke - System Failure: Policy and Practice in the …, 2022 - taylorfrancis.com	Google Scholar via SerpApi	2022	https://www.taylorfrancis.com/chapters/edit/10.4324/9781003262077-2/softening-school-resource-officers-erica-turner-abigail-beneke	… them from neighborhood police officers. SROs were described as central to trauma-informed and … Nineteen states have proposed or passed legislation to train SROs in areas like ‘youth …
'Softening'School Resource Officers: The Extension of Police Presence in Schools in an Era of Black Lives Matter, School Shootings, and Rising Inequality	EO Turner, AJ Beneke - System Failure: Policy and Practice in the …, 2022 - taylorfrancis.com	Google Scholar via SerpApi	2022	https://www.taylorfrancis.com/chapters/edit/10.4324/9781003262077-2/softening-school-resource-officers-erica-turner-abigail-beneke	… them from neighborhood police officers. SROs were described as central to trauma-informed and … Nineteen states have proposed or passed legislation to train SROs in areas like ‘youth …
Trauma-informed yoga for survivors of sexual assault: Practices for healing and teaching with compassion	ZA Yamasaki - 2022 - books.google.com	Google Scholar via SerpApi	2022	https://books.google.com/books?hl=en&lr=&id=VRorEAAAQBAJ&oi=fnd&pg=PT8&dq=(+(+%22trauma+aware%22+OR+%22trauma+informed%22+OR+%22trauma+focused%22+OR+%22trauma+responsive%22+OR+%22trauma+specific%22+OR+%22trauma+violence+informed%22+)+AND+(+%22police%22+OR+%22policing%22)+AND+(train*))&ots=ggo7M62O0M&sig=s6O8YKpgA6XqML7ektYZTjvqFyg	… center, and domestic-violence shelter will offer trauma-informed yoga as an integral part of … trauma-informed frameworks being integral to yoga teacher trainings. Trauma-informed yoga …
Restoring Students' Innate Power: Trauma-Responsive Strategies for Teaching Multilingual Newcomers	L El Yaafouri - 2022 - books.google.com	Google Scholar via SerpApi	2022	https://books.google.com/books?hl=en&lr=&id=URhoEAAAQBAJ&oi=fnd&pg=PP1&dq=(+(+%22trauma+aware%22+OR+%22trauma+informed%22+OR+%22trauma+focused%22+OR+%22trauma+responsive%22+OR+%22trauma+specific%22+OR+%22trauma+violence+informed%22+)+AND+(+%22police%22+OR+%22policing%22)+AND+(train*))&ots=DQUdlFwtcn&sig=i91BdEnq4aNJW-M0ZWaBVpnWW4A	… This is only one reason that it is so imperative that we explore traumainformed programming within students’ unique cultural contexts. In addition, multilingual learners who are new to …
Trauma-informed supervision: Core components and unique dynamics in varied practice contexts	C Knight, LDA Borders - 2020 - books.google.com	Google Scholar via SerpApi	2020	https://books.google.com/books?hl=en&lr=&id=sWLyDwAAQBAJ&oi=fnd&pg=PT6&dq=(+(+%22trauma+aware%22+OR+%22trauma+informed%22+OR+%22trauma+focused%22+OR+%22trauma+responsive%22+OR+%22trauma+specific%22+OR+%22trauma+violence+informed%22+)+AND+(+%22police%22+OR+%22policing%22)+AND+(train*))&ots=NuuNtxwarf&sig=0YnhWqsESEPf4wvW2SImhRvHLV8	… trauma-informed supervision. They conclude with brief observations of the similarities and unique aspects of trauma-informed … ; Black men killed by police; random terrorist attacks that …
Management and Care of Older Offenders with Mental Illness (OOMI) in the Criminal Justice System	MP Bratina - Perspectives on elderly crime and victimization, 2018 - Springer	Google Scholar via SerpApi	2018	https://link.springer.com/chapter/10.1007/978-3-319-72682-3_13	… and gerontological needs, the provision of trauma-informed and cross-disciplinary treatment … used to train police and other traditional first responders, although a diverse group of police/…
The Early Action Together Programme	K Hardcastle, MA Bellis, JC Hopkins - 2021 - icccgsib.co.uk	Google Scholar via SerpApi	2021	https://icccgsib.co.uk/wp-content/uploads/2021/02/PHW-EAT-Summary-Report-English-Final-09.02.21.pdf	… Due to geographical challenges, the team offered a targeted observation approach with neighbourhood policing teams to promote early intervention and a traumainformed approach. …
Gatekeepers: The role of police in ending mass incarceration	SR Neusteter, R Subramanian, J Trone, M Khogali… - 2019 - us-amsa.org	Google Scholar via SerpApi	2019	http://www.us-amsa.org/wp-content/uploads/2021/08/VERA-Gatekeepers-Report.pdf	… But ending the practice of mass incarceration and repairing its extensive collateral consequences must begin by focusing on the front end of the system: police work. A police officer’s …
Literature Review: Trauma-Informed Classrooms for Middle School Students	H Picha - 2022 - red.mnstate.edu	Google Scholar via SerpApi	2022	https://red.mnstate.edu/thesis/678/	… Trauma-informed classrooms refer to implementation of trauma-informed strategies in … In trauma-informed classrooms, teachers do not assume the presence of trauma among the …
TRAUMA-INFORMED PEDAGOGY IN HIGHER EDUCATION	E Stromberg - api.taylorfrancis.com	Google Scholar via SerpApi	2024	https://api.taylorfrancis.com/content/books/mono/download?identifierName=doi&identifierValue=10.4324/9781003260776&type=googlepdf	… Participants were provided the training for free with the … critique as disciplinary boundary policing, they do acknowledge … much guidance for what a trauma-informed pedagogy for higher …
Adverse Childhood Experiences (ACEs) An Evidence Review for Lambeth	G McCormick - 2019 - leaplambeth.org.uk	Google Scholar via SerpApi	2019	https://www.leaplambeth.org.uk/files/documents/ACEsSummaryReportFINAL.pdf	… to trauma-informed or trauma-specific practice. Four levels are described, the trauma-informed practice level; traumainformed skilled … The importance of training for TIA was voiced. …
Systemic Racism in Policing in Canada	J McKAY - 2021 - ourcommons.ca	Google Scholar via SerpApi	2021	https://www.ourcommons.ca/Content/Committee/432/SECU/Reports/RP11434998/securp06/securp06-e.pdf	… diversity training for Royal Canadian Mounted Police recruits and other interested police … training to members of other police services, including basic training for some Indigenous …
Street check review	R Montgomery, C Griffiths, N Pollard, J Murphy… - 2019 - bccla.org	Google Scholar via SerpApi	2019	https://www.bccla.org/wp-content/uploads/2020/02/VPD-Street-Checks-Final-Report-17-Dec-2019.pdf	… times did not exhibit culturally competent and trauma-informed approaches. 7. Many people … or disprove that VPD police officers engaged in biased policing and racial profiling through …
Street check review	R Montgomery, C Griffiths, N Pollard, J Murphy… - 2019 - bccla.org	Google Scholar via SerpApi	2019	https://www.bccla.org/wp-content/uploads/2020/02/VPD-Street-Checks-Final-Report-17-Dec-2019.pdf	… times did not exhibit culturally competent and trauma-informed approaches. 7. Many people … or disprove that VPD police officers engaged in biased policing and racial profiling through …
Thriving Families: A Trauma-Informed Guidebook for the Foster and Adoptive Journey	JR Hook, JN Hook - 2023 - books.google.com	Google Scholar via SerpApi	2023	https://books.google.com/books?hl=en&lr=&id=R2d9EAAAQBAJ&oi=fnd&pg=PT10&dq=(+(+%22trauma+aware%22+OR+%22trauma+informed%22+OR+%22trauma+focused%22+OR+%22trauma+responsive%22+OR+%22trauma+specific%22+OR+%22trauma+violence+informed%22+)+AND+(+%22police%22+OR+%22policing%22)+AND+(train*))&ots=95F1xCwmYJ&sig=5OgEl9MT2hofCWVUiOP0Pz-PldA	… the latest science and research on trauma, attachment, sensory processing difficulties, cultural competence, and grief and loss, authors Josh and Jenn Hook provide a trauma-informed …
Male survivors of urban violence and trauma	J Maki - 2015 - archive.icjia-api.cloud	Google Scholar via SerpApi	2015	https://archive.icjia-api.cloud/files/icjia/articles/MALE%20SURVIVORS%20OF%20URBAN%20VIOLENCE%20AND%20TRAUMA%20report%20FINAL.pdf	… A trauma-informed approach includes trauma-specific interventions or treatments designed specifically to address trauma and can be implemented in any type of service setting or …
Sexual assault kits and reforming the response to rape	RE Lovell, J Langhinrichsen-Rohling - 2022 - books.google.com	Google Scholar via SerpApi	2022	https://books.google.com/books?hl=en&lr=&id=N2qLEAAAQBAJ&oi=fnd&pg=PT29&dq=(+(+%22trauma+aware%22+OR+%22trauma+informed%22+OR+%22trauma+focused%22+OR+%22trauma+responsive%22+OR+%22trauma+specific%22+OR+%22trauma+violence+informed%22+)+AND+(+%22police%22+OR+%22policing%22)+AND+(train*))&ots=DKsthcg4sp&sig=BL7g2lxhHmkhh3IIjLC1xvuTQf4	… evaluate victim-centered, trauma-informed interview training for sexual assault investigators. … work, new trauma-informed policing practices were implemented, and the police adopted a …
Community behavioral health services	A MacRae, JG Smith - Cara and MacRae's Psychosocial …, 2024 - taylorfrancis.com	Google Scholar via SerpApi	2024	https://www.taylorfrancis.com/chapters/edit/10.4324/9781003522805-4/community-behavioral-health-services-anne-macrae-jerilyn-gigi-smith	… “[p]reventing such victimization through trauma-informed trainings for police officers, and oth… users and participate in providing training for law enforcement. Police violence and abuse of …
Towards a research agenda: tackling violence against women and girls online. REPHRAIN White Paper	O Michalec, K Barker, K Coopamootoo, L Coventry… - 2023 - oro.open.ac.uk	Google Scholar via SerpApi	2023	https://oro.open.ac.uk/92708/1/REPHRAIN%20%282023%29%20Research-Agenda-Report-Towards-a-research-agenda-tackling-violence-against-women-and-girls-online.pdf	… perpetrator behaviours to train police/other members in the justice system to inform investigations and the journey to justice? • What would trauma-informed training for judges and juries …
Rights Respecting Justice for Children in Conflict with the Law	H Maclean, F Dyer, N Vaswani, D Haydon, M Galli… - 2024 - pureportal.strath.ac.uk	Google Scholar via SerpApi	2024	https://pureportal.strath.ac.uk/en/publications/rights-respecting-justice-for-children-in-conflict-with-the-law	… to address the reality that police and police stations are often … police, as an institution, can ever be truly traumainformed. … and implement compulsory training for all teachers on de-…
Directive play therapy techniques in trauma-focused cognitive behavioral therapy.	E Horton, D Potter - Directive Play Therapy: Theories and …, 2016 - books.google.com	Google Scholar via SerpApi	2016	https://books.google.com/books?hl=en&lr=&id=164-DAAAQBAJ&oi=fnd&pg=PA105&dq=(+(+%22trauma+aware%22+OR+%22trauma+informed%22+OR+%22trauma+focused%22+OR+%22trauma+responsive%22+OR+%22trauma+specific%22+OR+%22trauma+violence+informed%22+)+AND+(+%22police%22+OR+%22policing%22)+AND+(train*))&ots=7HxWvacbyw&sig=DdRjuSeE-9JH2zVyRvgzCDqlTII	… These endorsed training models are supported by research on implementation science, which looks not only at how to effectively train clinicians in the model but also how to support the …
Sharing Practice Knowledge: Trauma-Informed Practice	N Tujague, K Ryan - Cultural Safety in Trauma-Informed Practice from a …, 2023 - Springer	Google Scholar via SerpApi	2023	https://link.springer.com/chapter/10.1007/978-3-031-13138-7_7	… This can guide our choices in trauma-informed approaches. All of these challenging survival behaviours have been identified across cultures, which is why it’s so effective and widely …
A Trauma-Focused Review of the Australian Child Protection Systems	K Deluca - 2021 - opal.latrobe.edu.au	Google Scholar via SerpApi	2021	https://opal.latrobe.edu.au/articles/thesis/A_Trauma-Focused_Review_of_the_Australian_Child_Protection_Systems/19594042	… Hence, this thesis explores the need to introduce a trauma informed … trauma informed model of policy and practice been in place. Finally, I discuss the implementation of trauma informed …
Criminal Defence Representation at Garda Stations	V Conway, Y Daly - 2023 - books.google.com	Google Scholar via SerpApi	2023	https://books.google.com/books?hl=en&lr=&id=Fm_XEAAAQBAJ&oi=fnd&pg=PR7&dq=(+(+%22trauma+aware%22+OR+%22trauma+informed%22+OR+%22trauma+focused%22+OR+%22trauma+responsive%22+OR+%22trauma+specific%22+OR+%22trauma+violence+informed%22+)+AND+(+%22police%22+OR+%22policing%22)+AND+(train*))&ots=H4lzVWiIVe&sig=ZqwMba8pw5_t1MsfR-e3QkJl1xk	… Second, their involvement with the SUPRALAT project, and their pioneering work in providing training for police station lawyers in Ireland, means that they have been able to bring to the …
Building Safety with Trauma-Informed Yoga: A Practical Guide for Teachers and Clinicians	Y Calhoun - 2024 - books.google.com	Google Scholar via SerpApi	2024	https://books.google.com/books?hl=en&lr=&id=L8z8EAAAQBAJ&oi=fnd&pg=PT1&dq=(+(+%22trauma+aware%22+OR+%22trauma+informed%22+OR+%22trauma+focused%22+OR+%22trauma+responsive%22+OR+%22trauma+specific%22+OR+%22trauma+violence+informed%22+)+AND+(+%22police%22+OR+%22policing%22)+AND+(train*))&ots=I6cm4kyVfT&sig=Yu6DX5V0ikmoDUKvSpM8MmUeNOU	Building Safety with Trauma-Informed Yoga is an accessible, science-based guide for clinicians, yoga teachers, teachers in training, and practitioners. The book provides clear ideas on …
Natural Disasters, Pandemics, and Other Crises	T Powell, K Knox - The School Services Sourcebook: A Guide for …, 2024 - books.google.com	Google Scholar via SerpApi	2024	https://books.google.com/books?hl=en&lr=&id=rb30EAAAQBAJ&oi=fnd&pg=PA468&dq=(+(+%22trauma+aware%22+OR+%22trauma+informed%22+OR+%22trauma+focused%22+OR+%22trauma+responsive%22+OR+%22trauma+specific%22+OR+%22trauma+violence+informed%22+)+AND+(+%22police%22+OR+%22policing%22)+AND+(train*))&ots=jcrPVjF7v8&sig=Hoyh8nFTdQSWrd3JsSuCcqFaDMQ	… can serve as a liaison between police and fire departments … School districts may want to crosstrain crisis team members at … Implementing trauma-informed practices prior to a disaster …
Training for Secondary Educators to Decrease School Violence	K Grosz - 2019 - red.mnstate.edu	Google Scholar via SerpApi	2019	https://red.mnstate.edu/thesis/155/	… A universal proactive approach is used with a trauma informed lens, to focus on students and … The study also discussed how having police present can actually escalate minor situations …
Digging Deeper into “Fear”	A Moreland-Capuia, A Moreland-Capuia - … Systems to be Trauma-Informed …, 2019 - Springer	Google Scholar via SerpApi	2019	https://link.springer.com/chapter/10.1007/978-3-030-19208-2_8	… the police. Tre hadn’t done anything wrong other than be a Black man who fit an unfortunate stereotype of being a threat. In this scene, Tre and his friend were confronted by the police. …
Training for Secondary Educators to Decrease School Violence	K Grosz - 2019 - red.mnstate.edu	Google Scholar via SerpApi	2019	https://red.mnstate.edu/thesis/155/	… A universal proactive approach is used with a trauma informed lens, to focus on students and … The study also discussed how having police present can actually escalate minor situations …
Digging Deeper into “Fear”	A Moreland-Capuia, A Moreland-Capuia - … Systems to be Trauma-Informed …, 2019 - Springer	Google Scholar via SerpApi	2019	https://link.springer.com/chapter/10.1007/978-3-030-19208-2_8	… the police. Tre hadn’t done anything wrong other than be a Black man who fit an unfortunate stereotype of being a threat. In this scene, Tre and his friend were confronted by the police. …
Repercussions of Childhood Trauma on Adult Health and Well-Being And the Significance of Trauma-Informed Approaches Towards Optimum Overall Health …	CP Alcomendras - 2019 - academia.edu	Google Scholar via SerpApi	2019	https://www.academia.edu/download/61465433/Capstone_Thesis_For_Print_PDF20191209-52767-gm3fgo.pdf	… The culture and the delivery of medical care must become trauma-informed and patient-centered, cultivating trusting relationships that are nurtured and maintained by identifying with …
C-DRUM Chairs Commission on School-to-Prison Pipeline & Restorative Practices	LC De-escalation - 2017 - digitalcommons.law.umaryland.edu	Google Scholar via SerpApi	2017	https://digitalcommons.law.umaryland.edu/cgi/viewcontent.cgi?referer=&httpsredir=1&article=1014&context=cdrumnews	… training for school police and administrators in Baltimore City Public Schools. To promote school safety, many schools have police … in appropriate, effective, and traumaresponsive ways. …
