# Supplementary material for: AI-pocalypse now: Automating the systematic literature review with SPARK (Systematic processing and automated review Kit) – gathering, organising, filtering, and scaffolding
Source: MethodsX. 2024 Dec 21;14:103129. doi: 10.1016/j.mex.2024.103129 (PMC11751522; doi:10.1016/j.mex.2024.103129)
Supplement: Supplementary file 7 [file mmc7.zip]

Archive with 1 entries (1 files):
- TIP_Google_Scholar_Results.csv
