# Supplementary material for: AI-pocalypse now: Automating the systematic literature review with SPARK (Systematic processing and automated review Kit) – gathering, organising, filtering, and scaffolding
Source: MethodsX. 2024 Dec 21;14:103129. doi: 10.1016/j.mex.2024.103129 (PMC11751522; doi:10.1016/j.mex.2024.103129)
Supplement: Supplementary file 7 [file mmc7.zip › TIP_Google_Scholar_Results.csv]

title	authors	source	year	doi	abstract
The Promise Initiative: Promoting a trauma‐informed police response to sexual assault in a mid‐size Southern community	E Lathan, J Langhinrichsen‐Rohling… - Journal of …, 2019 - Wiley Online Library	Google Scholar via SerpApi	2019	https://onlinelibrary.wiley.com/doi/abs/10.1002/jcop.22223	… In addition, the State of Delaware requires mandatory sexual assault training for all officers enrolled in the Police Academy, all uniformed patrol officers, and all assistants regularly …
Merseyside Police Trauma-Informed Training	C Wilson, N Butler, AM Farrugia, Z Quigg - 2023 - ljmu.ac.uk	Google Scholar via SerpApi	2023	https://www.ljmu.ac.uk/-/media/phi-reports/pdf/2023-06-merseyside-police-trauma-informed-training-evaluation.pdf	… As such Merseyside Violence Reduction Partnership (MVRP) have funded the implementation of trauma-informed training for police staff, to improve staff knowledge and understanding …
A trauma-informed approach is needed to reduce police misconduct	JL Raver, M McElheran - Industrial and Organizational Psychology, 2022 - cambridge.org	Google Scholar via SerpApi	2022	https://www.cambridge.org/core/journals/industrial-and-organizational-psychology/article/traumainformed-approach-is-needed-to-reduce-police-misconduct/CA79BA31D296B19AADC787EF6170E865	… to refine and implement a trauma-informed leadership training intervention in several police agencies (Raver, 2022). We have received considerable support from police chiefs to help …
A mixed-methods evaluation of a program for promoting trauma-informed responses among criminal legal system professionals	AE Krider, E Ihara, EC Hope, CD Noether… - … Journal of Forensic …, 2024 - Taylor & Francis	Google Scholar via SerpApi	2024	https://www.tandfonline.com/doi/abs/10.1080/14999013.2024.2311409	… of trauma-informed response training for criminal legal professionals, including, critically, whether trauma-informed … were employed by the city police department. Our findings regarding …
The impact of trauma-awareness session on police officers' trauma-informed attitudes in Scotland	ZP Brodie, K Gillespie-Smith, K Goodall… - Psychology, Crime & …, 2023 - Taylor & Francis	Google Scholar via SerpApi	2023	https://www.tandfonline.com/doi/abs/10.1080/1068316X.2023.2210736	… This study aimed to evaluate the impact of an initial trauma-awareness training session on police officer’s trauma-informed attitudes by comparing a Police Scotland division that had …
The impact of adverse childhood experience and trauma-informed practice training for police in two regions in the United Kingdom	Z Quigg, C Wilson, E McCoy, N Butler - The Police Journal, 2024 - journals.sagepub.com	Google Scholar via SerpApi	2024	https://journals.sagepub.com/doi/abs/10.1177/0032258X241258388	… Drawing on two different, yet similar ACE/trauma-informed practice training for police … that such training can have positive impacts on police officers and staff’s attitudes and knowledge (…
An evaluation of the Adverse Childhood Experience Trauma Informed Multi-agency Early Action Together (ACE TIME) training: national roll out to police and partners	F Glendinning, ER Barton, A Newbury, H Janssen… - 2020 - e-space.mmu.ac.uk	Google Scholar via SerpApi	2020	https://e-space.mmu.ac.uk/id/eprint/633969	… • Following the training, participants’ professional judgement and decision-making shifted towards an ACE and trauma-informed approach to policing. Overall, police and MA partners …
An evaluation of the adverse childhood experience trauma informed multi-agency early action together (ACE TIME) training: National roll out to police and partners	E Barton, A Newbury, H Janssen, G Johnson… - 2020 - researchonline.ljmu.ac.uk	Google Scholar via SerpApi	2020	http://researchonline.ljmu.ac.uk/id/eprint/12953/	… • Following the training, participants’ professional judgement and decision-making shifted towards an ACE and trauma-informed approach to policing. Overall, police and MA partners …
Incorporating mental health literacy and trauma-informed law enforcement: A participative survey on police officers' attitudes and knowledge concerning mental …	K Lorey, JM Fegert - … trauma: theory, research, practice, and policy, 2022 - psycnet.apa.org	Google Scholar via SerpApi	2022	https://psycnet.apa.org/record/2021-86181-001	Objective: The main goal of this study was to investigate how persons with symptoms of traumatization and other mental disorders influence daily policing work. Method: In total, 2,228 …
An evaluation of the Adverse Childhood Experience (ACE) Informed Approach to Policing Vulnerability Training (AIAPVT) pilot	K Ford, A Newbury, Z Meredith, J Evans, J Roderick - 2019 - phwwhocc.co.uk	Google Scholar via SerpApi	2019	https://phwwhocc.co.uk/wp-content/uploads/2020/07/3-ACEs-Training-Evaluation-Report.pdf	… further examine the effect of this type of training on different roles and impact on policing. • With many areas developing trauma-informed training for police staff across the UK, and …
Improving outcomes for trauma-experienced individuals through the delivery of trauma awareness training for multi-organisational public sector workers	E Richmond, R McColm, M McCaig… - The Journal of Mental …, 2022 - emerald.com	Google Scholar via SerpApi	2022	https://www.emerald.com/insight/content/doi/10.1108/JMHTEP-04-2021-0038/full/html	… A trauma-informed practice workshop was created and evaluated in response to a need for training within public services for individuals working with clients whom have experienced …
Trauma-informed care in schools: Perspectives from school resource officers and school security professionals during professional development training	AJ Forber-Pratt, AJ El Sheikh, LE Robinson… - School psychology …, 2021 - Taylor & Francis	Google Scholar via SerpApi	2021	https://www.tandfonline.com/doi/abs/10.1080/2372966X.2020.1832863	… In this case, SROs were not required to complete this training for several reasons, including (a) the new school chief of police for the school police department worked with the …
Experience is not enough: Self-identified training needs of police working with adolescents	RL Fix, J Aaron, S Greenberg - Policing: a journal of policy and …, 2021 - academic.oup.com	Google Scholar via SerpApi	2021	https://academic.oup.com/policing/article-abstract/15/4/2252/6328877	… to adolescents using a developmentally and trauma-informed, much less addressing the … that training for patrol officers is no less important than training for SROs or other LEOs. …
A mixed methods exploratory assessment of the usefulness of Baltimore City Health Department's trauma-informed care training intervention.	AJ Damian, T Mendelson, J Bowie… - American Journal of …, 2019 - psycnet.apa.org	Google Scholar via SerpApi	2019	https://psycnet.apa.org/record/2018-43267-001	… or social workbackground (ie, police officers, 311/911 operators… the implications of the training for participants’ respective … in becoming more trauma-informed. Some participants were …
Assessing knowledge and acceptability of a trauma-informed training model to strengthen response to conflict and gender-based violence in the Democratic Republic …	RMK Olson, BD Nelson, A Mike… - Violence and …, 2022 - connect.springerpub.com	Google Scholar via SerpApi	2022	https://connect.springerpub.com/content/sgrvv/early/2022/08/29/VV-2021-0032.full.pdf	… We conducted high-quality, trauma-informed medicolegal trainings … Of the randomly selected trainings, 368 questionnaires were … For example, police officers witnessed a mock medical …
Creating trauma-informed systems: Child welfare, education, first responders, health care, juvenile justice.	SJ Ko, JD Ford, N Kassam-Adams… - Professional …, 2008 - psycnet.apa.org	Google Scholar via SerpApi	2008	https://psycnet.apa.org/fulltext/2008-10899-003.html	… of trauma-informed policing, including the Police … training for every child- and family-serving system. Working with those who train the next generation of practitioners, trauma-informed …
Organizational and provider level factors in implementation of trauma-informed care after a city-wide training: an explanatory mixed methods assessment	AJ Damian, J Gallo, P Leaf, T Mendelson - BMC health services research, 2017 - Springer	Google Scholar via SerpApi	2017	https://link.springer.com/article/10.1186/s12913-017-2695-0	… mistreatment of Freddie Gray by the Baltimore Police Department. These events brought to … As the need for TIC receives greater attention and more resources are allocated to train …
Advancements in trauma-informed training and interviewing for law enforcement and prosecutors	BA Campbell - Sexual assault kits and reforming the response …, 2022 - api.taylorfrancis.com	Google Scholar via SerpApi	2022	https://api.taylorfrancis.com/content/chapters/edit/download?identifierName=doi&identifierValue=10.4324/9781003186816-23&type=chapterpdf	… of the KY DOCJT training on police officers’ knowledge of trauma-informed practices? … to determine (a) the length and content of training for optimal outcomes, and (b) if trauma-informed …
An evaluation of the Criminal Justice Adverse Childhood Experience (ACEs) training and Trauma Awareness Training (TAT): national roll out to members of Her …	J Beer, H Janssen, F Glendinning… - Public Health Wales NHS …, 2020 - icccgsib.co.uk	Google Scholar via SerpApi	2020	https://icccgsib.co.uk/wp-content/uploads/2021/07/PHW-EAT-ACEs-Criminal-Justice-TAT-report-2.pdf	… a bank of resources for police and partners to draw upon … The high mean scores highlights the success of the ‘train the … to train all staff to use an ACE and trauma-informed approach. …
Reducing Burnout Culture and Acceptance of Rape Myth Beliefs Among Police Officers Through Trauma-Informed Sexual Assault Investigations Training	EC Lathan - 2021 - search.proquest.com	Google Scholar via SerpApi	2021	https://search.proquest.com/openview/4e03ceb7affdc8192ed51f4a8ac8c530/1?pq-origsite=gscholar&cbl=44156	Victims who report sexual assault often experience negative (ie, victim-blaming, suspicious) responses from police officers and/or lack of case progression through the criminal justice …
Training on Law Enforcement's Response to Interpersonal Violence	G Hilt - 2023 - digitalcommons.otterbein.edu	Google Scholar via SerpApi	2023	https://digitalcommons.otterbein.edu/stu_dist/108/	… The future of policing may involve required trauma-informed training that is mutually … While comprehensive training for interpersonal violence appears beneficial in reducing police bias …
Understanding the potential of trauma-informed training in Violence Reduction Units	HH Wilson, ES de Lima, G Davis, C Preece, T McBride - 2022 - eif.org.uk	Google Scholar via SerpApi	2022	https://www.eif.org.uk/files/pdf/trauma-informed-training-in-violence-reduction-units-report.pdf	… trauma-informed training for frontline professionals. This report focuses on this final element of the fund: trauma-informed … Others focused primarily on the police, seeing trauma-informed …
Trauma-informed care training in a child welfare system: Moving it to the front line	NA Conners-Burrow, TL Kramer, BA Sigel… - Children and Youth …, 2013 - Elsevier	Google Scholar via SerpApi	2013	https://www.sciencedirect.com/science/article/pii/S0190740913002697	… in Arkansas to train child welfare front-line staff members in trauma-informed care practices. … (parental threats and possible need for police protection), physical fatigue from the work, …
Police Officers Do Not Need More Training; But Different Training. Policing Domestic Violence and Abuse Involving Children: A Rapid Review	A Millar, M Saxton, C Øverlien, R Elliffe - Journal of family violence, 2022 - Springer	Google Scholar via SerpApi	2022	https://link.springer.com/article/10.1007/s10896-021-00325-x	… In Table 1 (below) we have included information about the basic training for police officers in the countries or states/provinces where the studies included in our review were conducted. …
Developing community co-designed scenario-based training for police mental health crisis response: A relational policing approach to de-escalation	JAA Lavoie, N Alvarez, Y Kandil - … of police and criminal psychology, 2022 - Springer	Google Scholar via SerpApi	2022	https://link.springer.com/article/10.1007/s11896-022-09500-2	… policing approach. This humanized method is shaped by procedural justice, trauma-informed, … Part 2 details the co-production of a novel problem-based training method for a police …
How the police conceptualise and view the relevance of adverse childhood experiences (ACEs) for policing: a qualitative investigation	K Goodall, ZP Brodie, K Deacon, K Collins… - Policing: An …, 2023 - emerald.com	Google Scholar via SerpApi	2023	https://www.emerald.com/insight/content/doi/10.1108/PIJPSM-02-2023-0023/full/html	… police perceptions of ACEs training in relation to conceptualisations of ACEs and trauma-informed … examples should therefore be integral to ACEs or trauma-informed training for police. …
Recognizing and responding to traumatized youth: preliminary results and implications for police trainings	JS Riccardi, G Celeste… - Police practice and …, 2022 - Taylor & Francis	Google Scholar via SerpApi	2022	https://www.tandfonline.com/doi/abs/10.1080/15614263.2021.1951728	… appropriate and trauma-informed responses to youth; and the role of police officers’ biases … police training for all police in the division to support the implementation of this policy. …
A Collaborative Simulation Design Embedding Trauma Informed Approaches in Police Responses to Child Sexual Exploitation, 2022-2023	T Green - reshare.ukdataservice.ac.uk	Google Scholar via SerpApi	2024	https://reshare.ukdataservice.ac.uk/id/eprint/857321	… for more effective training for child protection workers, … Police (KP) to co-create an ESRC funded pilot-simulation training tool embedding a trauma informed approach (TIA) within police …
Extending law enforcement reach to children exposed to violence: police training evaluation	N de la Fontaine, H Hahn, CS Stover… - Journal of police and …, 2022 - Springer	Google Scholar via SerpApi	2022	https://link.springer.com/article/10.1007/s11896-021-09448-9	… of CEV, police departments do not typically train officers to … of systematic training for law enforcement in trauma-informed … that could be provided by trauma-informed police officers, many …
Intervening with Sexual Assault Victims: A Trauma Informed Training for Law Enforcement	N Walker - 2021 - search.proquest.com	Google Scholar via SerpApi	2021	https://search.proquest.com/openview/825dfc85440565981f1a4e3e09281386/1?pq-origsite=gscholar&cbl=18750&diss=y	… a trauma informed training for police officers, (2) would the contents of this manualized training potentially improve disclosure reactions from assault victims, and (3) would police officers …
Trauma-informed approach to assessing the creation, organization, and utility of school resource (liaison) officer programs	JK Cameron, K Godden, WS Pollack, M Wong… - 2020 - nactatr.com	Google Scholar via SerpApi	2020	https://nactatr.com/news/files/CanadaSRO.pdf	… Provide a course of training for school personnel in handling crisis situations, which may … of trauma-informed practices as part of school board and police partnerships serving students. …
Organizational assessment to implement trauma-informed care for first responders, child welfare providers, and healthcare professionals.	J Kim, A Aggarwal, S Maloney… - … : Research and Practice, 2021 - psycnet.apa.org	Google Scholar via SerpApi	2021	https://psycnet.apa.org/record/2021-74498-001	… showed interest in participating in this study: a police and a fire department (first responders), two … Future training for early career staff may consider having more experiential learning …
Models for developing trauma-informed behavioral health systems and trauma-specific services	A Jennings - Alexandria, VA: National Association of State Mental …, 2004 - montefiore.org	Google Scholar via SerpApi	2004	https://www.montefiore.org/documents/Models-For-Developing-Trauma-Informed-BH-Systems-and-Trauma-Specific-Services.pdf	… for whom the trauma-informed and trauma-specific services … and/or implementing new “trauma-specific” services. … and support the development of trauma-informed systems of care. State …
Lancashire Violence Reduction Network Trauma Informed Programmes	J Goldthorpe, F Ward, P Wheeler, S Dodd - lancsvrn.co.uk	Google Scholar via SerpApi	2024	https://lancsvrn.co.uk/wp-content/uploads/2023/01/ARC-Evaluation-LVRN-Workstreams.pdf	… One coach said 'I think there is a degree of empathy towards a lot of people who are in custody by the police and they do get the trauma informed approach but same time I still think …
Does training affect rape and domestic violence myth endorsement among police personnel? A trend analysis	C Franklin, AD Garza, A Goodson, LA Bouffard - 2020 - dev.cjcenter.org	Google Scholar via SerpApi	2020	https://dev.cjcenter.org/_files/cvi/90-brief-2020-01.pdf	… effect of a mandatory, trauma-informed training on police participant endorsement of rape … of trauma-informed training for all Texas peace officers in order to improve police response to …
Moving towards trauma informed care. A model of research and practice.	S Lambert, G Gill-Emerson, A Horan, A Naughton - 2017 - cora.ucc.ie	Google Scholar via SerpApi	2017	https://cora.ucc.ie/handle/10468/7484	… awareness training for all … training for clinical staff members but this does not penetrate the whole organisation and therefore does not facilitate an organisational wide trauma informed …
Trauma-informed care for violently injured patients in the emergency department	KR Fischer, KM Bakes, TJ Corbin, JA Fein… - Annals of emergency …, 2019 - Elsevier	Google Scholar via SerpApi	2019	https://www.sciencedirect.com/science/article/pii/S0196064418313726	… Perhaps as a result of police distrust, some communities have adopted a culture of self-policing. Many victims of violence live in urban areas where the “code of the streets” dictates how …
Trauma-Informed Approach: Manual for Law Enforcement Officers Responding to Mental Health Emergencies	Y Larios - 2023 - search.proquest.com	Google Scholar via SerpApi	2023	https://search.proquest.com/openview/ee9e4fead147468f64b3e473b694985a/1?pq-origsite=gscholar&cbl=18750&diss=y	… Conversations about police violence and protests for police … Advanced ideas and practices known as trauma-informed … Trauma-informed approach will train law enforcement …
Responding to students exposed to community violence: A mixed methods study of teachers' perceptions of trauma-informed service delivery	DM Waggoner - 2018 - search.proquest.com	Google Scholar via SerpApi	2018	https://search.proquest.com/openview/a2243bc3d0944e40fa8c5a9cfb5a7fbb/1?pq-origsite=gscholar&cbl=18750	… The plaintiffs requested that the school promptly train all adult staff in school-wide trauma-informed approaches. At the very least, this lawsuit highlights the need for evidence-based …
Police Response to Family Violence: The Effect of Mandatory Training on Case Processing Using Redacted Case Notes	C Franklin - 2020 - dev.cjcenter.org	Google Scholar via SerpApi	2020	http://dev.cjcenter.org/_files/cvi/94.pdf	… of the effect of trauma-informed training on a series of … to police academy settings with some success. Currently, the Texas state legislature has mandated trauma-informed training for all …
Police Response to Family Violence: The Effect of Mandatory Training on Case Processing Using Redacted Case Notes	C Franklin - 2020 - dev.cjcenter.org	Google Scholar via SerpApi	2020	http://dev.cjcenter.org/_files/cvi/94.pdf	… of the effect of trauma-informed training on a series of … to police academy settings with some success. Currently, the Texas state legislature has mandated trauma-informed training for all …
A feasibility study of psychological first aid as a supportive intervention among police officers exposed to traumatic events	S Geoffrion, MP Leduc, E Bourgouin… - Frontiers in …, 2023 - frontiersin.org	Google Scholar via SerpApi	2023	https://www.frontiersin.org/articles/10.3389/fpsyg.2023.1149597/full	… provincial police officers and is considered the largest police … to support the police force, plan significant police operations, protect … The adapted guide and training for police settings are …
Trauma-informed corrections	S Kubiak, S Covington, C Hillier - Social work in juvenile and …, 2017 - researchgate.net	Google Scholar via SerpApi	2017	https://www.researchgate.net/profile/Stephanie-Covington-2/publication/347943130_Trauma-Informed_Corrections/links/5fe9019d45851553a0fb2575/Trauma-Informed-Corrections.pdf	… settings can become trauma-informed organizations and staff within them can become trauma-informed. Finally, we provide some information on trauma-specific interventions for …
Impact of a trauma-informed intervention for youth and staff on rates of violence in juvenile detention settings	CL Baetz, M Surko, M Moaveni… - Journal of …, 2021 - journals.sagepub.com	Google Scholar via SerpApi	2021	https://journals.sagepub.com/doi/abs/10.1177/0886260519857163	… The intervention used in the current study comprised two components: trauma-informed training for staff and a skill-building group program for youth. Trauma-informed training was …
Trauma-Informed Collaborations Among Juvenile Justice and Other Child-Serving Systems: An Update.	E Olafson, JH Goldman… - Journal of Juvenile …, 2016 - search.ebscohost.com	Google Scholar via SerpApi	2016	https://search.ebscohost.com/login.aspx?direct=true&profile=ehost&scope=site&authtype=crawler&jrnl=21538026&asa=Y&AN=119421832&h=qZKqTbkYe54PjOS8i2A71Tc6jKFH595jxdKorFAWg%2B%2BozFTg2SxL0gYuNcorCFY7IgdRmBBCvPFKQ%2BbpFw1Jww%3D%3D&crl=c	… and police officers did while riding together in police cars, … who were present when the police were responding to, for … a trauma-focused treatment combined with trauma training for …
Implementing trauma-informed practice in juvenile justice systems: What can courts learn from child welfare interventions?	JM Ezell, M Richardson, S Salari, JA Henry - Journal of Child & …, 2018 - Springer	Google Scholar via SerpApi	2018	https://link.springer.com/article/10.1007/s40653-018-0223-y	… to extend learnings from trauma-informed practice trainings into network-building exercises with other community entities, including local schools and policing units. These respondents …
What is trauma-informed practice? Towards operationalisation of the concept in two prisons for women	KM Auty, A Liebling, A Schliehe… - Criminology & Criminal …, 2023 - journals.sagepub.com	Google Scholar via SerpApi	2023	https://journals.sagepub.com/doi/abs/10.1177/17488958221094980	… Becoming trauma-informed training for Prison Officers in England and Wales was carried out in all 12 women’s prisons during 2015–2017 and began in the long-term high-secure male …
A trauma informed victim centered approach to sexual assault investigations	JD Allen - 2019 - shsu-ir.tdl.org	Google Scholar via SerpApi	2019	https://shsu-ir.tdl.org/items/cf631336-bf19-4110-ad2f-095698354b46	… Improving the police response, victim satisfaction, gaps in services, police … to train officers to respond to the needs of the victim and promote healing. Incorporating a trauma informed …
Understanding the conceptualization and operationalization of trauma‐Informed care within and across systems: a critical interpretive synthesis	M Bargeman, J Abelson, G Mulvale, A Niec… - The Milbank …, 2022 - Wiley Online Library	Google Scholar via SerpApi	2022	https://onlinelibrary.wiley.com/doi/abs/10.1111/1468-0009.12579	… Upon iterative analysis of extracted data from the reviewed literature, we define trauma-informed care as a bidirectional relationship between the trauma-affected individual (who can be …
Trauma training: Competencies, initiatives, and resources.	JM Cook, E Newman, V Simiola - Psychotherapy, 2019 - psycnet.apa.org	Google Scholar via SerpApi	2019	https://psycnet.apa.org/fulltext/2019-36160-008.html	… To date, it is unclear how to best train students and practitioners in the trauma competencies… in a special issue of the journal Clinical Supervisor devoted to trauma-informed supervision. …
Action steps using ACEs and trauma-informed care: a resilience model	L Leitch - Health & justice, 2017 - Springer	Google Scholar via SerpApi	2017	https://link.springer.com/article/10.1186/s40352-017-0050-5	… It can help understand why a police officer may have shot 16 times at a youth who was … Like meditation, self-regulation skills train attention and teach people how to redirect and sustain …
Urban Trauma: Mental Health Clinicians' Perception of Trauma Informed Care, Trauma Responsive Practice, and Trauma Resilience	JV Padden - 2021 - search.proquest.com	Google Scholar via SerpApi	2021	https://search.proquest.com/openview/08eba047ef8a49342b81fd1aa7ff8735/1?pq-origsite=gscholar&cbl=18750&diss=y	… Trauma informed and trauma responsive practice, a focus of this paper, and much of the behavioral and mental health support work occurring in BCPSS is aimed at countering these …
A perspective for understanding trauma and the criminal juvenile justice system: Using a trauma-informed lens for meaningful and sustained change	A Moreland, KJ Ressler - Harvard Review of Psychiatry, 2021 - journals.lww.com	Google Scholar via SerpApi	2021	https://journals.lww.com/hrpjournal/fulltext/2021/05000/a_perspective_for_understanding_trauma_and_the.4.aspx	… It is difficult to adequately evaluate whether a system is trauma-informed in the absence of … trauma-informed for improved outcomes applies to every aspect of the CJJS, including policing…
Trauma-informed juvenile justice systems: A systematic review of definitions and core components.	CE Branson, CL Baetz, SMC Horwitz… - … , Practice, and Policy, 2017 - psycnet.apa.org	Google Scholar via SerpApi	2017	https://psycnet.apa.org/record/2017-05281-001	… regarding the core principles or domains of trauma-informed care for juvenile justice and the … train staff on trauma) or explicitly identified core domains or principles of a traumainformed …
Preventing the re-traumatization of individuals who are arrested for prostitution by implementing trauma-informed practices in the criminal justice system	L Ostad-Hashemi - Columbia Social Work Review, 2017 - journals.library.columbia.edu	Google Scholar via SerpApi	2017	https://journals.library.columbia.edu/index.php/cswr/article/view/1849	… Specific trauma-informed training for law enforcement … trauma-specific models which this paper will address in detail. … Immediately after Hailey undressed, several undercover police …
How Does Trauma-Informed Care Training Effect the Self-Efficacy of Professionals Who Serve Juvenile Justice-Involved Youth?	A Jordan - 2019 - search.proquest.com	Google Scholar via SerpApi	2019	https://search.proquest.com/openview/09b7afba8bc14f4eb51614b57a1835bb/1?pq-origsite=gscholar&cbl=18750&diss=y	… (adverse childhood experiences) science” and trauma-informed care (TIC). While many … , and toxic stress require strategies using trauma-informed approaches, there are still many …
Responding to Sexual Assault: A Systematic Review of Police Training Interventions and Outcomes	K McQueen, J Murphy-Oikonen - Crime & Delinquency, 2023 - journals.sagepub.com	Google Scholar via SerpApi	2023	https://journals.sagepub.com/doi/abs/10.1177/00111287231195763	… training and police outcomes. Studies that solely focus on police training for responding to child … Most studies found beneficial effects on police knowledge of state law, trauma-informed …
Trauma-informed acute care of patients with violence-related injury	BE Hawkins, E Coupet Jr… - Journal of …, 2022 - journals.sagepub.com	Google Scholar via SerpApi	2022	https://journals.sagepub.com/doi/abs/10.1177/08862605211041375	… training for providers in the acute care setting focused on patients with violence-related injuries. The majority of trauma-informed … and what we cannot say to police and things like that.” …
A systemic framework for trauma-aware schooling in Queensland	J Howard - 2018 - eprints.qut.edu.au	Google Scholar via SerpApi	2018	https://eprints.qut.edu.au/120276/	… explore possibilities for traumaaware practice in Queensland … childhood trauma and traumaaware practice in particular … Some recommended specific training for guidance officers to …
… : EVALUATING THE IMPLEMENTATION OF BALTIMORE CITY HEALTH DEPARTMENT'S CITYWIDE TRAUMA-INFORMED CARE TRAINING INTERVENTION	AJG Damian - 2017 - jscholarship.library.jhu.edu	Google Scholar via SerpApi	2017	https://jscholarship.library.jhu.edu/bitstream/handle/1774.2/60239/DAMIAN-DISSERTATION-2017.pdf?sequence=1	… and facilitators to providing trauma treatment or making referrals to trauma-specific … capacity to provide trauma-informed care services were based on the six trauma-informed …
Do Trauma-Informed Investigation Teams in One Hospital Increase Detection, Reduce Repeat Victimisation, and Reduce Recidivism: A Comparative Study	K Bradley - 2024 - crim.cam.ac.uk	Google Scholar via SerpApi	2024	https://www.crim.cam.ac.uk/files/pol-2220_thesis_katherine_bradley.pdf	… training for … of traumainformed practice, as is a lack of resources to implement training. Whilst this work offers a valuable viewpoint on the adoption of trauma-informed practice in policing…
–Trauma informed care & practice	S Denmark - VIOLENCE IN CLINICAL PSYCHIATRY - oudconsultancy.nl	Google Scholar via SerpApi	2024	https://www.oudconsultancy.nl/Resources/Proceedings_11th_Violence_in_Clinical_Psychiatry_2019.pdf#page=107	… While physicians are encouraged to train with their intact … a police officer’s situation awareness, when encountering a potentially mentally disordered person. It identified features police …
Developing a Trauma-Informed Wellness Program	R McMackin, J LaFratta - Fed. Probation, 2021 - HeinOnline	Google Scholar via SerpApi	2021	https://heinonline.org/hol-cgi-bin/get_pdf.cgi?handle=hein.journals/fedpro85&section=19	… A police officer or EMT is more likely to be exposed to gun violence or fatal accidents than … Wellness programs that focus on after-work interventions frequently train people in stress-…
Fostering a Trauma Informed Mindset in the Criminal Justice System: An Evaluation of the Take Care Delaware Program	L Ledford, MJ Oliver-Hedrick MS, M Jordan, C Salyer… - 2023 - dc.etsu.edu	Google Scholar via SerpApi	2023	https://dc.etsu.edu/asrf/2023/schedule/135/	… evaluate the effectiveness of Trauma-Informed Care (TIC) training for police officers in their … As part of an initiative to increase TIC awareness and implementation, 64 police officers …
Creating a communitywide system of trauma-informed care	AD Clements, B Haas, NA Cyphers, V Hoots… - Progress in community …, 2020 - muse.jhu.edu	Google Scholar via SerpApi	2020	https://muse.jhu.edu/pub/1/article/775239/summary	… started as one inspired police department employee who … of the National Center for Trauma Informed Care (NCTIC) called "… a trauma-informed system of care are encouraged to train all …
Benefits of delivering Adverse Childhood Experience (ACE) training to police: An individual perspective	J Ramessur-Williams, A Newbury… - … Safety and Well …, 2019 - researchonline.ljmu.ac.uk	Google Scholar via SerpApi	2019	http://researchonline.ljmu.ac.uk/id/eprint/12797/	… is delivered to police and partners to embed ACE- and trauma-informed approaches into … -being or induction training for all staff which becomes embedded into policy and strategy. …
Implementation and program evaluation of trauma-informed care training across state child advocacy centers: An exploratory study	MC Kenny, A Vazquez, H Long, D Thompson - Children and Youth …, 2017 - Elsevier	Google Scholar via SerpApi	2017	https://www.sciencedirect.com/science/article/pii/S0190740916304807	… trauma-informed awareness. Other initiatives include the implementation of Trauma-Focused … a promising approach to introducing TIC training for CAC workers from various disciplines. …
Do No Harm: Trauma-Informed Care (TIC) within Correctional Settings	J Watts, N Rodrigues - towyouth.newhaven.edu	Google Scholar via SerpApi	2024	https://towyouth.newhaven.edu/wp-content/uploads/2022/05/John-Watts-and-Nick-Rodriquez.pdf	… to raise awareness among police officers, court personnel… training for quality assurance. 5) On a managerial level, supervisors will debrief with their subordinates on the traumainformed …
" I think if you cut me open, it runs through my veins": Trauma-informed practice provision and training in Suffolk	M Hermolle - 2023 - oars.uos.ac.uk	Google Scholar via SerpApi	2023	http://oars.uos.ac.uk/3612/	… % of respondents indicated that their organisation practiced trauma-informed care, 54.2% of … received traumainformed training. There was notable variability in length of training: for TIP …
An Evaluation of the Trauma-Informed Abusive Partner Intervention Program	M Langness, S Ervin, M Duane - Washington, DC: Urban Institute, 2022 - urban.org	Google Scholar via SerpApi	2022	https://www.urban.org/sites/default/files/2022-05/An%20Evaluation%20of%20the%20Trauma-Informed%20Abusive%20Partner%20Intervention%20Program.pdf	… in program sessions to allow participants to process police and racist violence in addition to … Further, we learned that URI provides in-house training for all staff, including the TI-APIP …
Creating a digital trauma informed space: Chat and text advocacy for survivors of violence	L Wood, D Hairston, RV Schrag… - Journal of …, 2022 - journals.sagepub.com	Google Scholar via SerpApi	2022	https://journals.sagepub.com/doi/abs/10.1177/08862605211043573	… trauma-informed and survivor-centered approaches are operationalized on the chat/text line to provide support. For many advocates, the trauma-informed … that being trauma-informed, …
Trauma-Informed Care. Understanding the Use of Trauma-Informed Approaches Within Children's Social Care	K Asmussen, T Masterman… - London: Early …, 2022 - interfaceenterprises.co.uk	Google Scholar via SerpApi	2022	https://www.interfaceenterprises.co.uk/assets/resources/trauma-informed-approaches-within-childrens-social-care.pdf	… However, traumainformed principles have since been adopted by schools, the police and … When we train and offer this real commitment to invest in the model and all the training that …
Establishing and validating a survey for trauma-informed, culturally responsive change across multiple systems	A Moreland-Capuia, NM Dumornay, A Mangus… - Journal of Public …, 2023 - Springer	Google Scholar via SerpApi	2023	https://link.springer.com/article/10.1007/s10389-022-01765-5	… that some form of trauma-informed training (each study had … standardize trauma-informed training efforts for police officers … framework (SAMHSA, Trauma Training for Criminal Justice …
Looking Forward: A Research and Policy Agenda for Creating Trauma-Informed Juvenile Justice Systems.	CB Dierkhising, CE Branson - Journal of Juvenile Justice, 2016 - ojp.gov	Google Scholar via SerpApi	2016	https://www.ojp.gov/pdffiles/249840.pdf#page=19	… professionals in developing trauma-informed approaches to … core domains of a trauma-informed juvenile justice system:(a… Think trauma: A training for staff in juvenile justice residential …
Confronting power, privilege and oppression in trauma-informed school-based work: Framing the ALIVE model within critical race theory	L McAdam, C Davis - Drama Therapy Review, 2018 - intellectdiscover.com	Google Scholar via SerpApi	2018	https://intellectdiscover.com/content/journals/10.1386/dtr.5.1.85_1	… by the administration, to policing and bodily harm by security and police officers. The collective … To combat this, ALIVE is working to increase the frequency and depth of training for staff …
Child welfare, juvenile justice, mental health, and education providers' conceptualizations of trauma-informed practice	K Donisch, C Bray, A Gewirtz - Child maltreatment, 2016 - journals.sagepub.com	Google Scholar via SerpApi	2016	https://journals.sagepub.com/doi/abs/10.1177/1077559516633304	… trauma-informed treatments, and their availability within the community. Child welfare providers were also interested in knowing “what makes trauma-informed … in trauma-informed care. …
Psychological trauma risk management in the UK police service	I Hesketh, N Tehrani - Policing: A Journal of Policy and Practice, 2019 - academic.oup.com	Google Scholar via SerpApi	2019	https://academic.oup.com/policing/article-abstract/13/4/531/5174705	… risk management in the UK policing. It stresses the need for a … the division of the policing workforce into three cohorts. Those … effects of psychological trauma on police officers and staff. …
Undue police violence toward African Americans: An analysis of professional counselors' training and perceptions	DA Green, AM Evans - Journal of Counseling & Development, 2021 - Wiley Online Library	Google Scholar via SerpApi	2021	https://onlinelibrary.wiley.com/doi/abs/10.1002/jcad.12389	… a need for further training for counselors in addressing … the utility of various trauma-informed approaches to promoting … to the development of training for counselors who work with …
Policing with a public health lens–Moving towards an understanding of crime as a public health issue	SM Bucerius, TB Oriola, DJ Jones - The Police Journal, 2022 - journals.sagepub.com	Google Scholar via SerpApi	2022	https://journals.sagepub.com/doi/abs/10.1177/0032258X211009577	… policing organizations: justice clients will benefit from a police service that is trauma informed, … In addition to raising awareness, police organizations should also train their officers and …
Increasing mental health literacy in law enforcement to improve best practices in policing—introduction of an empirically derived, modular, differentiated, and end-user …	K Lorey, JM Fegert - Frontiers in psychiatry, 2021 - frontiersin.org	Google Scholar via SerpApi	2021	https://www.frontiersin.org/articles/10.3389/fpsyt.2021.706587/full	… Since the lead author of the present study designed and accompanied a suicide-focused interaction training for German uniformed police officers in 2018, we chose to include her …
Trauma-informed neurofeedback for law enforcement occupational and organizational stress	J Spears, DE Romero, K McVay, E Surratt - NeuroRegulation, 2024 - neuroregulation.org	Google Scholar via SerpApi	2024	https://www.neuroregulation.org/article/view/23427	… the client to train and control their … traumainformed approach to reduce police misconduct and violence. We suggest an organizational change in trauma-informed approaches by police …
The Lived Experiences of School Officers: Practicing Trauma-Informed Care within the Public School Setting	J DeNike - 2023 - search.proquest.com	Google Scholar via SerpApi	2023	https://search.proquest.com/openview/e23870a0ca167bfdfe814c4e95fc6e26/1?pq-origsite=gscholar&cbl=18750&diss=y	… 44 of 2018 to include trauma-informed approaches and training for all public school employees by building protective factors such as trauma-informed care approaches and social and …
The Relationship Between Organizational Trauma-Informed Care and Secondary Trauma Symptoms in Staff Members of Kentucky Domestic Violence …	ME Foley - 2020 - search.proquest.com	Google Scholar via SerpApi	2020	https://search.proquest.com/openview/5e734675c335c66b6533ce3b0c813305/1?pq-origsite=gscholar&cbl=44156	… trauma-informed care practices, the lower the employee’s levels of STS. Specifically, Domain Four of the Ticometer©(fostering trauma-informed … and practice trauma-informed care. …
Trauma-informed practice and the criminal justice system: A systematic narrative review	A McAnallen, E McGinnis - Irish Probation Journal, 2021 - pure.ulster.ac.uk	Google Scholar via SerpApi	2021	https://pure.ulster.ac.uk/en/publications/trauma-informed-practice-and-the-criminal-justice-system-a-system	… in the UK and the challenges and opportunities provided by the Police, Crime, Sentencing and Courts Bill. A … Training for staff did not emerge as a clear theme. Lack of skills to deliver …
Early adopters of trauma-informed care	L Dubay, R Burton, M Epstein - Urban Institute https://www. chcs. org …, 2018 - chcs.org	Google Scholar via SerpApi	2018	https://www.chcs.org/media/early_adopters_of_trauma-informed_care-evaluation.pdf	… The two other organizations are not implementing what would be considered a comprehensive trauma-informed system but are still making important organizational changes to train all …
Trauma Informed Care in a Jail Setting: Potential Barriers and Advantages to Implementation	V Visscher - 2021 - search.proquest.com	Google Scholar via SerpApi	2021	https://search.proquest.com/openview/dde132045078a7da8f466aba3d160932/1?pq-origsite=gscholar&cbl=18750&diss=y	… The purpose of this chapter is to emphasize the need for trauma informed treatment in jail settings to improve the experiences of both detainees and correctional officers. Further, this …
'It's Knowing the Right Things to Say and Do': Challenges and Opportunities for Trauma‐informed Practice in the Prison Context	N Vaswani, S Paul - The Howard Journal of Crime and Justice, 2019 - Wiley Online Library	Google Scholar via SerpApi	2019	https://onlinelibrary.wiley.com/doi/abs/10.1111/hojo.12344	… The relevance of trauma‐informed practice (TIP) across the … the adoption of a trauma‐informed approach for young people … that prisons can become more ‘trauma‐aware’, disputes the …
Adapting trauma-informed interventions for racial trauma considerations: A training model.	BN Hall-Clark, S Zabelski, E Montanaro… - Practice …, 2023 - psycnet.apa.org	Google Scholar via SerpApi	2023	https://psycnet.apa.org/record/2024-13786-001	… review of trauma-informed assessment and intervention. Next, we outline the training curriculum, … For example, if a Black student worries about by stopped and harassed by police when …
Justice-Involved Youth and Trauma-Informed Interventions.	P Skinner-Osei, L Mangan, M Liggett, M Kerrigan… - Justice Policy …, 2019 - cjcj.org	Google Scholar via SerpApi	2019	https://www.cjcj.org/media/import/documents/justice-involved_youth_and_trauma-informed_interventions.pdf	… to implement trauma-informed interventions that address the needs of youth with mental health and traumarelated disorders. The adoption of a trauma-informed approach throughout …
The Policing Mind: Developing Trauma Resilience for a New Era	JK Miller - 2022 - books.google.com	Google Scholar via SerpApi	2022	https://books.google.com/books?hl=en&lr=&id=FVtlEAAAQBAJ&oi=fnd&pg=PP1&dq=(+(+%22trauma+aware%22+OR+%22trauma+informed%22+OR+%22trauma+focused%22+OR+%22trauma+responsive%22+OR+%22trauma+specific%22+OR+%22trauma+violence+informed%22+)+AND+(+%22police%22+OR+%22policing%22)+AND+(train*))&ots=ODDMKvXwgs&sig=kCX9x5HJCGMp5zt8yFfxmSxxcms	… social influences on police resilience and how wellbeing and trauma- informed initiatives are … • What if we were able to train our brains to trust our senses and our clarity of thought better…
Adopting a trauma-informed approach to gender-based violence across the life course	M Sperlich, P Logan-Greene, A Finucane - Understanding gender-based …, 2021 - Springer	Google Scholar via SerpApi	2021	https://link.springer.com/chapter/10.1007/978-3-030-65006-3_12	… police officers in trauma-responsive principles to be CRI advocates embedded within the police … care youth, provision of trauma-responsive parenting skills training for foster parents and …
Increasing trauma informed awareness in higher education	K Doughty - 2018 - search.proquest.com	Google Scholar via SerpApi	2018	https://search.proquest.com/openview/7b876634b286ebc8f501429f0f5ddff9/1?pq-origsite=gscholar&cbl=18750	… trauma informed care and trauma informed educational practices after participation in a trauma informed … Nnowledge of trauma informed care and trauma informed educational practices…
Trauma-informed approaches in schools: the efficacy of the 'trauma-sensitive schools training package'	B Delaney - 2020 - dspace.mic.ul.ie	Google Scholar via SerpApi	2020	https://www.dspace.mic.ul.ie/handle/10395/2924	… benefits were observed in areas including improved staff use of trauma-informed … 4 Intervention Delivers professional development in trauma-sensitive or trauma-informed approaches …
The Impact of Trauma Informed Care on Law Enforcement Engagement with Individuals Experiencing Homelessness	K Ponce - 2019 - scholarworks.calstate.edu	Google Scholar via SerpApi	2019	https://scholarworks.calstate.edu/downloads/6682x665f	… Policing (CD-CP) program, initiated in 1991, serves as a model for trauma-informed policing… This model is able to demonstrate that through active partnerships with trauma-informed …
Best Practices in Community Conscious Policing	B Lee - 2019 - books.google.com	Google Scholar via SerpApi	2019	https://books.google.com/books?hl=en&lr=&id=w-ipDwAAQBAJ&oi=fnd&pg=PR18&dq=(+(+%22trauma+aware%22+OR+%22trauma+informed%22+OR+%22trauma+focused%22+OR+%22trauma+responsive%22+OR+%22trauma+specific%22+OR+%22trauma+violence+informed%22+)+AND+(+%22police%22+OR+%22policing%22)+AND+(train*))&ots=UN158WZ9Op&sig=bMLqIWO_l1f1FqbeI1Oc_uiI2EY	… police trainers and thousands of community participants. T4T is a community-led organization which trains law … , HealingCentered and Trauma-Informed approach to public involvement …
Trauma-informed approaches in forensic mental health	N Procter, B Ayling, L Croft, P DeGaris, M Devine… - 2017 - unisa.edu.au	Google Scholar via SerpApi	2017	https://www.unisa.edu.au/siteassets/episerver-6-files/global/research/mhsp/trauma-informed-approaches-in-forensic-mental-health-resource.pdf	A trauma-informed approach is one that works from the fundamental principles of trauma … Trauma-informed approaches are based on the understanding and belief that symptoms …
Examining the impact of trauma-informed care training on educators' knowledge, attitudes, and behavior: A qualitative study	ES Schafer - 2019 - search.proquest.com	Google Scholar via SerpApi	2019	https://search.proquest.com/openview/3c94c4e669089c9f5788a5dcee601a68/1?pq-origsite=gscholar&cbl=18750&diss=y	… students in high needs districts with trauma-informed, evidence-based practices. ESSA also authorizes grants for in-service training for effective trauma-informed practices in classroom …
Safety, collaboration, and empowerment: trauma-informed archival practice	K Wright, N Laurent - Archivaria, 2021 - erudit.org	Google Scholar via SerpApi	2021	https://www.erudit.org/en/journals/archivaria/2021-n91-archivaria06132/1078465ar/abstract/	… This article introduces the concept of trauma-informed practice to archives and other … a trauma-informed approach may be useful in archives and may lead to trauma-informed archival …
An inspector calls: trauma-informed regulation	A Freiberg - Psychiatry, Psychology and Law, 2024 - Taylor & Francis	Google Scholar via SerpApi	2024	https://www.tandfonline.com/doi/abs/10.1080/13218719.2022.2148306	… investigations, considerations analogous to those applying to police investigations may … police ‘immunity’ dictate that there can be no duty of care owed to a suspect in a non-police …
Bridging Trauma-Informed Organizing and Accessible Practice: A Qualitative Study of Dialectical Tensions	DC Biss - 2020 - search.proquest.com	Google Scholar via SerpApi	2020	https://search.proquest.com/openview/a6fe360bbe4edc2f71f2525d7d793c76/1?pq-origsite=gscholar&cbl=18750&diss=y	… is central to trauma-informed practices. Further, trauma-informed care recognizes how facets … Similarly, trauma-informed care implies culturally humble organizational practices involving …
The truth n'trauma project: Addressing community violence through a youth-led, trauma-informed and restorative framework	T Harden, T Kenemore, K Mann, M Edwards… - Child and Adolescent …, 2015 - Springer	Google Scholar via SerpApi	2015	https://link.springer.com/article/10.1007/s10560-014-0366-0	… Trauma-informed practices have developed over the past 20 … Many of these programs either train clinicians to perform … experienced or witnessed episodes of police brutality in Chicago. …
Trauma abounds: A case for trauma-informed lawyering	C Peña - UCLA Women's LJ, 2019 - HeinOnline	Google Scholar via SerpApi	2019	https://heinonline.org/hol-cgi-bin/get_pdf.cgi?handle=hein.journals/uclawo26&section=7	… This is why when I train practitioners to use trauma-informed practices, much of the client … ed the incident to their employer and to the police. She secured a temporary restraining order. …
Using a trauma-informed, socially just research framework with marginalized populations: Practices and barriers to implementation	LA Voith, T Hamler, MW Francis, H Lee… - Social Work …, 2020 - academic.oup.com	Google Scholar via SerpApi	2020	https://academic.oup.com/swr/article-abstract/44/3/169/5924601	… Black boy, was shot and killed by a Cleveland police officer while in a park near his home in … in trauma was contracted to host a four-hour training for the study team. The training defined …
The urban youth trauma center: A trauma-informed continuum for addressing community violence among youth	J Abdul-Adil, LM Suárez - Community mental health journal, 2022 - Springer	Google Scholar via SerpApi	2022	https://link.springer.com/article/10.1007/s10597-021-00827-4	… UYTC offers an evidence-based yet flexible structure for disseminating, implementing, and evaluating trauma-informed training for youth providers to effectively respond to community …
Not first responders, but often first to respond: Canadian journalists' use of trauma-informed approaches in reporting	K Dubinski - 2022 - ec.msvu.ca	Google Scholar via SerpApi	2022	https://ec.msvu.ca/bitstreams/383feed9-6c1e-4f9a-9f3b-74ee9b20eea1/download	… One of the participants in their study said that “we need to train informed students who will … as police officers and the military. They cited “trial and error” as the main way of learning about …
Bridging trauma-informed care and organizational accommodations: an ethnographic analysis of tensional knots in an anti-violence nonprofit	DC Biss, TA Dykstra-DeVette… - Journal of Applied …, 2022 - Taylor & Francis	Google Scholar via SerpApi	2022	https://www.tandfonline.com/doi/abs/10.1080/00909882.2022.2035795	… services and when the police come, the husbands may also hurt them where the … train staff to be vulnerable with their clients and ask them directly what they prefer to be trauma-informed…
Much to do about trauma: A systematic review of existing trauma-informed treatments on youth violence and recidivism	HR Zettler - Youth Violence and Juvenile Justice, 2021 - journals.sagepub.com	Google Scholar via SerpApi	2021	https://journals.sagepub.com/doi/abs/10.1177/1541204020939645	… Think Trauma is a trauma-informed training for residential facility staff consisting of four modules the address: (1) the impact of trauma on youth development and behavior, (2) the …
Psychosocial determinants of violence and trauma-informed implications for treatment	D Horowitz, M Guyer, K Sanders - The Routledge International …, 2018 - taylorfrancis.com	Google Scholar via SerpApi	2018	https://www.taylorfrancis.com/chapters/edit/10.4324/9781315618777-30/psychosocial-determinants-violence-trauma-informed-implications-treatment-deborah-horowitz-margaret-guyer-kathy-sanders	… Given such a culture, terms such as trauma-informed, person-centred, and recovery-… Providing training for staff is not enough; being trauma-informed requires changing the traditional …
A critical look at trauma-informed care among agencies and systems serving maltreated youth and their families	RF Hanson, J Lang - Child maltreatment, 2016 - journals.sagepub.com	Google Scholar via SerpApi	2016	https://journals.sagepub.com/doi/abs/10.1177/1077559516635274	… of learning collaboratives to train professionals in screening assessment and delivery of several targeted EBTs as well as development of Trauma-Informed Leadership Teams to build …
Implementing a system-wide trauma informed care model	M Dupuis - 2020 - ourspace.uregina.ca	Google Scholar via SerpApi	2020	https://ourspace.uregina.ca/bitstream/10294/10048/1/Dupuis_2020_FieldpracticumSW.pdf	… I will use the Trauma Informed Model and make policy … It was not feasible to train all interested interdisciplinary workers … quality control employees reflect trauma informed language, as …
Making a Case for Gender-Responsive, Trauma-Informed Mental Health Courts: An Exploration of Participant Trauma Histories	S Dewald - Journal fFonensie Jocial lorë, 2023 - researchgate.net	Google Scholar via SerpApi	2023	https://www.researchgate.net/profile/Stacy-Dewald/publication/369397299_Making_a_Case_for_Gender-Responsive_Trauma-Informed_Mental_Health_Courts_An_Exploration_of_Participant_Trauma_Histories/links/6419fac666f8522c38c22b42/Making-a-Case-for-Gender-Responsive-Trauma-Informed-Mental-Health-Courts-An-Exploration-of-Participant-Trauma-Histories.pdf	… These findings underscore the need for a trauma-informed and gender responsive approach to MHC. Juggestions för MHCs to considerare ofered, including trauma screening fools into …
Building trauma-informed approaches in higher education	LA Henshaw - Behavioral Sciences, 2022 - mdpi.com	Google Scholar via SerpApi	2022	https://www.mdpi.com/2076-328X/12/10/368	… trauma-informed approaches at HEIs can be culturally responsive. This article briefly summarizes evidence supporting the rationale for trauma-informed … from a trauma-informed lens as …
Improving mental health service and practice for police: A qualitative assessment.	HA Arjmand, ML O'Donnell, N Sadler, J Nursey… - Traumatology, 2024 - psycnet.apa.org	Google Scholar via SerpApi	2024	https://psycnet.apa.org/record/2024-83449-001	… police and first responders using experienced mental health providers who deliver trauma-informed… and all that sort of stuff, or even getting a train into the city for over an hour just to …
Strengthening the capabilities to lead police officers following exposure to trauma	C Kowalski - 2018 - search.proquest.com	Google Scholar via SerpApi	2018	https://search.proquest.com/openview/3a54102e64e20d0c6cfa1fd179b2d0ec/1?pq-origsite=gscholar&cbl=18750	… Conclusion 1: There is a need for consistency in trauma-focused leadership principles ..58 … The establishment of training for all police officers is a logical first step. The outcome of this …
Trauma-informed systems of care	K Rich, MR Garza - Handbook of Interpersonal Violence and Abuse …, 2022 - Springer	Google Scholar via SerpApi	2022	https://link.springer.com/content/pdf/10.1007/978-3-319-89999-2_293.pdf	… of trauma-informed agencies. This chapter will present an overview of trauma-informed care, … measure of trauma-informed police interviews is not applicable for schools or mental health …
A trauma-informed psychoeducation program for professionals treating adolescent female victims of human sex trafficking	E Arnstein - 2014 - search.proquest.com	Google Scholar via SerpApi	2014	https://search.proquest.com/openview/491f9a91a6471ab5bc58f6e31a3669c6/1?pq-origsite=gscholar&cbl=18750	… and therefore may not be representative of all police agencies. This research suggests that continued efforts are necessary to educate police officers about the exploitive nature of youth …
A train-the-trainer programme to deliver high quality education for healthcare providers	J Peck - Anti-trafficking review, 2021 - antitraffickingreview.org	Google Scholar via SerpApi	2021	https://www.antitraffickingreview.org/index.php/atrjournal/article/view/581	… of trauma-informed care. To respond to this professional situation, ACT Advocate trainees are required to take a course on trauma-informed … racism and reports of police brutality create …
Creating Trauma-Informed Systems: Child Welfare, Education, First Responders, Health Care, Juvenile Justice	J Susan, N Kassam-Adams, C Wilson, JD Ford… - researchgate.net	Google Scholar via SerpApi	2024	https://www.researchgate.net/profile/Christopher-Layne-4/publication/232516164_Creating_Trauma-Informed_Systems_Child_Welfare_Education_First_Responders_Health_Care_Juvenile_Justice/links/0fcfd50e8be0b79a95000000/Creating-Trauma-Informed-Systems-Child-Welfare-Education-First-Responders-Health-Care-Juvenile-Justice.pdf	… traumainformed policing, including the Police Executive Research Forum, the International Association of Chiefs of Police, … who train the next generation of practitioners, traumainformed …
The Trauma-Informed Youth Experience Panel	L Bennett - 2017 - digitalcommons.csumb.edu	Google Scholar via SerpApi	2017	https://digitalcommons.csumb.edu/caps_thes_all/142/	… to build capacity towards LEOS • Trauma informed training police officers vicarious trauma … 3- Ask each group who has had trauma informed services training for their organizations to …
Police peer supporters in a domestic abuse-specific peer support initiative: Motivations, experiences and challenges	R Ward, L Belkin - International Journal of Police Science & …, 2024 - journals.sagepub.com	Google Scholar via SerpApi	2024	https://journals.sagepub.com/doi/abs/10.1177/14613557241244607	… support programme exhibited implicit trauma-informed practice, which could be made more explicit and aligned to wider initiatives of creating a more trauma-informed police service. …
The afterlife of decriminalisation: anti-trafficking, child protection, and the limits of trauma-informed efforts	JL Musto - Ethics and social welfare, 2022 - Taylor & Francis	Google Scholar via SerpApi	2022	https://www.tandfonline.com/doi/abs/10.1080/17496535.2021.2003836	… by the ‘stick’ of criminal laws and attendant policing strategies used in the past to compel … train attention to specific harms they have experienced. It suggests the Court’s movement in …
Trauma and coping strategies in police officers: a quantitative-qualitative pilot study	C Civilotti, G Di Fini, DA Maran - International journal of environmental …, 2021 - mdpi.com	Google Scholar via SerpApi	2021	https://www.mdpi.com/1660-4601/18/3/982	… These results can be useful to improve trauma-informed interventions for POs based on … The sample was composed of 39 out of 42 municipal police POs of the Municipality of Collegno. …
A trauma-informed approach to workforce	V Choitz, S Wagner - National Fund for Workforce Solutions, 2021 - skilledwork.org	Google Scholar via SerpApi	2021	https://skilledwork.org/wp-content/uploads/2022/01/A-Trauma-Informed-Approach-to-Workforce.pdf	… external events such as the police killings of unarmed Black men … as seeing news coverage of police killings of Black people), … We have identified and cited a few examples of training for …
Stress and trauma among police officers: Implications for social work research and practice	J Eikenberry, M Mancini, DM Linhorst… - Qualitative Social …, 2024 - journals.sagepub.com	Google Scholar via SerpApi	2024	https://journals.sagepub.com/doi/abs/10.1177/14733250231214512	… trauma-informed departmental practices and programs. It is clear from officers’ descriptions that the police department does not operate from a trauma-informed … specifically train social …
A pilot study to adapt a trauma-informed, mindfulness-based yoga intervention for justice-involved youth	A Owen-Smith, H Black, D Emerson… - … journal of yoga …, 2021 - meridian.allenpress.com	Google Scholar via SerpApi	2021	https://meridian.allenpress.com/ijyt/article-abstract/31/1/Article_18/474729	… The purpose of the present study was to adapt and pilot a trauma-informed, mindfulness-… to a well-established, protocolized Trauma-Informed Yoga program and was identified by the …
Trauma-informed care: a strategy to improve primary healthcare engagement for persons with criminal justice system involvement	S Chaudhri, KC Zweig, P Hebbar, S Angell… - Journal of general …, 2019 - Springer	Google Scholar via SerpApi	2019	https://link.springer.com/article/10.1007/s11606-018-4783-1	… Trauma-informed care implementation includes educating providers and transforming … comprehensive trauma-informed care involves transformation on a system level, trauma-informed …
Police responses to cases of officer-involved domestic violence: The effects of a brief web-based training	K Oehme, SG Prost, DG Saunders - Policing: A journal of policy …, 2016 - academic.oup.com	Google Scholar via SerpApi	2016	https://academic.oup.com/policing/article-abstract/10/4/391/2742984	… The criminal justice system’s recognition of and response to such violence has increased markedly over the years, with mandatory training for police officers now required by most states…
Interventions, training, and technologies for improved police well-being and performance	EP Arble, BB Arnetz - 2021 - books.google.com	Google Scholar via SerpApi	2021	https://books.google.com/books?hl=en&lr=&id=5twzEAAAQBAJ&oi=fnd&pg=PR1&dq=(+(+%22trauma+aware%22+OR+%22trauma+informed%22+OR+%22trauma+focused%22+OR+%22trauma+responsive%22+OR+%22trauma+specific%22+OR+%22trauma+violence+informed%22+)+AND+(+%22police%22+OR+%22policing%22)+AND+(train*))&ots=tZ4rys3Epp&sig=drhY_NvmOdI7aEU_Rl6VsPjIulo	… Police University College of Finland. This chapter informs consistent and adequate pedagogical training for … training highlighting traumainformed and victim-supportive police response …
Policing with a public health lens-Moving towards an understanding of crime as	SM Bucerius, TB Oriola - 2021 - HeinOnline	Google Scholar via SerpApi	2021	https://heinonline.org/hol-cgi-bin/get_pdf.cgi?handle=hein.journals/policejl95&section=29	… a trauma informed training model is pivotal (Jones, 2020). This would involve two key aspects: … , police organizations should also train their officers and new recruits in trauma-informed …
Trauma and Police Custody	J Mulcahy - Police Custody in Ireland, 2024 - library.oapen.org	Google Scholar via SerpApi	2024	https://library.oapen.org/bitstream/handle/20.500.12657/90091/1/9781003850977.pdf#page=83	… This chapter draws on my PhD findings and upon extensive trauma training that I have … and contrast this trauma-responsive ideal with the reality that police encounters can easily …
Naturally Trauma-Informed: A Mixed Methods Case Study of Trauma-Informed Care Training for Frontline Parks and Recreation Staff Working in Urban After-School …	M Santoro - 2021 - search.proquest.com	Google Scholar via SerpApi	2021	https://search.proquest.com/openview/8a951b8a87b0b08d33c47895110ee5c2/1?pq-origsite=gscholar&cbl=18750&diss=y	… and effects that trauma-informed care (TIC) … trauma-informed, (b) support for TIC, and (c) future TIC investments. Parks and recreation professionals are naturally trauma-informed given …
Statement on trauma-informed responses to SexualAssault	KA Lonsway, SJ Archambault, J Hopper - 2019 - evawintl.org	Google Scholar via SerpApi	2019	https://evawintl.org/wp-content/uploads/ResponsetoATIXA09.18.19.pdf	… trauma-informed practices in those contexts. However, a good interview is a good interview, regardless of whether it is conducted by a police … people who currently train and potentially …
Impact of trauma-informed care professional development on school personnel perceptions of knowledge, dispositions, and behaviors toward traumatized students	KL Goodwin-Glick - 2017 - rave.ohiolink.edu	Google Scholar via SerpApi	2017	https://rave.ohiolink.edu/etdc/view?acc_num=bgsu1487245316067513	… The bill requires educational entities to address chronic truancy with a trauma-informed approach, fund trauma-informed care pilot programs in schools, and provide training for …
When They See Us: An Initial Development and Evaluation of a Culturally Responsive Police Interaction Training for Black Adolescents with ASD	MA Davenport - 2021 - search.proquest.com	Google Scholar via SerpApi	2021	https://search.proquest.com/openview/ea8ccc19eb6fd1c1e0f5b5ab0fee577b/1?pq-origsite=gscholar&cbl=18750&diss=y	… a culturally informed police safety skills training for adolescents … the physiological ramifications of police contact were also … Understanding whether police interactions led to changes in …
Centering trauma‐informed approaches in schools within a social justice framework	…, New Orleans Trauma‐Informed Learning … - Psychology in the …, 2022 - Wiley Online Library	Google Scholar via SerpApi	2022	https://onlinelibrary.wiley.com/doi/abs/10.1002/pits.22664	… rise to injustice and oppression, such as police killings of Black and Brown individuals and the … schools would further benefit from well-appraised teacher training for sustained cultural …
A paradigm shift: relationships in trauma-informed mental health services	A Sweeney, B Filson, A Kennedy, L Collinson… - BJPsych …, 2018 - cambridge.org	Google Scholar via SerpApi	2018	https://www.cambridge.org/core/journals/bjpsych-advances/article/paradigm-shift-relationships-in-traumainformed-mental-health-services/B364B885715D321AF76C932F6B9D7BD0	… Keep shouting and we’ll call the police’. The man carried on shouting, his anger increasing as his … ‘Calm down or we’ll call the police’. The man drew back his fist, verbally and physically …
A trauma-informed approach to managing archives: a new online course	N Laurent, K Wright - Archives and manuscripts, 2020 - Taylor & Francis	Google Scholar via SerpApi	2020	https://www.tandfonline.com/doi/abs/10.1080/01576895.2019.1705170	This article discusses the development of a new online training course, A trauma-informed approach to managing archives, for the Australian Society of Archivists. It outlines why such a …
Trauma-informed care and mental health	LD Butler, FM Critelli, ES Rinfrette - Directions in Psychiatry, 2011 - researchgate.net	Google Scholar via SerpApi	2011	https://www.researchgate.net/profile/Lisa-Butler-5/publication/234155324_Trauma-Informed_Care_and_Mental_Health/links/02bfe50f9b4cbb8051000000/Trauma-Informed-Care-and-Mental-Health.pdf	… Healthcare providers applying a “trauma informed” per spective would consider, for example, whether the expe riences of being separated from her family and stripped of her clothes, …
Centering the Community's Voice and Needs in Gang Prevention and Intervention through a Trauma-Informed Lens	JN Estrada, E Hernandez… - From Trauma to …, 2022 - taylorfrancis.com	Google Scholar via SerpApi	2022	https://www.taylorfrancis.com/chapters/edit/10.4324/9781003046295-12/centering-community-voice-needs-gang-prevention-intervention-trauma-informed-lens-joey-nu%C3%B1ez-estrada-edwin-hernandez-jesus-sandoval-hernandez	… individual and family counseling, social competence training, academic support, parent/… victims’ assistance and the San Diego Police Department to provide support for families dealing …
Compassion Fatigue: The Effects of Secondary Traumatic Stress and Vicarious Traumatization Among Baltimore Police Department Community Chaplains	AT Jones-Ramirez - 2022 - digitalcommons.liberty.edu	Google Scholar via SerpApi	2022	https://digitalcommons.liberty.edu/doctoral/3556/	… ’ academy, which would train local clergy in the matters of police policies, procedures, and … districts of the Baltimore Police Department are trauma-informed and can identify compassion …
Preparation of school psychologists to support black students exposed to police violence: Insight and guidance for critical training areas	SL Proctor, K Li, N Chait, C Owens, S Gulfaraz… - Contemporary School …, 2021 - Springer	Google Scholar via SerpApi	2021	https://link.springer.com/article/10.1007/s40688-020-00317-6	… was more trauma-focused and we can try trauma things to police … trauma-informed care. A White, woman school psychologist noted, “There’s been a huge push towards trauma focused …
Trauma-Informed Care in a Homeless Women's Shelter: A Mixed Method Evaluation	D Kirwan, K McLaughlin - International Journal on Homelessness, 2023 - ojs.lib.uwo.ca	Google Scholar via SerpApi	2023	https://ojs.lib.uwo.ca/index.php/ijoh/article/view/16652	… Additional champions training is available to train identified staff in the organisational … when incidents could not be resolved without police or EMS assistance, experiencing recurrent …
ACEs and trauma-informed care	CC Piotrowski - Adverse childhood experiences, 2020 - Elsevier	Google Scholar via SerpApi	2020	https://www.sciencedirect.com/science/article/pii/B978012816065700015X	… on trauma-informed approaches for professions and institutions, rather than on trauma-specific … The purpose of this chapter is to provide an overview of trauma-informed approaches for …
A patient-oriented research approach to assessing patients' and primary care physicians' opinions on trauma-informed care	S Kokokyi, B Klest, H Anstey - PLoS One, 2021 - journals.plos.org	Google Scholar via SerpApi	2021	https://journals.plos.org/plosone/article?id=10.1371/journal.pone.0254266	Objective To gather patients’ and primary care physicians’ (PCP) opinions on trauma-informed Care (TIC) and to investigate the acceptability of recommendations developed by patient, …
Universal precautions: A methodology for trauma-informed justice: This article is related directly to the 6th International Law Enforcement & Public Health (LEPH) …	DJ Jones - Journal of Community Safety and Well-Being, 2021 - journalcswb.ca	Google Scholar via SerpApi	2021	https://www.journalcswb.ca/index.php/cswb/article/view/194	… police are doing and is not as prescriptive on how police interact with the community. The move towards trauma-informed policing provides police … the people with whom police interact (…
“It's kind of hit and miss with them”: A qualitative investigation of police response to intimate partner violence in a mandatory arrest state	LB Gezinski - Journal of family violence, 2022 - Springer	Google Scholar via SerpApi	2022	https://link.springer.com/article/10.1007/s10896-020-00227-4	… Police require trauma-informed training that will assist in their determination of the … mandatory training for law enforcement on how to use discretion... [the police are] not trauma-informed …
COMMUNITY ATTITUDES TOWARD POLICING: IMPLICATIONS FOR SOCIAL JUSTICE.	A Thornton, D Dufelmeier, G Amedee… - Journal of Education & …, 2021 - dillard.edu	Google Scholar via SerpApi	2021	https://www.dillard.edu/wp-content/uploads/2023/11/journal-of-education-and-social-justice-spring-2021.pdf#page=23	… formal instruction in how to train new police recruits. Field trainers … The trauma-informed policing paradigm shifts from police … Trauma-informed policing increases safety for all, decreases …
Trauma Informed Care Education for a Level One Trauma Center: Program Evaluation	MLE Montgomery - 2023 - search.proquest.com	Google Scholar via SerpApi	2023	https://search.proquest.com/openview/dce392857d2b0da349cfee6da2265b5a/1?pq-origsite=gscholar&cbl=18750&diss=y	… quality assurance involves continued assessment of trauma informed practices, while financing ensures adequate support to ensure success of trauma informed approaches. Finally, …
Chiefs lead the way: A top-down approach to addressing police trauma and suicide	M Friedman - Retrieved from Badge of Life: https://www …, 2015 - policechiefmagazine.org	Google Scholar via SerpApi	2015	https://www.policechiefmagazine.org/wp-content/uploads/Officer_safetywellness_September2015.pdf	… of stigma in police culture, promoting discussion around trauma and mental health and helping to make officers and the police service as a whole more trauma aware. Whilst it is …
Implementing and Sustaining Trauma-Informed Care: An Exploration of Staff Attitudes, Beliefs, and Experiences	A Muttillo - 2019 - search.proquest.com	Google Scholar via SerpApi	2019	https://search.proquest.com/openview/0f2c664b3cecf8626453af03db985f43/1?pq-origsite=gscholar&cbl=51922&diss=y	… This chapter provides a review of studies relevant to trauma-informed care (TIC) theory and practice. Information about the prevalence of adverse experiences that children face in the …
Educating emergency department nurses about trauma informed care for people presenting with mental health crisis: A pilot study	A Hall, B McKenna, V Dearie, T Maguire, R Charleston… - BMC nursing, 2016 - Springer	Google Scholar via SerpApi	2016	https://link.springer.com/article/10.1186/s12912-016-0141-y	… allow those ED nurses to train their colleagues with a … “… with trauma informed training and education you get to … staff (ie, ambulance and police officers) in an attempt to avoid …
Police sexual assault investigation training, impulsivity, and officer intentions to arrest and use procedural justice: a randomized experiment	BA Campbell, DS Lapsey Jr, CA Franklin… - Journal of experimental …, 2023 - Springer	Google Scholar via SerpApi	2023	https://link.springer.com/article/10.1007/s11292-023-09572-y	… Additionally, training police investigators about the utility of trauma-informed practices may facilitate the use of procedural justice principles, increase victim engagement with …
Preventing Revictimization in Sexual Assault Investigations: Personal Security and Trauma-Informed Case Management*	K Parti - Journal of Applied Security Research, 2024 - Taylor & Francis	Google Scholar via SerpApi	2024	https://www.tandfonline.com/doi/abs/10.1080/19361610.2022.2161799	… training for law enforcement, prosecutors, and victim advocates, we discussed conducting a trauma-informed … Police empathy and victim PTSD as potential factors in rape case attrition. …
Police, violence, and social justice: A call for research and introduction to the special issue.	T Bent-Goodley, C St Vil, CA Cuevas… - Psychology of …, 2022 - psycnet.apa.org	Google Scholar via SerpApi	2022	https://psycnet.apa.org/fulltext/2022-82060-001.html	… police on communities of color and how to mitigate these impacts through trauma-informed … While there are efforts to train the police to address these broader issues, the reality is that …
Trauma-informed forensic practice	P Willmot, L Jones - 2022 - api.taylorfrancis.com	Google Scholar via SerpApi	2022	https://api.taylorfrancis.com/content/books/mono/download?identifierName=doi&identifierValue=10.4324/9781003120766&type=googlepdf	… Chapter 3 considers how to approach forensic risk assessment in a trauma- informed way. This is an area where a trauma- informed approach can greatly enrich our understanding of …
Are current Canadian police intervention methods for children in crisis, resulting from violence and abuse, effective in mitigating children from entering the criminal …	A Tsui - 2021 - jibc.arcabc.ca	Google Scholar via SerpApi	2021	https://jibc.arcabc.ca/islandora/object/jibc%3A3252/	… of child experts and trauma informed mental health professionals, police will be better … training for new recruits and currently working police officers by child experts and trauma informed …
Understanding the landscape of policing when responding to vulnerability: Interviews with frontline officers across Wales	ER Barton, M McManus, G Johnson, S Harker… - 2019 - e-space.mmu.ac.uk	Google Scholar via SerpApi	2019	https://e-space.mmu.ac.uk/633967/	… recommendations for the EAT programme to take forward, and wider recommendations for those looking to embark on an ACE and trauma-informed approach to policing in the future. …
The Last to Be Served: A Trauma-Informed Program Design for Black Women Impacted by Gun Violence Using Critical Race Theory	IC Smith - 2021 - search.proquest.com	Google Scholar via SerpApi	2021	https://search.proquest.com/openview/eeb7e6aa9219ce4efc125b45d07f7ad2/1?pq-origsite=gscholar&cbl=18750&diss=y	… Evidence-based interventions such as trauma-focused cognitive behavioral therapy (TF-CBT) and narrative exposure therapy (NET), as well as spirituality, self-reported reliable and …
Trauma-informed care and practice: Practice improvement strategies in an inpatient mental health ward	P Beckett, D Holmes, M Phipps… - … nursing and mental …, 2017 - journals.healio.com	Google Scholar via SerpApi	2017	https://journals.healio.com/doi/abs/10.3928/02793695-20170818-03	… Embedding the principles of trauma-informed care and practice (TICP) in acute inpatient ward practice can lead to practice improvement and cultural change over a number of areas. …
An evaluation of Kentucky's sexual assault investigator training: Results from a randomized three-group experiment	BA Campbell, DS Lapsey, W Wells - Journal of Experimental Criminology, 2020 - Springer	Google Scholar via SerpApi	2020	https://link.springer.com/article/10.1007/s11292-019-09391-0	… at improving police perceptions of victims, and knowledge of laws and trauma-informed … , few jurisdictions have implemented mandatory training for law enforcement officers on these …
Understanding the landscape of policing when responding to vulnerability: Interviews with frontline officers across Wales	ER Barton, M McManus, G Johnson, S Harker… - 2019 - e-space.mmu.ac.uk	Google Scholar via SerpApi	2019	https://e-space.mmu.ac.uk/633967/	… recommendations for the EAT programme to take forward, and wider recommendations for those looking to embark on an ACE and trauma-informed approach to policing in the future. …
The Last to Be Served: A Trauma-Informed Program Design for Black Women Impacted by Gun Violence Using Critical Race Theory	IC Smith - 2021 - search.proquest.com	Google Scholar via SerpApi	2021	https://search.proquest.com/openview/eeb7e6aa9219ce4efc125b45d07f7ad2/1?pq-origsite=gscholar&cbl=18750&diss=y	… Evidence-based interventions such as trauma-focused cognitive behavioral therapy (TF-CBT) and narrative exposure therapy (NET), as well as spirituality, self-reported reliable and …
Trauma-informed care and practice: Practice improvement strategies in an inpatient mental health ward	P Beckett, D Holmes, M Phipps… - … nursing and mental …, 2017 - journals.healio.com	Google Scholar via SerpApi	2017	https://journals.healio.com/doi/abs/10.3928/02793695-20170818-03	… Embedding the principles of trauma-informed care and practice (TICP) in acute inpatient ward practice can lead to practice improvement and cultural change over a number of areas. …
An evaluation of Kentucky's sexual assault investigator training: Results from a randomized three-group experiment	BA Campbell, DS Lapsey, W Wells - Journal of Experimental Criminology, 2020 - Springer	Google Scholar via SerpApi	2020	https://link.springer.com/article/10.1007/s11292-019-09391-0	… at improving police perceptions of victims, and knowledge of laws and trauma-informed … , few jurisdictions have implemented mandatory training for law enforcement officers on these …
Implementing trauma-informed care at a non-profit human service agency in Alaska: assessing knowledge, attitudes, and readiness for change	AF Marvin, R Volino Robinson - Journal of Evidence-Informed …, 2018 - Taylor & Francis	Google Scholar via SerpApi	2018	https://www.tandfonline.com/doi/abs/10.1080/23761407.2018.1489324	… creating and cultivating a trauma-informed culture within an organization. TIC … train and guide staff in preparation of working with clients with trauma histories is part of trauma-informed …
Trauma-informed training and clinical supervision as moderators of compassion fatigue, when controlling for burnout and a personal history of trauma	EG Vermilyea - 2014 - search.proquest.com	Google Scholar via SerpApi	2014	https://search.proquest.com/openview/88b135d7cc856a8d8b1c4515f28c7f14/1?pq-origsite=gscholar&cbl=18750	… on trauma-informed care, there must be appropriate training for … These researchers found that trauma-informed training … help, suggesting that trauma- informed training could mitigate CF…
Evidence-based practice: Developing a trauma-informed lens to case management for victims of human trafficking	K Heffernan, B Blythe - Global Social Welfare, 2014 - Springer	Google Scholar via SerpApi	2014	https://link.springer.com/article/10.1007/s40609-014-0007-8	… outlines the use of a trauma-informed lens in conjunction with a … ) followed the seven principles of trauma-informed care (TIC) in their … Findings indicate that a trauma-informed lens was …
The Need for States to Implement Trauma-Informed Care Policies	TM Uglean - 2024 - commons.clarku.edu	Google Scholar via SerpApi	2024	https://commons.clarku.edu/graduate_school_professional_studies/21/	… This case study aims to identify the benefits of implementing trauma-informed care … Train staff into understanding the basic concepts of TIC and how to conduct assessments in …
'We are on a journey': implementing trauma informed approaches in Northern Ireland: case study–Salvation Army	S Mooney, MF Malet - 2024 - pure.qub.ac.uk	Google Scholar via SerpApi	2024	https://pure.qub.ac.uk/files/600534690/TIA_Implementation_Case_Study_Sal_Army_2024.pdf	This case study is part of a larger research study which sought to review the implementation of trauma informed approaches (TIAs) in Northern Ireland (NI). This study was …
B'more Fit for Healthy Babies: Using trauma-informed care policies to improve maternal health in Baltimore City	SG Tuck, AC Summers, J Bowie, D Fife-Stallworth… - Women's health …, 2017 - Elsevier	Google Scholar via SerpApi	2017	https://www.sciencedirect.com/science/article/pii/S104938671730052X	… The development and monitoring of trauma-informed interventions and policies within … Applying a gender-based and trauma-informed program provided B'more Fit participants …
Women's Desistance from Crime: a Gender-Responsive, Trauma-Informed Analysis	M Petrillo - 2019 - core.ac.uk	Google Scholar via SerpApi	2019	https://core.ac.uk/download/pdf/363921736.pdf	… This thesis examines how the trauma-informed principles and approaches could offer a way of responding to factors women identify as important to their efforts to desist from crime, …
Trauma-informed Practice	P Gray, D Jump, H Smithson - Adverse …, 2023 - bristoluniversitypressdigital.com	Google Scholar via SerpApi	2023	https://bristoluniversitypressdigital.com/monochap/book/9781529225952/ch007.xml	… 6), it is clear that a trauma-informed approach is essential when working with perpetrators of SYV. … , however, this chapter will first outline the strengths of a trauma-informed approach. …
Development of online professional development for school resource officers: Understanding trauma, social-emotional learning, restorative discipline, and cultural …	DL Espelage, A El Sheikh, LE Robinson… - Journal of Police and …, 2020 - Springer	Google Scholar via SerpApi	2020	https://link.springer.com/article/10.1007/s11896-020-09404-z	… to integrate trauma-informed approaches into their role as an SRO. These objectives are aligned with the standard trauma-informed approaches promoted by SAMHSA and NASRO. …
Police Violence Exposure and Traumatic Stress Among Youth: A Systematic Review	S Oppenheim, L Webb, A Testa, RL Fix… - … Violence, & Abuse, 2024 - journals.sagepub.com	Google Scholar via SerpApi	2024	https://journals.sagepub.com/doi/abs/10.1177/15248380241255735	… social workers to support police in youth encounters with trauma-informed practices. Given … Third, policymakers must plan to increase funding to train and provide resources to mental …
Are organisational responses by police forces appropriate to adequately safeguard police officer wellness? A review of the scientific evidence	A Beckley, J Wang, P Birch - Safer Communities, 2023 - emerald.com	Google Scholar via SerpApi	2023	https://www.emerald.com/insight/content/doi/10.1108/SC-05-2023-0015/full/html	… Training for police managers in dealing with police officer wellness. Continuous monitoring and evaluation of police organisation efficacy in dealing with police … from trauma-focused …
Social Innovation Narrative Benefits of delivering Adverse Childhood Experience (ACE) training to police: An individual perspective	J Ramessur-Williams, A Newbury, MA McManus… - journalcswb.ca	Google Scholar via SerpApi	2024	https://www.journalcswb.ca/index.php/cswb/article/download/99/199?inline=1	… is delivered to police and partners to embed ACE- and trauma-informed approaches into … -being or induction training for all staff which becomes embedded into policy and strategy. …
Trauma-informed Criminal Justice: Towards a More Compassionate Criminal Justice System	KJ McLachlan - 2024 - Springer	Google Scholar via SerpApi	2024	https://link.springer.com/content/pdf/10.1007/978-3-031-59290-4.pdf	… the future of trauma-informed criminal justice across the police, corrections, and court. Chapter 6 then considers how justice agencies work to identify, understand, and provide …
Trauma-Informed Care on mental health wards: the impact of Power Threat Meaning Framework Team Formulation and Psychological Stabilisation on self-harm and …	F Nikopaschos, G Burrell, J Clark… - Frontiers in …, 2023 - frontiersin.org	Google Scholar via SerpApi	2023	https://www.frontiersin.org/articles/10.3389/fpsyg.2023.1145100/full	Aim The aim of this evaluation was to assess the impact of introducing a model of Trauma-Informed Care (TIC), comprising weekly Power Threat Meaning Framework (PTMF) Team …
Pilot evaluation of K-12 school security professionals online training: Understanding trauma and social–emotional learning	DL Espelage, A Valido, AJ El Sheikh, LE Robinson… - School Mental …, 2021 - Springer	Google Scholar via SerpApi	2021	https://link.springer.com/article/10.1007/s12310-020-09399-2	… More studies are needed to assess how training for SSPs … In this paper, we use the term SRO to designate sworn police … development modules, trauma-informed care and social–…
Trauma informed juvenile justice	S Buckingham - Am. Crim. L. Rev., 2016 - HeinOnline	Google Scholar via SerpApi	2016	https://heinonline.org/hol-cgi-bin/get_pdf.cgi?handle=hein.journals/amcrimlr53&section=25	… While it is beyond the scope of this Article, a trauma-informed approach to the adult criminal justice system would have incredibly positive opportunities for growth and rehabilitation of …
Trauma-Informed Care on mental health wards: the impact of Power Threat Meaning Framework Team Formulation and Psychological Stabilisation on self-harm and …	F Nikopaschos, G Burrell, J Clark… - Frontiers in …, 2023 - frontiersin.org	Google Scholar via SerpApi	2023	https://www.frontiersin.org/articles/10.3389/fpsyg.2023.1145100/full	Aim The aim of this evaluation was to assess the impact of introducing a model of Trauma-Informed Care (TIC), comprising weekly Power Threat Meaning Framework (PTMF) Team …
Pilot evaluation of K-12 school security professionals online training: Understanding trauma and social–emotional learning	DL Espelage, A Valido, AJ El Sheikh, LE Robinson… - School Mental …, 2021 - Springer	Google Scholar via SerpApi	2021	https://link.springer.com/article/10.1007/s12310-020-09399-2	… More studies are needed to assess how training for SSPs … In this paper, we use the term SRO to designate sworn police … development modules, trauma-informed care and social–…
Trauma informed juvenile justice	S Buckingham - Am. Crim. L. Rev., 2016 - HeinOnline	Google Scholar via SerpApi	2016	https://heinonline.org/hol-cgi-bin/get_pdf.cgi?handle=hein.journals/amcrimlr53&section=25	… While it is beyond the scope of this Article, a trauma-informed approach to the adult criminal justice system would have incredibly positive opportunities for growth and rehabilitation of …
Quantitative benefits of trauma-informed care	S Hepburn - Fifth in a series of ten briefs addressing: What is the …, 2017 - nasmhpd.org	Google Scholar via SerpApi	2017	https://www.nasmhpd.org/sites/default/files/2022-08/TAC.Paper_.5.Quantitative_Benefits_TraumaInformedCare_Final.pdf	… Care Initiative, which has trained more than 25,000 police officers and will likely train 11,000 more by the end of the year. Attendees also include other first responders, caregivers, and …
In defense of the injured: How trauma-informed criminal defense can reform sentencing	MS Gohara - Am. J. Crim. L., 2018 - HeinOnline	Google Scholar via SerpApi	2018	https://heinonline.org/hol-cgi-bin/get_pdf.cgi?handle=hein.journals/ajcl45&section=5	… trauma-informed defense work; fifth, a description of capital and juvenile life without parole precedent on which defense attorneys should draw in fashioning routine traumainformed … train…
We need to talk about trauma: Integrating trauma‐informed practice into the family law classroom	S Katz - Family Court Review, 2022 - Wiley Online Library	Google Scholar via SerpApi	2022	https://onlinelibrary.wiley.com/doi/abs/10.1111/fcre.12674	… of trauma‐informed practice presents a rich set of tools from which to accomplish these goals. While trauma‐informed … understanding of trauma and trauma‐informed practice can inform …
Trauma in the South African Police Service: a psycho-social therapeutic program	PJ Boshoff - 2015 - repository.nwu.ac.za	Google Scholar via SerpApi	2015	https://repository.nwu.ac.za/handle/10394/18750	… a large number of police officials representing the specialised police units within the North-… of police officials for this program, as well as guidelines for group work with police officials, …
Cultivating resiliencies for all: the necessity of trauma responsive research practices	M Bernius, R Dietkus - Ethnographic Praxis in Industry …, 2022 - Wiley Online Library	Google Scholar via SerpApi	2022	https://anthrosource.onlinelibrary.wiley.com/doi/abs/10.1111/epic.12098	This paper is an exploration of trauma, how and why it can surface during ethnographic and qualitative research, and the importance of anticipating its potential presence. We present a …
Why the police should be trained by Black people	NC Pratt-Harris - 2022 - books.google.com	Google Scholar via SerpApi	2022	https://books.google.com/books?hl=en&lr=&id=HiRnEAAAQBAJ&oi=fnd&pg=PT18&dq=(+(+%22trauma+aware%22+OR+%22trauma+informed%22+OR+%22trauma+focused%22+OR+%22trauma+responsive%22+OR+%22trauma+specific%22+OR+%22trauma+violence+informed%22+)+AND+(+%22police%22+OR+%22policing%22)+AND+(train*))&ots=zcpjQRHsT1&sig=YfLuR5Z9I54Tuiw92lE-em7eDTc	… argument to support the need for encompassing training for police officers that include instruction in the communities they serve. Her assertion that Black trainers will be more adapt at …
Sexual Violence in Rural Places: Policy implication for first-responding law enforcement officers	V Lizarraga, A Terry - Academic Leadership Journal in Student …, 2021 - scholars.fhsu.edu	Google Scholar via SerpApi	2021	https://scholars.fhsu.edu/aljsr/vol5/iss1/5/	… in policing, trauma-informed training may … training for rural police officers, funding would need to be addressed. It would be beneficial for future researchers to examine how rural police …
A treasure box for creating trauma-informed organizations: A ready-to-use resource for trauma, adversity, and culturally informed, infused and responsive …	K Treisman - 2021 - books.google.com	Google Scholar via SerpApi	2021	https://books.google.com/books?hl=en&lr=&id=LfQxEAAAQBAJ&oi=fnd&pg=PP1&dq=(+(+%22trauma+aware%22+OR+%22trauma+informed%22+OR+%22trauma+focused%22+OR+%22trauma+responsive%22+OR+%22trauma+specific%22+OR+%22trauma+violence+informed%22+)+AND+(+%22police%22+OR+%22policing%22)+AND+(train*))&ots=1O1XBVWyxF&sig=eUtVtAAY2_2fKUCfGLuoUp7F7cI	… , cultural humility, co-production, team meeting ideas, staff wellbeing and more, this is the ultimate treasure trove for getting your organization truly and meaningfully trauma-informed. …
Surfing the Waves of Accountable Compassion: A qualitative study of the emerging trauma-informed culture within North Wales Youth Justice Service	TE Brierley-Sollis - 2022 - chesterrep.openrepository.com	Google Scholar via SerpApi	2022	https://chesterrep.openrepository.com/handle/10034/627680	… education where they lecture in Criminology, Policing and Trauma-Informed Approaches. The researcher has also published in the area of trauma-informed practice (see Addis et al., …
The trauma lens of police violence against racial and ethnic minorities	T Bryant‐Davis, T Adams, A Alejandre… - Journal of Social …, 2017 - Wiley Online Library	Google Scholar via SerpApi	2017	https://spssi.onlinelibrary.wiley.com/doi/abs/10.1111/josi.12251	… Applying the framework of existing trauma-focused policies to targets of racially motivated police … For targets, there is a need for (1) the appropriate training for those who will take their …
Keeping race at the center of school discipline practices and trauma-informed care: An interprofessional framework	AA Joseph, SM Wilcox, RJ Hnilica… - Children & …, 2020 - academic.oup.com	Google Scholar via SerpApi	2020	https://academic.oup.com/cs/article-abstract/42/3/161/5879873	… their schools to integrate interprofessional, trauma-informed, and race-… As schools continue to subscribe to trauma-informed practices and … We propose a race-centered trauma-informed …
Creating a trauma-informed system of care for formerly incarcerated dads	R Dion, M Azur, M Morzuch, L LaFlair - OPRE Report, 2019 - mathematica.org	Google Scholar via SerpApi	2019	https://www.mathematica.org/-/media/publications/pdfs/family_support/2019/brief-trauma-informed-care-508.pdf	… with its state Department of Corrections to train prison staff in trauma-informed principles. … technical assistance and training for criminal justice professionals (police offers, corrections …
Department of Justice to prepare the following resource	BA Campbell, K Rachel, MFA Carter, DS Lapsey Jr… - 2022 - ojp.gov	Google Scholar via SerpApi	2022	https://www.ojp.gov/pdffiles1/nij/grants/306563.pdf	… of trauma informed practices, perceptions of victims, comfort with interviewing, and use of trauma informed … While sexual assault training for police responses has been offered by some …
The case for case-based learning in police recruit training	R Buhrig - The Police Journal, 2024 - journals.sagepub.com	Google Scholar via SerpApi	2024	https://journals.sagepub.com/doi/abs/10.1177/0032258X231181322	… wellness, fair and impartial policing, trauma-informed practice, police stops or street checks, … They summarized, ‘We cannot sufficiently train the recruits the way they deserve to be …
Trauma-informed care as a rights-based “standard of care”: A critical review	M Bargeman, S Smith, C Wekerle - Child Abuse & Neglect, 2021 - Elsevier	Google Scholar via SerpApi	2021	https://www.sciencedirect.com/science/article/pii/S0145213420304178	… , trauma-specific indicators such as levels of post-traumatic stress disorder symptomatology). … training for all (including foster parents) on signs/symptoms of trauma and trauma-informed …
The Duty to Do Better: Trauma-Informed Lawyering	ML McCallum - Justice, Indigenous Peoples, and Canada - taylorfrancis.com	Google Scholar via SerpApi	2024	https://www.taylorfrancis.com/chapters/edit/10.4324/9780429020858-17/duty-better-myrna-lynne-mccallum	… my journey to becoming a trauma- informed lawyer. I will … , child protection workers and police officers working in various … Without trauma- informed training for lawyers and judges, we …
“Can mental health nurses working in acute mental health units really be trauma‐informed?” An integrative review of the literature	A Wilson, J Hurley, M Hutchinson… - Journal of Psychiatric …, 2021 - Wiley Online Library	Google Scholar via SerpApi	2021	https://onlinelibrary.wiley.com/doi/abs/10.1111/jpm.12717	… in Victoria: Evaluation of a state-wide train-the-trainer intervention. Journal of Nurse … the effectiveness of train-the-trainer intervention for sensory modulation and trauma-informed care. n …
Implementation of a trauma-informed approach at one elementary school: An action research study	S Padak - 2019 - search.proquest.com	Google Scholar via SerpApi	2019	https://search.proquest.com/openview/35223fbd6216eb22fa5668dbb142b62c/1?pq-origsite=gscholar&cbl=18750&diss=y	… the implementation of a trauma-informed approach at my … changed their practice (d) trauma-informed practices seem to make a … more trauma-informed practices in the school setting. …
Keeping your guard up: Hypervigilance among urban residents affected by community and police violence	NA Smith, DR Voisin, JP Yang, EL Tung - Health Affairs, 2019 - healthaffairs.org	Google Scholar via SerpApi	2019	https://www.healthaffairs.org/doi/abs/10.1377/hlthaff.2019.00560	… several police departments in the US have made advances toward trauma-informed policing… medical care: CME communication training for primary care providers. Fam Med. 2015;47(1)…
Integrating a Responsive Trauma-Informed Pedagogy in Social Work Education: Events, Experiences, and Effects	B Guisintanner - 2023 - ir.stthomas.edu	Google Scholar via SerpApi	2023	https://ir.stthomas.edu/cgi/viewcontent.cgi?article=1104&context=ssw_docdiss	… to train educators on trauma-informed teaching strategies. More specifically, more training for … Trauma-informed training designed to help educators in supporting their students during …
From treatment to healing: the promise of trauma-informed primary care	EL Machtinger, YP Cuca, N Khanna, CD Rose… - Women's Health …, 2015 - whijournal.com	Google Scholar via SerpApi	2015	https://www.whijournal.com/article/S1049-3867(15)00033-X/abstract	… , available trauma-specific services, and trauma-informed practices … trauma-informed and well-coordinated. Outreach is offered to encourage access and connection to trauma-informed …
The truth project-paper two-using staff training and consultation to inculcate a testimonial sensibility in non-specialist staff teams working with survivors of child sexual …	C Barker, D Taggart, M Gonzalez, S Quail… - Frontiers in …, 2023 - frontiersin.org	Google Scholar via SerpApi	2023	https://www.frontiersin.org/articles/10.3389/fpsyt.2023.1177622/full	… This paper explores how trauma informed training and … and implementation of this training for engaging with survivors’ … We also inform that we will have to tell the police if they give us …
Florida Trauma Responsive and Caring Environment: Exploratory Factor Analysis of a Staff and Youth Trauma-Informed Self-Assessment Tools in Juvenile …	KG Sheppard - Youth Violence and Juvenile Justice, 2023 - journals.sagepub.com	Google Scholar via SerpApi	2023	https://journals.sagepub.com/doi/abs/10.1177/15412040221116057	… , evidence-based trauma-specific treatment for youth and families, and training for all staff to … justice, police use of force, public perceptions of police, and ecological determinates of …
Trauma-informed organizational leadership	S Mikhail - 2021 - search.proquest.com	Google Scholar via SerpApi	2021	https://search.proquest.com/openview/3d9dd03c1badfeac4fca43c8f118d994/1?pq-origsite=gscholar&cbl=18750&diss=y	This project was done in partnership with Sonshine Community Services in Calgary and examined the leadership style that is inducive of creating a trauma-informed workplace for all …
Trauma-informed care in a youth justice setting: a qualitative study of staff and service-user experiences	E Facer-Irwin - 2022 - repository.essex.ac.uk	Google Scholar via SerpApi	2022	https://repository.essex.ac.uk/34172/	… Clinical supervision and oversight were considered crucial to TIC success, as both a facilitator of trauma informed practice and a resource for staff who required reflexive and safe …
Equity-centered trauma-informed education	AS Venet - 2023 - taylorfrancis.com	Google Scholar via SerpApi	2023	https://www.taylorfrancis.com/books/mono/10.4324/9781032677989/equity-centered-trauma-informed-education-alex-shevrin-venet	… first started using trauma-informed practices, and … trauma-informed prac tices to transform our educational system and create a better world. This happens when we see trauma-informed …
An initial development and evaluation of a culturally responsive police interactions training for black adolescents with autism spectrum disorder	MA Davenport, ME Romero, CD Lewis… - Journal of Autism and …, 2023 - Springer	Google Scholar via SerpApi	2023	https://link.springer.com/article/10.1007/s10803-021-05181-8	… analysis of a culturally informed police safety skills training for adolescents with autism spectrum … Preliminary evidence about the physiological ramifications of police contact were also …
Trauma-Informed Care, Psychological First Aid, and Recovery-Oriented Approaches in the Emergency Room	B Merotto, SA Simpson - Emergency Psychiatry, 2023 - books.google.com	Google Scholar via SerpApi	2023	https://books.google.com/books?hl=en&lr=&id=SnW6EAAAQBAJ&oi=fnd&pg=PA440&dq=(+(+%22trauma+aware%22+OR+%22trauma+informed%22+OR+%22trauma+focused%22+OR+%22trauma+responsive%22+OR+%22trauma+specific%22+OR+%22trauma+violence+informed%22+)+AND+(+%22police%22+OR+%22policing%22)+AND+(train*))&ots=nixWe7y_OJ&sig=hA8iF-zz1FzMJvY6pJTfTDQUMEE	… 13 Crisis intervention training for law enforcement officers leads to improved officer satisfaction, reductions in the use of force, and likely reduces unnecessary mental health-related …
The Influence of Trauma Informed Professional Development: Southeastern Pa Public School Teacher Beliefs and Behaviors	DP Quirk - 2023 - search.proquest.com	Google Scholar via SerpApi	2023	https://search.proquest.com/openview/43df8459dffa776f96a23fc0f86c4559/1?pq-origsite=gscholar&cbl=18750&diss=y	… Trauma informed research related to school initiatives … that completed trauma informed professional development … study found that trauma informed professional development had …
Trauma-informed practices for postsecondary education: A guide	S Davidson - Education Northwest, 2017 - ecampusontario.pressbooks.pub	Google Scholar via SerpApi	2017	https://ecampusontario.pressbooks.pub/app/uploads/sites/1721/2021/10/trauma-informed-practices-postsecondary-508.pdf	Over the past 30 years, researchers have built a strong evidence base for trauma-informed approaches in medical and judicial fields. Awareness of trauma and its wide-reaching …
Trauma-Informed Services for Youth and Families in New Orleans	M Dinh - 2020 - search.proquest.com	Google Scholar via SerpApi	2020	https://search.proquest.com/openview/ce8fab14b0b7fafb5ea01b1789c7ceab/1?pq-origsite=gscholar&cbl=44156	… agency will train recreation … train staff primarily through the film “Resilience”, which the town purchased film rights for, and more than 560 staff have viewed it, including fire and police staff…
UTSU Report on Campus Police	A McLean - 2021 - utsu.ca	Google Scholar via SerpApi	2021	http://www.utsu.ca/wp-content/uploads/2021/04/UTSU-Report-on-Campus-Police.pdf	… University and that a trauma-informed protocol to support Campus Police in their evaluation of … mental health training for Campus Police and increased collaboration between Campus …
The effectiveness of a trauma-focused psycho-educational secondary prevention program for children exposed to interparental violence: study protocol for a …	MM Overbeek, JC de Schipper, F Lamers-Winkelman… - Trials, 2012 - Springer	Google Scholar via SerpApi	2012	https://link.springer.com/article/10.1186/1745-6215-13-12	… Participants (N = 140) are referred to the secondary preventive intervention program by police, social work, women shelters and youth (mental health) care. Children, aged 6-12 years, …
First, do no harm to self: Perspectives around trauma-informed practice and secondary traumatic stress among rural child protective services workers	JM Ezell - Journal of Child Custody, 2019 - Taylor & Francis	Google Scholar via SerpApi	2019	https://www.tandfonline.com/doi/abs/10.1080/15379418.2019.1687061	… -building, and leadership training for managerial staff and … The trauma-informed practice trainings occurred over … community stakeholders, namely local police whom were assigned to …
Daring to Ask “What Happened to You?”-Why Correctional Systems Must Become Trauma-Responsive	J Mulcahy - Advancing Corrections, 2018 - icsg.ie	Google Scholar via SerpApi	2018	https://icsg.ie/wp-content/uploads/2021/01/traumainprisons-janemulcahy.pdf	… Criminal justice agencies that are not trauma-informed and which omit to train specialized … A trauma-responsive criminal justice system requires actual changes in practice by police, …
Informed by care: The design of trauma-informed online and face-to-face teaching and learning	S Reinhardt - 2022 - summit.sfu.ca	Google Scholar via SerpApi	2022	https://summit.sfu.ca/item/34988	… how college instructors think about and design trauma-informed practices in both their online and … This study provides a foundation for future research on trauma-informed teaching and …
Exploring how sexual assault nurse examiners practise trauma-informed care	S Poldon, L Duhn, PC Plazas, E Purkey… - Journal of forensic …, 2021 - journals.lww.com	Google Scholar via SerpApi	2021	https://journals.lww.com/forensicnursing/fulltext/2021/12000/Exploring_How_Sexual_Assault_Nurse_Examiners.9.aspx	… Such strategies could include training for frontline staff to manage … trauma informed, and the findings and existing literature revealed that there are nuances among the trauma-informed …
The role of trauma-informed practices and individual factors on perceptions of safety among staff in secure juvenile detention settings	CL Baetz, M Surko, A Bart, F Guo… - Journal of Crime and …, 2023 - Taylor & Francis	Google Scholar via SerpApi	2023	https://www.tandfonline.com/doi/abs/10.1080/0735648X.2022.2148960	… trauma-focused screening and skill groups for detained youth and foundational training for … During the second phase, we implemented enhanced training for staff on skills for managing …
Transdisciplinary Symposium: Trauma-Informed Support for Survivors of Sexual Violence	J Middleton - 2023 - search.proquest.com	Google Scholar via SerpApi	2023	https://search.proquest.com/openview/aec23e5769aa16d5f74daf8a1753e0a0/1?pq-origsite=gscholar&cbl=18750&diss=y	… The project aims to train police officers and emergency responders in mental health and crisis … Competent trauma-informed training for those involved in investigating sexual assault is …
Does training matter? Exploring police officer response to domestic dispute calls before and after training on intimate partner violence	L Ruff - The Police Journal, 2012 - journals.sagepub.com	Google Scholar via SerpApi	2012	https://journals.sagepub.com/doi/abs/10.1350/pojo.2012.85.4.516	… the benefits of ongoing training for front-line police officers who respond to domestic disputes on a daily basis. While there is concern that police officers will become desensitised to …
A trauma-informed analysis of the violence against women act's provisions for undocumented immigrant women	NS Murshid, EA Bowen - Violence against women, 2018 - journals.sagepub.com	Google Scholar via SerpApi	2018	https://journals.sagepub.com/doi/abs/10.1177/1077801217741991	… of rape and sexual assault, enhanced training for health care providers to better assist victims … Calls to police and police response: A case study of Latina immigrant women in the USA. …
Educators' Perspectives on Behavior Interventions and Trauma After Trauma-Informed Training: A Qualitative Case Study	J Busch - 2023 - search.proquest.com	Google Scholar via SerpApi	2023	https://search.proquest.com/openview/ab1e2669d1099d4738d0aa98301b3108/1?pq-origsite=gscholar&cbl=18750&diss=y	… trauma-informed training, trauma-informed interventions, and the results of implementing trauma-informed … the limited understanding of trauma and trauma-informed interventions in a K-…
How Informed Is" Trauma-Informed"? The Voices of Black Male Principals in Urban High Schools Concerning Trauma-Informed School Policy	AA Williams - 2020 - search.proquest.com	Google Scholar via SerpApi	2020	https://search.proquest.com/openview/1618b728cf01640ebdf8ad16a400a646/1?pq-origsite=gscholar&cbl=18750&diss=y	… implementation of trauma-informed care in urban high schools … of trauma-informed care in schools with the perspectives of Black urban high school administrators on trauma-informed …
Punishing Black Trauma: Anti-Black Racism and 'Trauma-Informed'School Social Work	C Mayor - 2023 - journals.uchicago.edu	Google Scholar via SerpApi	2023	https://www.journals.uchicago.edu/doi/pdf/10.1086/726043	… welfare, and ‘trauma-informed’ interventions intertwine to police and harm racialized families… “It’s just not what we see”: Trauma training for teachers working with Syrian refugee students…
Psychological first aid training of police officers	Z Kouvatsou, G Degermedgoglou… - Journal of Police and …, 2022 - Springer	Google Scholar via SerpApi	2022	https://link.springer.com/article/10.1007/s11896-022-09523-9	… confidence to providing PFA and trauma-informed care, as well … police officers, the aim of the present study was to evaluate the effectiveness of a properly adapted PFA training of police …
Working towards collaborative, migrant-centered, and trauma-informed care: A mental health needs assessment for forced migrant communities in the DC …	N Sheth, S Patel, S O'Connor, MA Dutton - Journal of International …, 2022 - Springer	Google Scholar via SerpApi	2022	https://link.springer.com/article/10.1007/s12134-021-00884-4	… For instance, providing community education on trauma-informed care to places like the Department of Motor Vehicles, schools, and police can go a long way in serving clients and …
Trauma-informed journalism	KJ Becker, L Shontz - Trauma in Adult and Higher Education …, 2022 - books.google.com	Google Scholar via SerpApi	2022	https://books.google.com/books?hl=en&lr=&id=rclfEAAAQBAJ&oi=fnd&pg=PA205&dq=(+(+%22trauma+aware%22+OR+%22trauma+informed%22+OR+%22trauma+focused%22+OR+%22trauma+responsive%22+OR+%22trauma+specific%22+OR+%22trauma+violence+informed%22+)+AND+(+%22police%22+OR+%22policing%22)+AND+(train*))&ots=AR4F5WQ-lJ&sig=WT40WalLZc5MB4ubmT1pZ3t0Cf8	… Police departments across the country are increasingly receiving training on trauma-informed … Trauma, which has been providing important training for decades, is providing tools not …
Punishing Black Trauma: Anti-Black Racism and 'Trauma-Informed'School Social Work	C Mayor - 2023 - journals.uchicago.edu	Google Scholar via SerpApi	2023	https://www.journals.uchicago.edu/doi/pdf/10.1086/726043	… welfare, and ‘trauma-informed’ interventions intertwine to police and harm racialized families… “It’s just not what we see”: Trauma training for teachers working with Syrian refugee students…
Psychological first aid training of police officers	Z Kouvatsou, G Degermedgoglou… - Journal of Police and …, 2022 - Springer	Google Scholar via SerpApi	2022	https://link.springer.com/article/10.1007/s11896-022-09523-9	… confidence to providing PFA and trauma-informed care, as well … police officers, the aim of the present study was to evaluate the effectiveness of a properly adapted PFA training of police …
Working towards collaborative, migrant-centered, and trauma-informed care: A mental health needs assessment for forced migrant communities in the DC …	N Sheth, S Patel, S O'Connor, MA Dutton - Journal of International …, 2022 - Springer	Google Scholar via SerpApi	2022	https://link.springer.com/article/10.1007/s12134-021-00884-4	… For instance, providing community education on trauma-informed care to places like the Department of Motor Vehicles, schools, and police can go a long way in serving clients and …
Trauma-informed journalism	KJ Becker, L Shontz - Trauma in Adult and Higher Education …, 2022 - books.google.com	Google Scholar via SerpApi	2022	https://books.google.com/books?hl=en&lr=&id=rclfEAAAQBAJ&oi=fnd&pg=PA205&dq=(+(+%22trauma+aware%22+OR+%22trauma+informed%22+OR+%22trauma+focused%22+OR+%22trauma+responsive%22+OR+%22trauma+specific%22+OR+%22trauma+violence+informed%22+)+AND+(+%22police%22+OR+%22policing%22)+AND+(train*))&ots=AR4F5WQ-lL&sig=ZLa344fiXMOKYgxoEGatbFv4hqc	… Police departments across the country are increasingly receiving training on trauma-informed … Trauma, which has been providing important training for decades, is providing tools not …
Walk in balance: Training crisis intervention team police officers as compassionate warriors	BA Chopko - Journal of Creativity in Mental Health, 2011 - Taylor & Francis	Google Scholar via SerpApi	2011	https://www.tandfonline.com/doi/abs/10.1080/15401383.2011.630304	… Crisis Intervention Teams (CIT) were developed to train police … well as the welfare of the police officers themselves. The purpose … These strategies, based on my experiences as a police …
Healing Schools: A Framework for Joining Trauma-Informed Care, Restorative Justice, and Multicultural Education for Whole School Reform	UD Parameswaran, J Molloy, P Kuttner - The Urban Review, 2024 - Springer	Google Scholar via SerpApi	2024	https://link.springer.com/article/10.1007/s11256-023-00666-5	Trauma-informed Care (TIC), Restorative Justice (RJ), and Multicultural Education (MCE) are three approaches to school reform widely being discussed and promoted within schools. …
Trauma-informed care and elder abuse: a synergistic alliance	JS Ernst, T Maschi - Journal of elder abuse & neglect, 2018 - Taylor & Francis	Google Scholar via SerpApi	2018	https://www.tandfonline.com/doi/abs/10.1080/08946566.2018.1510353	… abuse has rarely been explored through a trauma-informed lens. Despite the prevalence of … be integrated with the principles of trauma-informed care to improve agency and community …
Barriers and facilitators for access to mental health services by traumatized youth	AJ Damian, JJ Gallo, T Mendelson - Children and youth services review, 2018 - Elsevier	Google Scholar via SerpApi	2018	https://www.sciencedirect.com/science/article/pii/S0190740917304462	… Thus, there is a need to train service providers in trauma-informed care (TIC), specifically, … youth to needed treatment and services: “We, as police, don't interact with them (other services)…
Rethinking “Hostile” Environments: Toward Trauma Literacy and Identity-Aware Safety Training for Journalists	T Pixley - JOURNALISM AS THE FOURTH EMERGENCY … - library.oapen.org	Google Scholar via SerpApi	2024	https://library.oapen.org/bitstream/handle/20.500.12657/90201/1/9781636671987.pdf#page=209	… as provide safety training for journalists that are identity-aware, trauma-informed and equally … team heading into a protest where local police have been known to target people of colour …
Testing an attachment-and trauma-informed intervention approach for parents and young children after interparental violence: protocol for a randomized controlled …	S van der Asdonk, AR Kesarlal, C Schuengel… - Trials, 2022 - Springer	Google Scholar via SerpApi	2022	https://link.springer.com/article/10.1186/s13063-022-06902-9	… This study will test the effectiveness of an attachment- and trauma-informed intervention approach in a sample of parent-child dyads who have experienced severe interparental violence…
Detecting and reducing post-traumatic stress among children exposed to domestic violence: A multi-agency early intervention program	C Stevens, L Ayer, M Labriola, SL Faraji… - Children and Youth …, 2019 - Elsevier	Google Scholar via SerpApi	2019	https://www.sciencedirect.com/science/article/pii/S019074091831096X	… training for clinicians and police officers focused on applied child development and trauma; (2) training for clinicians on concepts of community policing… police officers in trauma-informed …
Trauma in animal protection and welfare work: The potential of trauma-informed practice	R Stevenson, C Morales - Animals, 2022 - mdpi.com	Google Scholar via SerpApi	2022	https://www.mdpi.com/2076-2615/12/7/852	… Police officers also witness trauma and victimization as part of their day-to-day work, … Increased training for managing conflict arose frequently as a theme. Insults, verbal abuse, threats, …
Organizational solutions to the moral risks of policing	DM Blumberg, K Papazoglou… - International journal of …, 2020 - mdpi.com	Google Scholar via SerpApi	2020	https://www.mdpi.com/1660-4601/17/20/7461	… in relation to policing, especially related to … trains officers to think (and ask) “what happened to you?” rather than thinking (or asking) “what’s wrong with you?” Trauma-informed policing …
Creating a trauma informed college campus	RA Palmer - TEACH Journal of Christian Education, 2020 - digitalcommons.andrews.edu	Google Scholar via SerpApi	2020	https://digitalcommons.andrews.edu/pubs/3297/	… that a knowledge of trauma and trauma-specific interventions is not … Consequently, what is needed is a trauma-informed … How a university is training its police to take a trauma-informed …
Reducing the impacts of exposure to potentially traumatic events on the mental health of public safety personnel: A rapid systematic scoping review.	L Corthésy-Blondin, C Genest, L Dargis… - Psychological …, 2022 - psycnet.apa.org	Google Scholar via SerpApi	2022	https://psycnet.apa.org/record/2021-71406-001?doi=1	… There is support for the efficacy of universalprevention at improving the mental health of police … Reductions in rates of mental disorders were only reported in studies on trauma-focused …
Experiencing the Juvenile Legal System as a Girl: Lessons from Gender-Responsive Approaches and Trauma-Informed Care	NC McKenna, VR Anderson, E Kiki… - … Routledge Handbook of …, 2022 - taylorfrancis.com	Google Scholar via SerpApi	2022	https://www.taylorfrancis.com/chapters/edit/10.4324/9781003202295-43/experiencing-juvenile-legal-system-girl-nicole-mckenna-valerie-anderson-eurielle-kiki-destinee-starcher	… Trauma-informed care is highlighted in this chapter as … in order to respond in trauma-informed ways. These approaches … Think Trauma is a trauma-informed training for residential staf…
Police training in responding to family, domestic and sexual violence	C Dowling - Trends and Issues in Crime and Criminal Justice, 2024 - search.informit.org	Google Scholar via SerpApi	2024	https://search.informit.org/doi/abs/10.3316/informit.T2024052100019500019553857	… However, the focus is on training for police dealing with this violence in an operational … The Promise Initiative: Promoting a trauma-informed police response to sexual assault in a mid-…
A student-led educational activity on trauma informed care: Reflections and recommendations.	M Dennis, A Freeman, AT Olagunju - … Trauma: Theory, Research …, 2022 - psycnet.apa.org	Google Scholar via SerpApi	2022	https://psycnet.apa.org/record/2023-05727-001	… of improving the knowledge of HCPs about the theories of trauma to promote trauma informed initiatives and care. Importantly, trauma informed care (TIC) recognizes that trauma is (a) …
Social justice and trauma-informed care in schools	CE Lorig, A Krupina, K Varjas - International Journal of School …, 2022 - newprairiepress.org	Google Scholar via SerpApi	2022	https://newprairiepress.org/ijssw/vol6/iss2/6/	… , school-wide implementation of trauma-informed care through MTSS … We also highlight the importance of trauma-informed … trauma-informed supports or providing training for the use of …
10 The Voice of Compassion: Exploring Trauma-Informed Interpreting	MA Bancroft - Ideology, ethics and policy development in public …, 2017 - degruyter.com	Google Scholar via SerpApi	2017	https://www.degruyter.com/document/doi/10.21832/9781783097531-014/pdf?licenseType=restricted	… A hotline counsellor interviewed for Breaking Silence reported that she was urgently trying to get a domestic violence victim in active danger to phone the police, even as the abuser was …
Experiencing the Juvenile Legal System as a Girl: Lessons from Gender-Responsive Approaches and Trauma-Informed Care	NC McKenna, VR Anderson, E Kiki… - … Routledge Handbook of …, 2022 - taylorfrancis.com	Google Scholar via SerpApi	2022	https://www.taylorfrancis.com/chapters/edit/10.4324/9781003202295-43/experiencing-juvenile-legal-system-girl-nicole-mckenna-valerie-anderson-eurielle-kiki-destinee-starcher	… Trauma-informed care is highlighted in this chapter as … in order to respond in trauma-informed ways. These approaches … Think Trauma is a trauma-informed training for residential staf…
Police training in responding to family, domestic and sexual violence	C Dowling - Trends and Issues in Crime and Criminal Justice, 2024 - search.informit.org	Google Scholar via SerpApi	2024	https://search.informit.org/doi/abs/10.3316/informit.T2024052100019500019553857	… However, the focus is on training for police dealing with this violence in an operational … The Promise Initiative: Promoting a trauma-informed police response to sexual assault in a mid-…
A student-led educational activity on trauma informed care: Reflections and recommendations.	M Dennis, A Freeman, AT Olagunju - … Trauma: Theory, Research …, 2022 - psycnet.apa.org	Google Scholar via SerpApi	2022	https://psycnet.apa.org/record/2023-05727-001	… of improving the knowledge of HCPs about the theories of trauma to promote trauma informed initiatives and care. Importantly, trauma informed care (TIC) recognizes that trauma is (a) …
Social justice and trauma-informed care in schools	CE Lorig, A Krupina, K Varjas - International Journal of School …, 2022 - newprairiepress.org	Google Scholar via SerpApi	2022	https://newprairiepress.org/ijssw/vol6/iss2/6/	… , school-wide implementation of trauma-informed care through MTSS … We also highlight the importance of trauma-informed … trauma-informed supports or providing training for the use of …
10 The Voice of Compassion: Exploring Trauma-Informed Interpreting	MA Bancroft - Ideology, ethics and policy development in public …, 2017 - degruyter.com	Google Scholar via SerpApi	2017	https://www.degruyter.com/document/doi/10.21832/9781783097531-014/pdf?licenseType=restricted	… A hotline counsellor interviewed for Breaking Silence reported that she was urgently trying to get a domestic violence victim in active danger to phone the police, even as the abuser was …
Trauma-informed classrooms	IB Pickens, N Tschopp - 2017 - onlinecounselingprograms.com	Google Scholar via SerpApi	2017	https://onlinecounselingprograms.com/wp-content/uploads/sites/52/2021/06/NCJFCJ_SJP_Trauma_Informed_Classrooms_Final.pdf	… after having sustained injuries while being transported in a police vehicle. The civil unrest … Training for principals and their executive leadership on creating trauma-responsive schools is …
Responding to childhood trauma: The promise and practice of trauma informed care	GR Hodas - Pennsylvania Office of Mental Health and Substance …, 2006 - pa.gov	Google Scholar via SerpApi	2006	https://www.pa.gov/content/dam/copapwp-pagov/en/dhs/documents/docs/for-providers/documents/behavioral-health-services/Responding%20to%20Childhood%20Trauma.pdf	… to specific child-serving programs to the broader arena of policy, the recognition of the pervasiveness of trauma and the consequent provision of what is known as “trauma informed care…
Predictors of Attitudes Toward Trauma-Informed Care Among Counselors Treating African American Males	G Everette - 2023 - search.proquest.com	Google Scholar via SerpApi	2023	https://search.proquest.com/openview/553e4deb35584998943df1c4bdc57477/1?pq-origsite=gscholar&cbl=18750&diss=y	… implementation and evaluation of the effectiveness of wellness courses and training for counselors as contributing factors to the provision of trauma-informed care. Future research …
Policing the Danger Narrative	AK Eisenberg - The Journal of Criminal Law and Criminology (1973-), 2023 - JSTOR	Google Scholar via SerpApi	1973	https://www.jstor.org/stable/48743664	… -clad officers with assault rifles in armored vehicles breaking down a door with a battering ram to rescue a young girl who has been kidnapped, along with the voiceover text: “We train to …
Who is informed of trauma informed care? Patients' primary language and comprehensiveness of initial trauma assessment	S Kundu, TW Costantini, JJ Doucet… - Journal of Trauma and …, 2023 - journals.lww.com	Google Scholar via SerpApi	2023	https://journals.lww.com/jtrauma/fulltext/2023/01000/who_is_informed_of_trauma_informed_care__patients_.7.aspx	… the presence of Customs and Border Patrol agents or police, who are often in the trauma bay… centers in these areas to educate and train their providers, particularly on protecting patients…
Barriers to police addressing risk to children exposed to domestic violence	MD Saxton, PG Jaffe, M Dawson, L Olszowy… - Child Abuse & …, 2020 - Elsevier	Google Scholar via SerpApi	2020	https://www.sciencedirect.com/science/article/pii/S014521342030209X	… Accordingly, there is a continued call for police services to enhance training for their officers to ensure their competencies in addressing all those involved in DV calls. Police officers …
“Practicing” Social Services And “Practicing” Anthropology: a Dual Perspective On Trauma-Informed Domestic Violence Care	A Bloom - Practicing Anthropology, 2018 - JSTOR	Google Scholar via SerpApi	2018	https://www.jstor.org/stable/26595700	… While the current trend towards “trauma-informed care” may … a former practitioner alongside her ethnographic training, this … and late-night trips to police stations and emergency rooms, …
Racially just, trauma-informed care for Black students	G McAdoo, K Williams, TC Howard - Urban Education, 2023 - journals.sagepub.com	Google Scholar via SerpApi	2023	https://journals.sagepub.com/doi/abs/10.1177/00420859231175668	… Moreover, we contend that schools’ writ-large and teacher education programs can play an important role in providing the knowledge, resources, and dispositions needed to train …
Evaluation of a structured multi-agency, early intervention approach to vulnerability with neighbourhood policing teams	ER Barton, Z Bezeczky, A Newbury, J Roberts - 2018 - icccgsib.co.uk	Google Scholar via SerpApi	2018	https://icccgsib.co.uk/wp-content/uploads/2020/07/Evaluation-of-a-structured-multi-agency-early-intervention-approach.pdf	… supporting police and partners to embed trauma-informed practice as … that police employ a consistent trauma-informed approach to … in the delivery of the training for the police workforce. …
Improving Law Enforcement's Victim-Centric Responses to Sexual Assault: Global Best Practice Catalog	A Ashraf, S Galleguillos Agurto, F Geyer, K Gjoka… - 2019 - academicworks.cuny.edu	Google Scholar via SerpApi	2019	https://academicworks.cuny.edu/jj_pubs/321/	… Similar programs can be implemented with police officers to help train for trauma recovery … services based on principles derived from brief trauma-focused therapy as outlined in the MSF…
The trauma recovery and empowerment model: A trauma-informed treatment program for female offenders in the community	BE Cihlar - 2014 - search.proquest.com	Google Scholar via SerpApi	2014	https://search.proquest.com/openview/4002147a6cf5081bf94541bdb8a39fe0/1?pq-origsite=gscholar&cbl=18750	This study investigated the effects of the Trauma, Recovery, and Empowerment Model (TREM) on the female offender population in a community setting. The TREM intervention is a 33-…
Trauma and the Classroom: Supporting Teachers with Trauma-Informed Professional Development	S Nachowitz - 2020 - search.proquest.com	Google Scholar via SerpApi	2020	https://search.proquest.com/openview/70b918aedb25d2152962fc2c386e8934/1?pq-origsite=gscholar&cbl=18750&diss=y	… inservice training for teachers and administrators on how to have a more trauma-informed … (b) Best practices for a trauma-informed classroom (c) Selfcare in order to reduce teacher …
Trauma-Informed Practice Among Exercise Professionals as a Developing Determinant of Exercise Behavior for Survivors of Sexual Abuse	RE Claypool - 2021 - search.proquest.com	Google Scholar via SerpApi	2021	https://search.proquest.com/openview/b767572f9d8b318450c15dfceb37d662/1?pq-origsite=gscholar&cbl=18750&diss=y	… Trauma-informed exercise … of traumainformed instruction presents a gap in knowledge surrounding best practices. Before educating exercise professionals in trauma-informed practices …
Evaluation of Trauma Informed Care for Indigenous Victims of Human Trafficking: A Qualitative Discussion of Best Practice	NG Munson - 2024 - pdxscholar.library.pdx.edu	Google Scholar via SerpApi	2024	https://pdxscholar.library.pdx.edu/honorstheses/1495/	… both implement trauma informed care (TIC), along with creating streamlined training for providers … It would be awesome if we could get our police officers, our first responders, all of our …
Antiracist and Trauma-Informed: Enhancing Social and Emotional Learning to Build Resilience	S Kotzin, P Solomon - Children & Schools, 2023 - academic.oup.com	Google Scholar via SerpApi	2023	https://academic.oup.com/cs/article-abstract/45/2/119/7056272	… The disproportionate impact of the global pandemic, police … to deliver antiracist, trauma-informed interventions to address … Antiracist trauma training for all staff helps recognize racial …
Innovations in trauma-informed care: Building the nation's first system of trauma-informed recreation centers	MR Holmes, JA King, EK Miller, DL King-White… - Behavioral …, 2023 - mdpi.com	Google Scholar via SerpApi	2023	https://www.mdpi.com/2076-328X/13/5/394	… of trauma-informed approaches do not translate well to recreation center environments. As such, prior trauma-informed training for … -profile incidents of police brutality and racial violence …
Creating a trauma-informed early childhood workforce in Los Angeles County: Understanding the self-reported impact of a TIC training program	J Reynaga - 2020 - search.proquest.com	Google Scholar via SerpApi	2020	https://search.proquest.com/openview/a60101a6eb1232f91c806fbacca200d4/1?pq-origsite=gscholar&cbl=18750&diss=y	… the self-reported impact of a trauma-informed training program on early childhood educators (… practices of ECEs after having completed a trauma-informed care (TIC) training program. …
Trauma Informed Practices	DP Bacote - 2021 - search.proquest.com	Google Scholar via SerpApi	2021	https://search.proquest.com/openview/32f8182bccabed340fb4589895e4756a/1?pq-origsite=gscholar&cbl=18750&diss=y	… The results of this study further emphasized the critical need for increased traumaspecific training for teachers in all grade levels and at every stage of their careers. The results of the …
The Positive School Safety Program (PSSP) for School Officers: Implementation Processes and Outcomes	BN Rudd, C Ordorica, J Witzig, L Parker… - Psychological Injury and …, 2024 - Springer	Google Scholar via SerpApi	2024	https://link.springer.com/article/10.1007/s12207-024-09511-w	… train these school personnel to replace the use of traditional officer disciplinary strategies with a positive, trauma-informed … didactic training on trauma-informed school policing to SSOs, …
Sex trafficking and commercial sexual exploitation: Prevention, advocacy, and trauma-informed practice	LB Gerassi, AJ Nichols - 2017 - books.google.com	Google Scholar via SerpApi	2017	https://books.google.com/books?hl=en&lr=&id=enFfDgAAQBAJ&oi=fnd&pg=PP1&dq=(+(+%22trauma+aware%22+OR+%22trauma+informed%22+OR+%22trauma+focused%22+OR+%22trauma+responsive%22+OR+%22trauma+specific%22+OR+%22trauma+violence+informed%22+)+AND+(+%22police%22+OR+%22policing%22)+AND+(train*))&ots=xjHOssXGOv&sig=IGeqpGG36tdtZhfbfJzIhUoQ494	… , trauma-informed lens that adheres to principles of cultural competency. Highlights include: Integrates a trauma informed … the reader in implementing trauma-informed programming in a …
A Place ofUnderstanding": Recommendations for Trawna-Informed Curriculwn in College Law Enforcement's	A Arroyo, D Cardoso, K Pajita, M Ramirez-Ponce… - 2021 - scholarworks.calstate.edu	Google Scholar via SerpApi	2021	https://scholarworks.calstate.edu/downloads/k643b6276	… Another piece of trauma-informed care that we also like to … topic to train law enforcement and train medical providers. But … to educate and prepare campus police departments on how to …
Learning to build police-community trust	J Jannetta, S Esthappan, J Fontaine, M Lynch… - The Urban …, 2019 - urban.org	Google Scholar via SerpApi	2019	https://www.urban.org/sites/default/files/publication/100705/learning_to_build_police-community_trust_1.pdf	… high levels of mistrust in the police and strained police-community relations. Recognizing that a lack of legitimacy and community trust in policing was a serious and persistent problem …
Creating Trauma-Informed Schools: Effectiveness of a Trauma-Informed Professional Development Training for Increasing Educator Competencies	N Meuse - 2021 - search.proquest.com	Google Scholar via SerpApi	2021	https://search.proquest.com/openview/6ea74dbd71df6aaf2e9d6ba586e4778a/1?pq-origsite=gscholar&cbl=18750&diss=y	… Trauma-informed care in schools has been a relatively newly researched topic, albeit with … areas of trauma-informed instruction and service provision could improve both trauma-related …
National Guidelines for Trauma-Aware Education in Australia	J Howard, L L'Estrange, M Brown - Frontiers in Education, 2022 - frontiersin.org	Google Scholar via SerpApi	2022	https://www.frontiersin.org/articles/10.3389/feduc.2022.826658/full	… to a rapidly growing interest in trauma-aware education across the country and to … trauma-aware practices in schools and early childhood services. Although research into …
Anti-racism strategies in pediatric psychology: Using STYLE can help children overcome adverse experiences with police	RL Fix, EG Testa, IB Thurston, WN Gray… - Journal of Clinical …, 2022 - Springer	Google Scholar via SerpApi	2022	https://link.springer.com/article/10.1007/s10880-021-09804-1	… a trauma-informed approach and trauma-informed care has … unique developmental and trauma-specific responses of … , it is a key aspect of training for pediatric psychologists. This …
Trauma-Informed Nutrition Intervention Recommendations in Urban Agriculture Programming	J Rice - 2020 - ecommons.cornell.edu	Google Scholar via SerpApi	2020	https://ecommons.cornell.edu/bitstream/1813/72672/1/Jenna_Rice_MPS_Capstone.pdf	… Broken windows policing occurs when law enforcement increases police presence in these areas. … Therefore, these areas have greater police presence and are thus disproportionately …
Sex trafficking and commercial sexual exploitation: Prevention, advocacy, and trauma-informed practice	LB Gerassi, AJ Nichols - 2017 - books.google.com	Google Scholar via SerpApi	2017	https://books.google.com/books?hl=en&lr=&id=enFfDgAAQBAJ&oi=fnd&pg=PP1&dq=(+(+%22trauma+aware%22+OR+%22trauma+informed%22+OR+%22trauma+focused%22+OR+%22trauma+responsive%22+OR+%22trauma+specific%22+OR+%22trauma+violence+informed%22+)+AND+(+%22police%22+OR+%22policing%22)+AND+(train*))&ots=xjHOssXGOx&sig=ll7pw-3ksBHpAaA-AxXC4ZoWu1o	… , trauma-informed lens that adheres to principles of cultural competency. Highlights include: Integrates a trauma informed … the reader in implementing trauma-informed programming in a …
A Place ofUnderstanding": Recommendations for Trawna-Informed Curriculwn in College Law Enforcement's	A Arroyo, D Cardoso, K Pajita, M Ramirez-Ponce… - 2021 - scholarworks.calstate.edu	Google Scholar via SerpApi	2021	https://scholarworks.calstate.edu/downloads/k643b6276	… Another piece of trauma-informed care that we also like to … topic to train law enforcement and train medical providers. But … to educate and prepare campus police departments on how to …
Learning to build police-community trust	J Jannetta, S Esthappan, J Fontaine, M Lynch… - The Urban …, 2019 - urban.org	Google Scholar via SerpApi	2019	https://www.urban.org/sites/default/files/publication/100705/learning_to_build_police-community_trust_1.pdf	… high levels of mistrust in the police and strained police-community relations. Recognizing that a lack of legitimacy and community trust in policing was a serious and persistent problem …
Creating Trauma-Informed Schools: Effectiveness of a Trauma-Informed Professional Development Training for Increasing Educator Competencies	N Meuse - 2021 - search.proquest.com	Google Scholar via SerpApi	2021	https://search.proquest.com/openview/6ea74dbd71df6aaf2e9d6ba586e4778a/1?pq-origsite=gscholar&cbl=18750&diss=y	… Trauma-informed care in schools has been a relatively newly researched topic, albeit with … areas of trauma-informed instruction and service provision could improve both trauma-related …
Prevention and Promotion for Better Mental Health Fund: Evaluation of Projects to Support a Borough-Wide Trauma-Informed Initiative in Tower Hamlets	D Sharpe, N Morocza, A Syed, D Canitrot, V Narayan… - 2022 - repository.uel.ac.uk	Google Scholar via SerpApi	2022	https://repository.uel.ac.uk/item/8v235	… LBTH commissioned Kate Cairns Associates Ltd (KCA) and WAVE Trust to deliver trauma-informed approaches training for service providers within the borough, and the LBTH …
National Guidelines for Trauma-Aware Education in Australia	J Howard, L L'Estrange, M Brown - Frontiers in Education, 2022 - frontiersin.org	Google Scholar via SerpApi	2022	https://www.frontiersin.org/articles/10.3389/feduc.2022.826658/full	… to a rapidly growing interest in trauma-aware education across the country and to … trauma-aware practices in schools and early childhood services. Although research into …
Anti-racism strategies in pediatric psychology: Using STYLE can help children overcome adverse experiences with police	RL Fix, EG Testa, IB Thurston, WN Gray… - Journal of Clinical …, 2022 - Springer	Google Scholar via SerpApi	2022	https://link.springer.com/article/10.1007/s10880-021-09804-1	… a trauma-informed approach and trauma-informed care has … unique developmental and trauma-specific responses of … , it is a key aspect of training for pediatric psychologists. This …
Integrating the Attachment, Regulation, and Competency Trauma-Informed Framework inInpatient, Day Treatment, Partial Hospitalization, and Residential Treatment …	S Wentling, MNDN Parr… - Child and …, 2024 - childpsych.theclinics.com	Google Scholar via SerpApi	2024	https://www.childpsych.theclinics.com/article/S1056-4993(24)00025-7/abstract	… trauma-informed and effective treatment in acute care settings. In recent years, access to trauma-informed … by the COVID-19 pandemic, police violence, poverty, residential segregation, …
Honouring the stories of student-survivors: trauma informed practice in post-secondary sexualized violence policy review	K Rogers - 2020 - dspace.library.uvic.ca	Google Scholar via SerpApi	2020	http://dspace.library.uvic.ca/handle/1828/12078	… of the corporate campus, my thesis offers a Trauma Informed Consultation Guideline. This guideline provides a trauma-informed and community based approach to consulting student-…
Trauma-Informed Care in the Black Church: A Consensual Qualitative Research Study	J Stewart - 2022 - search.proquest.com	Google Scholar via SerpApi	2022	https://search.proquest.com/openview/1e7bb1c9434ac2274b921464a0d4769c/1?pq-origsite=gscholar&cbl=18750&diss=y	… P7: If there is an immediate crisis and threat of suicide, then I will call the police or hospital (eg, a church member with a remarkable mental health history who said that he wanted to kill …
Supporting survivors of sex trafficking: The providers' perspective on trauma-informed care	E Yung - 2017 - search.proquest.com	Google Scholar via SerpApi	2017	https://search.proquest.com/openview/3accad3b8d753e7f42d10e957a0ee76e/1?pq-origsite=gscholar&cbl=18750	… , researchers and clinicians are developing a trauma-informed care (TIC) approach that has … For example, survivors of sex trafficking are often runaways, and police may find themselves …
Assessing alignment between intellectual and developmental disability service providers and trauma-informed care: An exploratory study	J Presnell, JM Keesler… - Intellectual and …, 2022 - meridian.allenpress.com	Google Scholar via SerpApi	2022	https://meridian.allenpress.com/idd/article-abstract/60/5/351/486527	… , organizations serving this population have lagged in their integration of trauma-informed care (TIC). Trauma-informed care is a systemwide response to the pervasiveness of trauma …
The Continuation of Violence: Analyzing the Retraumatization of Incarcerated Survivors of Domestic Violence and Evaluating the Potential of a “Trauma-Informed” …	E Kahn - 2020 - openworks.wooster.edu	Google Scholar via SerpApi	2020	https://openworks.wooster.edu/independentstudy/8930/	… For some advocates of incarcerated survivors of abuse, solely implementing traumainformed training for staff members isn’t enough; this is exemplified by the work of Flyn Flesher, a …
Examining interpersonal violence from a trauma-informed and human rights perspective	K Graves, Y Gay - Handbook of interpersonal violence and abuse across …, 2022 - Springer	Google Scholar via SerpApi	2022	https://link.springer.com/content/pdf/10.1007/978-3-319-89999-2_204.pdf	… This might include providing trauma focused education and skill building trainings to all researchers, practitioners, and staff. Systems should educate and train their staff on a variety of …
Toward a social justice framework in trauma-informed practice in schools	S McGreer - Critical and Radical Social Work, 2024 - bristoluniversitypressdigital.com	Google Scholar via SerpApi	2024	https://bristoluniversitypressdigital.com/view/journals/crsw/aop/article-10.1332-20498608Y2024D000000037/article-10.1332-20498608Y2024D000000037.xml?utm_source=TrendMD&utm_medium=cpc&utm_campaign=Critical_and_Radical_Social_Work_TrendMD_0	… This article explores the integration of social justice principles for a theoretical reconceptualization of trauma-informed practice (TIP) in schools. This involves exploring the role of …
Mental Distress Calls: Should Police be Frontline Responders?	A Suwarno - 2021 - scholarworks.arcadia.edu	Google Scholar via SerpApi	2021	https://scholarworks.arcadia.edu/showcase/2021/soc_anth_cj/1/	… For example, a 2015 survey by the Police Executive Research Forum found that agencies train officers for approximately 58 hours on firearms, 49 hours on defensive tactics, but only …
Introducing trauma-informed care in an acute inpatient psychiatric unit: a quality improvement project	ER Thompson - 2020 - scholarworks.montana.edu	Google Scholar via SerpApi	2020	https://scholarworks.montana.edu/items/0f826ce0-bdbc-43eb-a798-db1dd911e008	… their practice to incorporate trauma-informed care into their … trauma-informed care. Healthcare organizations serving patients with traumatic histories should consider TIC training for …
Trauma-informed social media: Towards solutions for reducing and healing online harm	CF Scott, G Marcu, RE Anderson… - Proceedings of the …, 2023 - dl.acm.org	Google Scholar via SerpApi	2023	https://dl.acm.org/doi/abs/10.1145/3544548.3581512	… how a trauma-informed approach might help address or decrease the likelihood of (re)experiencing trauma online. A trauma-informed … We then describe how the six trauma-informed …
Achieving Best Evidence for Vulnerable Witnesses: The Use of Trauma-Informed Theory to Reform the Sexual Assault Trial	A Cossins, A Cossins - Closing the Justice Gap for Adult and Child Sexual …, 2020 - Springer	Google Scholar via SerpApi	2020	https://link.springer.com/chapter/10.1057/978-1-137-32051-3_11	… trauma-informed care would ideally inform reforms of various legal processes from the first report to the police … in Ohio … the court provides trauma training for judges and staff. The court …
The impact of trauma-informed care education and training on aftercare providers of sex trafficking survivors	VR Snyder - 2015 - search.proquest.com	Google Scholar via SerpApi	2015	https://search.proquest.com/openview/d72da878f998a5022edb6edceed79de7/1?pq-origsite=gscholar&cbl=18750	… The research objectives of this study are a) to measure the levels of trauma-informed care … analysis revealing the relationship among levels of TraumaInformed Care (TIC) education and …
The Ecotonal Nature of Community Food Work: A Case Study of Trauma-Informed Care and Agential Change Space	ES Bendfeldt - 2023 - vtechworks.lib.vt.edu	Google Scholar via SerpApi	2023	https://vtechworks.lib.vt.edu/items/6b39d5a1-bca1-471c-b065-afe387a298e9	… of a trauma-informed care approach by community food work organizations, practitioners, and social change leaders. A trauma-informed … using a trauma-informed care approach as an …
The intersection of identities in supervision for trauma-informed practice: Challenges and strategies	R Berger, L Quiros… - Trauma-Informed …, 2020 - taylorfrancis.com	Google Scholar via SerpApi	2020	https://www.taylorfrancis.com/chapters/edit/10.4324/9780429330353-7/intersection-identities-supervision-trauma-informed-practice-challenges-strategies-roni-berger-laura-quiros-jamie-benavidez-hatzis	… Future researchers should examine the suggested strategies in the context of training for trauma-informed practice. Specifically, there is need for more nuanced empirical knowledge …
“That's my number one fear in life. It's the police”: Examining young Black men's exposures to trauma and loss resulting from police violence and police killings	JR Smith Lee, MA Robinson - Journal of Black Psychology, 2019 - journals.sagepub.com	Google Scholar via SerpApi	2019	https://journals.sagepub.com/doi/abs/10.1177/0095798419865152	… and supported the development of a trauma-informed research interview that ethically and … , understand, and train to treat traumatic losses resulting from police killings. This may be …
Adverse childhood experience (ACE) and trauma-informed approaches in youth justice services in Wales: An evaluation of the implementation of the enhanced …	F Glendinning, GR Rodriguez… - The views and …, 2021 - researchgate.net	Google Scholar via SerpApi	2021	https://www.researchgate.net/profile/Annemarie-Newbury/publication/358911937_Adverse_childhood_experience_ACE_and_trauma-informed_approaches_in_youth_justice_services_in_Wales_An_evaluation_of_the_implementation_of_the_enhanced_case_management_ECM_project_The_views_and_experie/links/621d08ddb1bace0083a2fda1/Adverse-childhood-experience-ACE-and-trauma-informed-approaches-in-youth-justice-services-…	… YOT police officers described how the multi-agency case formulation helped them … and trauma-informed. However, the findings suggest that TIP can be more challenging for YOT police …
The Implementation of Trauma Informed Design in the United States Prison Campus: A Standardized Design Methodology	QA Hughes - 2023 - search.proquest.com	Google Scholar via SerpApi	2023	https://search.proquest.com/openview/540602144dacec9d8786474a61f21c00/1?pq-origsite=gscholar&cbl=18750&diss=y	… The idea of this initiative was to train US correctional officers in the methods used by … “… I got a knock on my cell door by the police, by the guards, and they said…"Look, this guy down …
Recognizing the role of health care providers in dismantling the trauma-to-prison pipeline	L Sinko, Y He, D Tolliver - Pediatrics, 2021 - publications.aap.org	Google Scholar via SerpApi	2021	https://publications.aap.org/pediatrics/article-abstract/147/5/e2020035915/180786	… from suspensions, expulsions, and policing in schools to more … incentivize trauma-informed crisis management training for … models that extend beyond police involvement, shifting our …
Evaluation of 'The R-Model'crisis intervention de-escalation training for law enforcement	J Peterson, J Densley, G Erickson - The Police Journal, 2020 - journals.sagepub.com	Google Scholar via SerpApi	2020	https://journals.sagepub.com/doi/abs/10.1177/0032258X19864997	… police agency that comprised 57 sworn officers and 13 non-sworn support staff. The Chief of Police … process of developing the R-Model training for police officers that aims to increase …
Living with and Healing from Complex Trauma	PSP Officer - malesurvivorsotago.nz	Google Scholar via SerpApi	2024	https://www.malesurvivorsotago.nz/wp-content/uploads/2021/10/Spotlight-Report-Living-with-Complex-Trauma-AUG21.pdf	… Trauma-informed services are services which are informed by the possibility of the lived … o Trauma-informed training for allied health, mental health practitioners, police, paramedics, …
Trauma-Informed Lawyering in The Asylum Process: Engagement and Practice in Immigration Law	A Webb, R Gearing, H Baker - Journal of Mental Health and Social …, 2022 - gexinonline.com	Google Scholar via SerpApi	2022	https://gexinonline.com/uploads/articles/article-jmhsb-171.pdf	… a uniform similar to, a police office in the home country who inflicted trauma. Those gaps … the components of trauma-informed lawyering or how to effectively train lawyers in this practice. …
Achieving Best Evidence for Vulnerable Witnesses: The Use of Trauma-Informed Theory to Reform the Sexual Assault Trial	A Cossins, A Cossins - Closing the Justice Gap for Adult and Child Sexual …, 2020 - Springer	Google Scholar via SerpApi	2020	https://link.springer.com/chapter/10.1057/978-1-137-32051-3_11	… trauma-informed care would ideally inform reforms of various legal processes from the first report to the police … in Ohio … the court provides trauma training for judges and staff. The court …
The impact of trauma-informed care education and training on aftercare providers of sex trafficking survivors	VR Snyder - 2015 - search.proquest.com	Google Scholar via SerpApi	2015	https://search.proquest.com/openview/d72da878f998a5022edb6edceed79de7/1?pq-origsite=gscholar&cbl=18750	… The research objectives of this study are a) to measure the levels of trauma-informed care … analysis revealing the relationship among levels of TraumaInformed Care (TIC) education and …
The intersection of identities in supervision for trauma-informed practice: Challenges and strategies	R Berger, L Quiros… - Trauma-Informed …, 2020 - taylorfrancis.com	Google Scholar via SerpApi	2020	https://www.taylorfrancis.com/chapters/edit/10.4324/9780429330353-7/intersection-identities-supervision-trauma-informed-practice-challenges-strategies-roni-berger-laura-quiros-jamie-benavidez-hatzis	… Future researchers should examine the suggested strategies in the context of training for trauma-informed practice. Specifically, there is need for more nuanced empirical knowledge …
“That's my number one fear in life. It's the police”: Examining young Black men's exposures to trauma and loss resulting from police violence and police killings	JR Smith Lee, MA Robinson - Journal of Black Psychology, 2019 - journals.sagepub.com	Google Scholar via SerpApi	2019	https://journals.sagepub.com/doi/abs/10.1177/0095798419865152	… and supported the development of a trauma-informed research interview that ethically and … , understand, and train to treat traumatic losses resulting from police killings. This may be …
Adverse childhood experience (ACE) and trauma-informed approaches in youth justice services in Wales: An evaluation of the implementation of the enhanced …	F Glendinning, GR Rodriguez… - The views and …, 2021 - researchgate.net	Google Scholar via SerpApi	2021	https://www.researchgate.net/profile/Annemarie-Newbury/publication/358911937_Adverse_childhood_experience_ACE_and_trauma-informed_approaches_in_youth_justice_services_in_Wales_An_evaluation_of_the_implementation_of_the_enhanced_case_management_ECM_project_The_views_and_experie/links/621d08ddb1bace0083a2fda1/Adverse-childhood-experience-ACE-and-trauma-informed-approaches-in-youth-justice-services-…	… YOT police officers described how the multi-agency case formulation helped them … and trauma-informed. However, the findings suggest that TIP can be more challenging for YOT police …
The Implementation of Trauma Informed Design in the United States Prison Campus: A Standardized Design Methodology	QA Hughes - 2023 - search.proquest.com	Google Scholar via SerpApi	2023	https://search.proquest.com/openview/540602144dacec9d8786474a61f21c00/1?pq-origsite=gscholar&cbl=18750&diss=y	… The idea of this initiative was to train US correctional officers in the methods used by … “… I got a knock on my cell door by the police, by the guards, and they said…"Look, this guy down …
Recognizing the role of health care providers in dismantling the trauma-to-prison pipeline	L Sinko, Y He, D Tolliver - Pediatrics, 2021 - publications.aap.org	Google Scholar via SerpApi	2021	https://publications.aap.org/pediatrics/article-abstract/147/5/e2020035915/180786	… from suspensions, expulsions, and policing in schools to more … incentivize trauma-informed crisis management training for … models that extend beyond police involvement, shifting our …
Evaluation of 'The R-Model'crisis intervention de-escalation training for law enforcement	J Peterson, J Densley, G Erickson - The Police Journal, 2020 - journals.sagepub.com	Google Scholar via SerpApi	2020	https://journals.sagepub.com/doi/abs/10.1177/0032258X19864997	… police agency that comprised 57 sworn officers and 13 non-sworn support staff. The Chief of Police … process of developing the R-Model training for police officers that aims to increase …
Living with and Healing from Complex Trauma	PSP Officer - malesurvivorsotago.nz	Google Scholar via SerpApi	2024	https://www.malesurvivorsotago.nz/wp-content/uploads/2021/10/Spotlight-Report-Living-with-Complex-Trauma-AUG21.pdf	… Trauma-informed services are services which are informed by the possibility of the lived … o Trauma-informed training for allied health, mental health practitioners, police, paramedics, …
Trauma-Informed Lawyering in The Asylum Process: Engagement and Practice in Immigration Law	A Webb, R Gearing, H Baker - Journal of Mental Health and Social …, 2022 - gexinonline.com	Google Scholar via SerpApi	2022	https://gexinonline.com/uploads/articles/article-jmhsb-171.pdf	… a uniform similar to, a police office in the home country who inflicted trauma. Those gaps … the components of trauma-informed lawyering or how to effectively train lawyers in this practice. …
Efforts to Create a Trauma-Informed Classroom in Higher Education: Insights from Members of a Community College Trauma-Informed Teaching Group	D Marshall - 2022 - search.proquest.com	Google Scholar via SerpApi	2022	https://search.proquest.com/openview/4506e4dfa540a1374b84f6483d9f5ab1/1?pq-origsite=gscholar&cbl=18750&diss=y	… trauma-informed classrooms in higher educational settings, including professional development on trauma informed … on and off campus by police leading to negative psychological …
“Crossover Young Adults”: The Case for a Neurodevelopmentally-Aware, Trauma-Informed Approach to Sentencing Young Adults with Criminal Justice and Care and …	S Watt - 2022 - researchspace.auckland.ac.nz	Google Scholar via SerpApi	2022	https://researchspace.auckland.ac.nz/handle/2292/61625	… By drawing on trauma-informed practice, a values-based approach for service delivery, this … for neurodevelopmentally-aware, trauma-informed sentencing for crossover young adults. …
The effectiveness of phasic, family-based, trauma-informed treatment within a Canadian community mental health center	L Goldstein, C Coyle, SL Rependa… - Journal of Family …, 2023 - Taylor & Francis	Google Scholar via SerpApi	2023	https://www.tandfonline.com/doi/abs/10.1080/26904586.2022.2133784	… training for the child and behavior management training for the parents. Results provided evidence that parental participation in their child’s therapy led to improved child outcomes over-…
Police in the rearview mirror: Social marginalization, trauma, and fear of being killed.	J Briere, M Runtz - American journal of orthopsychiatry, 2023 - psycnet.apa.org	Google Scholar via SerpApi	2023	https://psycnet.apa.org/record/2024-13710-001	… of offering trauma-focused assessment and treatment for those exposed to police aggression, … training for law enforcement personnel. This includes the continuing need to screen …
Rape Victims' Perceptions of Quality of Encounters With the Swedish Police	L Rudolfsson, L Hammond… - Violence against …, 2024 - journals.sagepub.com	Google Scholar via SerpApi	2024	https://journals.sagepub.com/doi/abs/10.1177/10778012241243055	… quality police encounters were associated with higher trust in the legal system and in police … Findings highlight the importance of trauma-informed policing as a response to sexual …
A descriptive study of training and its perceived helpfulness among Illinois sexual assault investigators	RM Venema, K Lorenz, N Sweda - Journal of crime and justice, 2020 - Taylor & Francis	Google Scholar via SerpApi	2020	https://www.tandfonline.com/doi/abs/10.1080/0735648X.2019.1601585	… of the state of training for sexual assault investigators across … attention and been prioritized by police departments. A few … respectfully and in a trauma-informed way and whether this type …
Improving Law Enforcement Responses to Gender-Based Violence	C Bettinger-López, T Ezer - … & Littlefield Handbook of Policing …, 2021 - books.google.com	Google Scholar via SerpApi	2021	https://books.google.com/books?hl=en&lr=&id=pCUgEAAAQBAJ&oi=fnd&pg=PA297&dq=(+(+%22trauma+aware%22+OR+%22trauma+informed%22+OR+%22trauma+focused%22+OR+%22trauma+responsive%22+OR+%22trauma+specific%22+OR+%22trauma+violence+informed%22+)+AND+(+%22police%22+OR+%22policing%22)+AND+(train*))&ots=siv1H_2dXh&sig=uYxo4S-q0afHv9_X45U-cVyxuPE	… , trauma-informed, and free from bias. While many survivors are reluctant to turn to the police… including programs to train public officials in all branches of the administration of justice and …
“It Ripples Down”: Exploring personal and professional experiences of primary school staff implementing a trauma informed approach	S Mellor - 2023 - ueaeprints.uea.ac.uk	Google Scholar via SerpApi	2023	https://ueaeprints.uea.ac.uk/id/eprint/93368/	… Trauma informed approaches in schools take a relational … are involved in implementing a trauma informed approach. Semi-… when embedding trauma informed approaches in schools. …
Implementing trauma and grief component therapy for adolescents and think trauma for traumatized youth in secure juvenile justice settings	E Olafson, BW Boat, KT Putnam… - Journal of …, 2018 - journals.sagepub.com	Google Scholar via SerpApi	2018	https://journals.sagepub.com/doi/abs/10.1177/0886260516628287	… , coupled with a trauma-informed staff training, Think Trauma, … were to determine whether trauma-focused interventions (a) … , which is a trauma-informed milieu training for facility staff. All …
Implementing High-Intensity Trauma-Informed Sexual Behavior Risk Reduction in Justice-Involved Women	LM Holton - 2022 - scholarworks.sjsu.edu	Google Scholar via SerpApi	2022	https://scholarworks.sjsu.edu/etd_doctoral/144/	… The training for facilitators included presenting information on common STIs, facilitating role-playing activities, and demonstrating proper condom application with a condom …
Trauma-informed care for sexual and gender minority survivors of intimate partner violence	JR Scheer - 2018 - search.proquest.com	Google Scholar via SerpApi	2018	https://search.proquest.com/openview/ea6f38010bc53fb2319b98e7f0aa8c61/1?pq-origsite=gscholar&cbl=18750	… Recent research has begun to evaluate the effectiveness of trauma-informed interventions at … increased service utilization among trauma survivors receiving trauma-informed treatment …
… : Conceiving, Developing, Managing, and Learning From a Large-Scale, Multidisciplinary, Scenario-Based Project Supporting Police De-Escalation Training in …	N Alvarez, K Solga - Theatre and Performance in the Neoliberal …, 2019 - taylorfrancis.com	Google Scholar via SerpApi	2019	https://www.taylorfrancis.com/chapters/edit/10.4324/9781003007289-8/living-interdiscipline-natalie-alvarez-kim-solga	… changing the paradigm for police training in response to … illness who have had encounters with police to be at the table … and thus help develop trauma-informed approaches to persons …
An Investigation into Trauma-Informed Care within Mental Health Inpatient Settings	J Martinez - 2023 - search.proquest.com	Google Scholar via SerpApi	2023	https://search.proquest.com/openview/e4e28af0f245039afca48cb9cb0f4a0d/1?pq-origsite=gscholar&cbl=2026366&diss=y	… impact of Trauma Informed Care (TIC) training for mental health … the potential role of Trauma-Informed Care, introduced through … session on police officers’ trauma-informed attitudes in …
The Evolution of Trauma-Informed Training in Teacher Preparation Programs: A Case Study	C Charrie - 2024 - search.proquest.com	Google Scholar via SerpApi	2024	https://search.proquest.com/openview/0a5b8375547694ef7d55f1308419bd53/1?pq-origsite=gscholar&cbl=18750&diss=y	… A gap in the literature exists around teacher preparation programs specifically in terms of whether and how they are implementing traumainformed training for the pre-service teachers. …
Evaluating the Effects of a Trauma-Informed Care System with Behavior Analysts	CG Abogado - 2022 - search.proquest.com	Google Scholar via SerpApi	2022	https://search.proquest.com/openview/665ff5ebc45a9fb15c655c1abd19abfd/1?pq-origsite=gscholar&cbl=18750&diss=y	… the present study investigated if when a practicing BCBA participates in a Trauma-Informed … noting that it is an intermediate training on offering trauma-informed behavior analytic …
Support or justice: a triangulated multi-focal view of sexual assault victim support in a UK sexual assault referral centre (SARC)	BK Widanaralalage, AD Murphy, C Loughlin - International journal of …, 2024 - Springer	Google Scholar via SerpApi	2024	https://link.springer.com/article/10.1186/s13033-024-00631-z	… to report to the police. A suggested solution was additional training for police officers in handling … , that embedded trauma-informed care in every step of police investigation [55, 56]. …
Adverse childhood experiences and trauma informed care for chiropractors: a call to awareness and action	KJ Baca, SA Salsbury - Chiropractic & Manual Therapies, 2023 - Springer	Google Scholar via SerpApi	2023	https://link.springer.com/article/10.1186/s12998-023-00503-2	… Trauma informed care (TIC) is a recommended approach to healthcare delivery across professions, especially when a trauma history is suspected. This commentary aims to increase …
Whitewashing trauma: Applying neoliberalism, governmentality, and whiteness theory to trauma training for teachers	C Mayor - Whiteness and Education, 2018 - Taylor & Francis	Google Scholar via SerpApi	2018	https://www.tandfonline.com/doi/abs/10.1080/23793406.2019.1573643	… Discussions about the impact of trauma on learning and the need for trauma-informed … dearth of information on the role of teachers in trauma-informed interventions. As Reinke et al. (…
A rationale for trauma-informed postgraduate supervision	K McChesney - Teaching in Higher Education, 2024 - Taylor & Francis	Google Scholar via SerpApi	2024	https://www.tandfonline.com/doi/abs/10.1080/13562517.2022.2145469	… It is beyond the scope of this paper to précis each of these types of trauma, and in-depth knowledge of traumatology is not necessary for the kind of trauma-informed doctoral supervision …
Trauma-informed professional development	B Pierce - Trauma Responsive Child Welfare Systems, 2018 - Springer	Google Scholar via SerpApi	2018	https://link.springer.com/chapter/10.1007/978-3-319-64602-2_20	… No one wants a call from the police at 2 in the morning, yet, … and, using a trauma-informed lens which ultimately involves … Organizations should also have a policy and train workers on …
Trauma-Informed Teaching With Adult English Language Learners: A Study in a Community-Based Organization	E Eastman - 2024 - search.proquest.com	Google Scholar via SerpApi	2024	https://search.proquest.com/openview/35ccafe6566ede3b2a92feee352f845d/1?pq-origsite=gscholar&cbl=18750&diss=y	… Trauma-Informed teaching can meet the needs of students … of a six-week trauma-informed approach to teaching about … c) experiences of the trauma-informed approach to teaching about …
Meeting the moment: Trauma responsive teaching for student success	A Miller, H Yohn, MB Trochmann - Journal of Public Affairs …, 2024 - Taylor & Francis	Google Scholar via SerpApi	2024	https://www.tandfonline.com/doi/abs/10.1080/15236803.2023.2263129	… , we can create classrooms that train our students for responsive, thoughtful, engaged lives. … for a local police department and facilitates trauma-informed workshops on nonviolent …
“The Response Hasn't Been a Human-to-Human Response, but a System-to-Human Response”: Health Care Perspectives of Police Responses to Persons with …	MM Morgan - Journal of Police and Criminal Psychology, 2024 - Springer	Google Scholar via SerpApi	2024	https://link.springer.com/article/10.1007/s11896-024-09649-y	… this girl went down the train tracks because she wanted to get hit by a train. Essentially, she … We know from trauma informed care that the first thing people need is safety, that you’ll get …
Improved emotion regulation following a trauma-informed CBT-based intervention associates with reduced risk for recidivism in justice-involved emerging adults	NM Dumornay, KE Finegold, A Chablani… - Frontiers in …, 2022 - frontiersin.org	Google Scholar via SerpApi	2022	https://www.frontiersin.org/articles/10.3389/fpsyt.2022.951429/full	… in Massachusetts and Maryland, employs a trauma-informed CBT-based skills curriculum and … The aim of this analysis was to assess the effectiveness of Roca's trauma-informed CBT …
Using trauma-informed and victim-centered approaches to provide assistance to survivors of human trafficking	RA Batts - 2020 - search.proquest.com	Google Scholar via SerpApi	2020	https://search.proquest.com/openview/b8ce74e6f0973f03dbc45191aea80c04/1?pq-origsite=gscholar&cbl=51922&diss=y	… service providers operationalize the concepts of trauma-informed and victim-centered care, … All of the individuals interviewed asserted that their programs were trauma-informed and …
An action research project addressing the impact of trauma on students in schools through building a trauma-informed school community	MM Meyer - 2015 - ecommons.luc.edu	Google Scholar via SerpApi	2015	https://ecommons.luc.edu/cgi/viewcontent.cgi?article=1001&context=luc_drp	… creating a trauma-informed school. Future research needs to consider and evaluate if raising … and providing training for educators is put into practice. Trauma-informed checklists can be …
Effectiveness of Trauma Informed Interventions when Working with Criminal Offenders	EP Keith - 2020 - search.proquest.com	Google Scholar via SerpApi	2020	https://search.proquest.com/openview/55ec1fc580313fdef3d7c645c0d22d3f/1?pq-origsite=gscholar&cbl=18750&diss=y	… Trauma informed care is a growing concept. Trauma informed care is not just associated with mental health practices, but with many different agencies including the educational system, …
Law enforcement training on child trafficking: Engaging all stakeholders	C Harmon-Darrow, N Aggarwal… - Policing: A Journal of …, 2024 - academic.oup.com	Google Scholar via SerpApi	2024	https://academic.oup.com/policing/article-abstract/doi/10.1093/police/paae077/7709125	… policing and research include expanding and deepening skill-focussed interdisciplinary child sex trafficking training for … This included teaching on stages of change and trauma-informed …
Trauma-Informed Practices: The Need for Cultural Safety in Criminal Justice	T Dune, A Workman, PM Griffin… - Culture, Diversity, and …, 2023 - taylorfrancis.com	Google Scholar via SerpApi	2023	https://www.taylorfrancis.com/chapters/edit/10.4324/9781003258032-3/trauma-informed-practices-tinashe-dune-alex-workman-patricia-griffin-ranya-kaddour	… the role and impact of trauma-informed practice, this chapter … trauma-informed practice and outline key principles of this approach. The chapter will also describe how trauma-informed …
Practical applications in cross-cultural trauma-informed care for the sex trafficked of Mumbai, India	R Hughes - 2021 - search.proquest.com	Google Scholar via SerpApi	2021	https://search.proquest.com/openview/309363e5d04ca2704d892de2346a0d21/1?pq-origsite=gscholar&cbl=18750&diss=y	… traumainformed field guide for multicultural victims of global sex trafficking. Trauma-informed … The reason for implementing training for sex trafficked survivors is linked to the importance …
Trauma-Informed Teaching With Adult English Language Learners: A Study in a Community-Based Organization	E Eastman - 2024 - search.proquest.com	Google Scholar via SerpApi	2024	https://search.proquest.com/openview/35ccafe6566ede3b2a92feee352f845d/1?pq-origsite=gscholar&cbl=18750&diss=y	… Trauma-Informed teaching can meet the needs of students … of a six-week trauma-informed approach to teaching about … c) experiences of the trauma-informed approach to teaching about …
Meeting the moment: Trauma responsive teaching for student success	A Miller, H Yohn, MB Trochmann - Journal of Public Affairs …, 2024 - Taylor & Francis	Google Scholar via SerpApi	2024	https://www.tandfonline.com/doi/abs/10.1080/15236803.2023.2263129	… , we can create classrooms that train our students for responsive, thoughtful, engaged lives. … for a local police department and facilitates trauma-informed workshops on nonviolent …
Addressing the Presence of Homeless Encampments Through a Trauma-informed Lens	J Hoffman - 2022 - scholarworks.calstate.edu	Google Scholar via SerpApi	2022	https://scholarworks.calstate.edu/downloads/8p58pm71d	… For example, people of color experiencing homelessness remain at far greater risk of police … Service providers can also require ongoing training for all staff around topics related to …
Improved emotion regulation following a trauma-informed CBT-based intervention associates with reduced risk for recidivism in justice-involved emerging adults	NM Dumornay, KE Finegold, A Chablani… - Frontiers in …, 2022 - frontiersin.org	Google Scholar via SerpApi	2022	https://www.frontiersin.org/articles/10.3389/fpsyt.2022.951429/full	… in Massachusetts and Maryland, employs a trauma-informed CBT-based skills curriculum and … The aim of this analysis was to assess the effectiveness of Roca's trauma-informed CBT …
Using trauma-informed and victim-centered approaches to provide assistance to survivors of human trafficking	RA Batts - 2020 - search.proquest.com	Google Scholar via SerpApi	2020	https://search.proquest.com/openview/b8ce74e6f0973f03dbc45191aea80c04/1?pq-origsite=gscholar&cbl=51922&diss=y	… service providers operationalize the concepts of trauma-informed and victim-centered care, … All of the individuals interviewed asserted that their programs were trauma-informed and …
An action research project addressing the impact of trauma on students in schools through building a trauma-informed school community	MM Meyer - 2015 - ecommons.luc.edu	Google Scholar via SerpApi	2015	https://ecommons.luc.edu/cgi/viewcontent.cgi?article=1001&context=luc_drp	… creating a trauma-informed school. Future research needs to consider and evaluate if raising … and providing training for educators is put into practice. Trauma-informed checklists can be …
Effectiveness of Trauma Informed Interventions when Working with Criminal Offenders	EP Keith - 2020 - search.proquest.com	Google Scholar via SerpApi	2020	https://search.proquest.com/openview/55ec1fc580313fdef3d7c645c0d22d3f/1?pq-origsite=gscholar&cbl=18750&diss=y	… Trauma informed care is a growing concept. Trauma informed care is not just associated with mental health practices, but with many different agencies including the educational system, …
Law enforcement training on child trafficking: Engaging all stakeholders	C Harmon-Darrow, N Aggarwal… - Policing: A Journal of …, 2024 - academic.oup.com	Google Scholar via SerpApi	2024	https://academic.oup.com/policing/article-abstract/doi/10.1093/police/paae077/7709125	… policing and research include expanding and deepening skill-focussed interdisciplinary child sex trafficking training for … This included teaching on stages of change and trauma-informed …
Trauma-Informed Practices: The Need for Cultural Safety in Criminal Justice	T Dune, A Workman, PM Griffin… - Culture, Diversity, and …, 2023 - taylorfrancis.com	Google Scholar via SerpApi	2023	https://www.taylorfrancis.com/chapters/edit/10.4324/9781003258032-3/trauma-informed-practices-tinashe-dune-alex-workman-patricia-griffin-ranya-kaddour	… the role and impact of trauma-informed practice, this chapter … trauma-informed practice and outline key principles of this approach. The chapter will also describe how trauma-informed …
TRAINING FOR LAW ENFORCEMENT OFFICERS: IS IT NECESSARY TO PROVIDE LAW ENFORCEMENT OFFICERS WITH CRISIS INTERVENTION …	KT GRESHAM - 2023 - researchgate.net	Google Scholar via SerpApi	2023	https://www.researchgate.net/profile/Kevin_Gresham3/publication/381255494_TRAINING_FOR_LAW_ENFORCEMENT_OFFICERS_IS_IT_NECESSARY_TO_PROVIDE_LAW_ENFORCEMENT_OFFICERS_WITH_CRISIS_INTERVENTION_TRAINING_Training_for_Law_Enforcement_Officers_Is_It_Necessary_to_Provide_Law_Enforce/links/6663d92b85a4ee7261ae278b/TRAINING-FOR-LAW-ENFORCEMENT-OFFICERS-IS-IT-NECESSARY-TO-PROVIDE-LAW-ENFORCEMENT-OFFICERS-WIT…	… training for law enforcement personnel nationwide based upon the literature and case files of police … current literature, of police officers who train and interact with mentally ill individuals. …
Trauma-informed leadership	RW Manderscheid - International Journal of Mental Health, 2009 - Taylor & Francis	Google Scholar via SerpApi	2009	https://www.tandfonline.com/doi/abs/10.2753/IMH0020-7411380107	… Create technical assistance mechanisms to help train and guide staff, both now in preparation and later to ensure management of MH/SU problems. • Plan for expanded crisis hotlines (…
Trauma-Informed Education in Counseling Programs under the 2016 CACREP Standards: An Ordinal Regression Analysis	LC Kucharski - 2020 - search.proquest.com	Google Scholar via SerpApi	2020	https://search.proquest.com/openview/ee16c483bde88823b776f9ef0f5ea8af/1?pq-origsite=gscholar&cbl=18750&diss=y	… increased awareness by inclusion of trauma-informed competencies for crisis and disaster. … Because the ACA and CACREP still have not implemented trauma-informed competencies …
Building a Trauma Informed System of Care	B Haas, AD Clements - 2019 - researchgate.net	Google Scholar via SerpApi	2019	https://www.researchgate.net/profile/Andrea-Clements-2/publication/339569995_Creating_a_Communitywide_System_of_Trauma-Informed_Care/links/5ea1b7fda6fdcc88fc39ecd5/Creating-a-Communitywide-System-of-Trauma-Informed-Care.pdf	… Future actions include more trauma informed care training for local professionals and volunteers, Trauma-Informed Policing training for local police officers, planning for ways to …
Activists' Use of Trauma-Informed Frameworks: Insights From Popular Education Spaces in Buenos Aires, Argentina	JL O'Donnell, R John, G Valdivia - Navigating Precarity in …, 2022 - taylorfrancis.com	Google Scholar via SerpApi	2022	https://www.taylorfrancis.com/chapters/edit/10.4324/9781003258223-14/activists-use-trauma-informed-frameworks-jennifer-lee-donnell-rebecca-john-guadalupe-valdivia	… and to also ensure that judges, doctors, police, and employers complied with the laws and … We are forming together on the train each day to work, we have shared responsibilities that …
From Lockdown Drills to Trauma-Informed Active Shooter Exercises: An Analysis of School Safety Curriculum in Post-Columbine K-12 American Schools	N Spatafore - 2023 - search.proquest.com	Google Scholar via SerpApi	2023	https://search.proquest.com/openview/adf0f6ee39da5e97ae0164a894c1f60e/1?pq-origsite=gscholar&cbl=18750&diss=y	… You both inspired me to learn more about school safety, particularly as it relates to students with special needs and how every student deserves training for their survival, driven by …
Do impulsivity and education moderate the effectiveness of police sexual assault investigations training? Findings from a Solomon four-group quasi-experiment	BA Campbell, DS Lapsey Jr - Criminal justice and behavior, 2021 - journals.sagepub.com	Google Scholar via SerpApi	2021	https://journals.sagepub.com/doi/abs/10.1177/00938548211034212	… investigator on a randomized controlled trial funded by the National Institute of Justice to implement and evaluate trauma-informed interview training for sex crimes investigators. …
PHC 6534: Youth Arrest Prevention: A Trauma-Informed Approach| University of Florida Trauma-Informed Public Health Courses (FL)| PACEsConnection	TL Home, MB Post - pacesconnection.com	Google Scholar via SerpApi	2024	https://www.pacesconnection.com/g/university-of-florida-trauma-informed-public-health-courses-aces-connection/blog/phc-6534-youth-arrest-prevention-a-trauma-informed-approach	… staff will have undergone trauma-informed approach training. The health department and police station will design a training for board members who will then train other staff members …
Reducing police brutality in African American communities: Potential roles for social workers in congregations	BL Wilson, TA Wolfer - Social Work and Christianity, 2020 - nacsw.org	Google Scholar via SerpApi	2020	https://www.nacsw.org/Publications/SWC/SWC47_3.pdf#page=71	… Using TIC, congregational social workers can train lay people … the police. Another example would be for congregational social workers to implement trauma-informed programs in police …
A correlational study of teacher attitudes related to trauma-informed care and professional quality of life	D Huffington - 2020 - search.proquest.com	Google Scholar via SerpApi	2020	https://search.proquest.com/openview/fcdb5443d7e4512930ba911dc191a85c/1?pq-origsite=gscholar&cbl=18750&diss=y	… to trauma and trauma-informed care on teacher dispositions or attitudes related to trauma- … The purpose of this research is to examine how attitudes related to trauma-informed care …
Mixed methods illustration of teachers' trauma-informed attitudes and practice	BS Russell, MN Wink, M Hutchison - Journal of Child & Adolescent …, 2024 - Springer	Google Scholar via SerpApi	2024	https://link.springer.com/article/10.1007/s40653-023-00583-5	… and trauma-informed classroom … trauma-informed attitudes or practices influenced teacher behavior, and (3) teachers’ own emotions and experiences implementing trauma-informed …
Police and mental health in elementary and secondary schools: A systematic review of the literature and implications for nursing	R Muller, MS Morabito, JG Green - Journal of Psychiatric and …, 2021 - Wiley Online Library	Google Scholar via SerpApi	2021	https://onlinelibrary.wiley.com/doi/abs/10.1111/jpm.12704	… The CIT model was originally developed to train police officers to diffuse and … trauma-informed principles. In particular, evaluations were needed to determine both the benefits of police …
''Now, I know my life is not over!': Introduction and Adaptation of the RESPECT HIV Intervention, OraQuick, and Trauma-Informed Care for Female Victims of Non …	GJ Rahill, M Joshi, B Blaise, C Carrington, P Paul… - medRxiv, 2022 - medrxiv.org	Google Scholar via SerpApi	2022	https://www.medrxiv.org/content/10.1101/2022.03.11.22272013.abstract	… back; so, help us to work; do some training for us—for us to take leadership of ourselves and … The fifth and final objective was to introduce trauma-informed care (TIC) [16] and to obtain …
Young people and police making “Marginal Gains”: climbing fells, building relationships and changing police safeguarding practice	FJ Factor, EL Ackerley - Journal of Children's Services, 2019 - emerald.com	Google Scholar via SerpApi	2019	https://www.emerald.com/insight/content/doi/10.1108/JCS-01-2019-0001/full/html	… The lead facilitator (also lead author) was aware that a trauma-informed approach, which … were in place, booking train tickets, negotiating shift patterns for police officers and securing …
Developing a trauma-informed youth justice system in Kenora Rainy River: recommendations and next steps	G Clark - 2015 - dspace.library.uvic.ca	Google Scholar via SerpApi	2015	https://dspace.library.uvic.ca/bitstream/handle/1828/6158/Clark_Gina_MPA_2015.pdf;sequence=1	… , and that justice side was not very aware at all, with the police and court sectors most frequently identified. It was noted that any emergency response service, whether police or child …
Virtual trauma-focused therapy for military members, veterans, and public safety personnel with posttraumatic stress injury: systematic scoping review	C Jones, A Miguel-Cruz… - JMIR mHealth and …, 2020 - mhealth.jmir.org	Google Scholar via SerpApi	2020	https://mhealth.jmir.org/2020/9/e22079/	… Other trauma-informed therapies were also included in the search, including motivational interviewing, adaptive disclosure therapy (ADT), and accelerated resolution therapy (ART), …
Is Crisis Intervention Team (CIT) training evidence-based practice? A systematic review	J Peterson, J Densley - Journal of Crime and Justice, 2018 - Taylor & Francis	Google Scholar via SerpApi	2018	https://www.tandfonline.com/doi/abs/10.1080/0735648x.2018.1484303	… This review has asked, is CIT training for law enforcement officers effective? We recognize … -service crisis intervention training for law enforcement. Many other police encounters would …
A pragmatic cluster randomised controlled trial of the 'Fostering Connections' programme: Examining the impact of trauma-informed training and support for …	IT Baan, T type Efficacy - youthendowmentfund.org.uk	Google Scholar via SerpApi	2024	https://youthendowmentfund.org.uk/wp-content/uploads/2024/01/Fostering-Connections-trial-protocol-Jan-2024.pdf	… of trauma and implementation of trauma informed practice from the adults supporting the YP in … Additionally, we do internal bespoke training for projects and team members, including on …
A trauma-informed approach to the protection and support of witnesses in international tribunals: ten guiding principles	S Stepakoff, N Henry, N Binta Barrie… - Journal of Human …, 2017 - academic.oup.com	Google Scholar via SerpApi	2017	https://academic.oup.com/jhrp/article-pdf/doi/10.1093/jhuman/hux013/21788771/hux013.pdf	… Sierra Leonean police officers that police departments in … It is important to note that in discussions of trauma-informed … included the provision of training for investigators, attorneys, …
Train the trainer	W Perkins, LD Quick - Encyclopedia of Domestic Violence, 2023 - Springer	Google Scholar via SerpApi	2023	https://link.springer.com/content/pdf/10.1007/978-3-030-85493-5_1654-1.pdf	… More recently, the International Association of Chiefs of Police (IACP) provided a train-the-trainer program for trauma-informed sexual assault investigations. The IACP provided this …
What hinders victims from reporting sexual violence: A qualitative study with police officers, prosecutors, and judges in hungary	K Parti, RA Robinson - International journal for crime, justice and …, 2021 - search.informit.org	Google Scholar via SerpApi	2021	https://search.informit.org/doi/abs/10.3316/INFORMIT.20210920053703	… You can train yourself about this if you get such cases and you consult the literature (Police … We propose that the mental health-focused and trauma-informed supervision of police …
Elevated prevalence of suicide attempts among victims of police violence in the USA	JE DeVylder, JJ Frey, CD Cogburn, HC Wilcox… - Journal of Urban …, 2017 - Springer	Google Scholar via SerpApi	2017	https://link.springer.com/article/10.1007/s11524-017-0160-3	… -public interactions include greater accountability for police officers [22, 23] and training to … trauma informed training for police officers so that they may understand the impact of police …
Trauma Responsive Educational Practices: Helping Students Cope and Learn	M Keels - 2023 - books.google.com	Google Scholar via SerpApi	2023	https://books.google.com/books?hl=en&lr=&id=tUa2EAAAQBAJ&oi=fnd&pg=PP1&dq=(+(+%22trauma+aware%22+OR+%22trauma+informed%22+OR+%22trauma+focused%22+OR+%22trauma+responsive%22+OR+%22trauma+specific%22+OR+%22trauma+violence+informed%22+)+AND+(+%22police%22+OR+%22policing%22)+AND+(train*))&ots=rqwuzPvSOK&sig=6-dnheZXy3Niu6CtHuHjOnrAsro	… vidual therapy or Tier 2 small-group counselling, educators can still significantly reduce cognitive, emotional, and behavorial dysregulation by implementing Tier 1 trauma responsive …
Training police to de-escalate mental health crisis situations: Comparing virtual reality and live-action scenario-based approaches	J Lavoie, N Álvarez, V Baker… - Policing: A Journal of …, 2023 - academic.oup.com	Google Scholar via SerpApi	2023	https://academic.oup.com/policing/article-abstract/doi/10.1093/police/paad069/7334458	… person-centred and trauma-informed approaches. The third module addressed societal attitudes towards people with mental illness and how bias can impact police-citizen encounters. …
Members of the District of Columbia Police Reform Commission	E Bell, TE Campus, RS Bennett, D Gholston… - 2021 - aje-dc.org	Google Scholar via SerpApi	2021	https://www.aje-dc.org/wp-content/uploads/2021/04/Police-Reform-Commission-Full-Report.pdf	… ; they must be trauma-informed and trauma-responsive and seamlessly connected as a network … Require more extensive training for the District’s thousands of special police officers and …
Challenges with Trauma-Informed Care	I Altheimer, A Tobey - 2023 - rit.edu	Google Scholar via SerpApi	2023	https://www.rit.edu/liberalarts/sites/rit.edu.liberalarts/files/docs/CRIM%20Resources/2023-11_CPSI%20Working%20Paper_Challenges%20Trauma%20Informed%20Care.pdf	… train staff, but broad organizational changes must be implemented to be successfully traumainformed… frequently and play important roles in trauma-informed settings. Additionally, risk …
Trauma informed mental health support; qualitative evaluation findings from one voluntary and community sector programme for women experiencing DVA	L Warwick-Booth, S Coan - … of Gender-Based …, 2024 - bristoluniversitypressdigital.com	Google Scholar via SerpApi	2024	https://bristoluniversitypressdigital.com/view/journals/jgbv/aop/article-10.1332-23986808Y2024D000000023/article-10.1332-23986808Y2024D000000023.xml?utm_source=TrendMD&utm_medium=cpc&utm_campaign=Journal_of_Gender-Based_Violence_TrendMD_0	… of trauma-informed support, adding to the evidence base about effective recovery work in the voluntary and community sector. The defining features of trauma-informed … trauma-informed …
Exploring trauma responsive educational practices in a museum	CA Price, L Makdisi, G Hutchison… - Journal of Museum …, 2022 - Taylor & Francis	Google Scholar via SerpApi	2022	https://www.tandfonline.com/doi/abs/10.1080/10598650.2021.1988274%4010.1080/tfocoll.2023.0.issue-empathyselfcaremuseumeducation	… At the group level, it’s essential to find the appropriate training for the specific museum context… Being trauma-informed is an invitation. This start was our acceptance of the invitation, now …
Moving towards a trauma-informed Canadian correctional system	SM Tou - 2020 - ufv.arcabc.ca	Google Scholar via SerpApi	2020	https://ufv.arcabc.ca/islandora/object/ufv%3A23074/	… , including training for all frontline staff in trauma-informed … to implement in moving towards a trauma-informed system. … in encounters with police are closely linked, and this pattern is …
Pennsylvania Resource Parents' Knowledge and Beliefs about Trauma and Their Preparedness to Provide Trauma-Informed Resource Parenting	L DeBiase - 2022 - search.proquest.com	Google Scholar via SerpApi	2022	https://search.proquest.com/openview/92edd9082bbf5d49c0b68847ce0594e9/1?pq-origsite=gscholar&cbl=18750&diss=y	… Social workers can play a role in exploring what public and private child welfare agencies are doing to train resource parents in trauma-informed care and then advocating to improve …
Policing practices and vulnerable people	NL Asquith, I Bartkowiak-Théron - 2021 - Springer	Google Scholar via SerpApi	2021	https://link.springer.com/content/pdf/10.1007/978-3-030-62870-3.pdf	… reimagining policing highlight the harms that police cause. Yet for vulnerable people, police … experiences of vulnerability and address the importance of procedural and trauma-informed …
Focal concerns and police decision making in sexual assault cases: A systematic review and meta-analysis	DS Lapsey Jr, BA Campbell… - Trauma, Violence, & …, 2022 - journals.sagepub.com	Google Scholar via SerpApi	2022	https://journals.sagepub.com/doi/abs/10.1177/1524838021991285	… investigator on a randomized controlled trial funded by the National Institute of Justice to implement and evaluate trauma-informed interview training for sex crimes investigators. …
Improving Training, Interviewing Skills When Investigating Pre-Teens, Adolescents.	LH Thurau, D Pollack - 2018 - repository.yu.edu	Google Scholar via SerpApi	2018	https://repository.yu.edu/bitstream/20.500.12202/4743/1/art%20NYLJ%20Improving%20Law%20Enforcement%20Training%20and%20Interviewing%20Skills%20When%20Investigating%20Pre-Teens%20and%20Adolescents%20PDF.pdf	… developmentally appropriate, trauma-informed approaches to policing youth. … train officers for such cases, tacitly condoned the continued absence of policies, practices, and training for …
The Impact of Hospital Security Measures on the Provision of Equitable Care	S Sankaran - Health Equity in Hospital Medicine: Foundations …, 2023 - Springer	Google Scholar via SerpApi	2023	https://link.springer.com/chapter/10.1007/978-3-031-44999-4_22	… Trauma-informed care approaches can be used to train … The use of unbiased trauma-informed care training for all … of caring for patients, rather than policing them, are all potentially …
Detention as Trauma: A Mixed Methods Analysis of Trauma-Responsive and Trauma-Inducing Practices in United States Youth Detention Facilities	N McKenna - 2022 - search.proquest.com	Google Scholar via SerpApi	2022	https://search.proquest.com/openview/8b44d5748860f6b94295285135daa54d/1?pq-origsite=gscholar&cbl=18750&diss=y	… respond to youth by contextualizing trauma-informed practices through the sociohistorical … If facilities train staff in trauma-informed care, but the same staff leave within months or even …
TRAUMA-INFORMED PROFESSIONAL DEVELOPMENT: A CORE COMPETENCY FOR K-12 TEACHERS IN SASKATCHEWAN	K LeBlanc - 2023 - dt.athabascau.ca	Google Scholar via SerpApi	2023	https://dt.athabascau.ca/jspui/handle/10791/403	… By using this approach, the researcher shows how trauma-informed professional development can provide assistance to educators to better support students who experience trauma. …
Building a trauma-informed restorative school: Skills and approaches for improving culture and behavior	J Brummer - 2020 - books.google.com	Google Scholar via SerpApi	2020	https://books.google.com/books?hl=en&lr=&id=e0TyDwAAQBAJ&oi=fnd&pg=PP1&dq=(+(+%22trauma+aware%22+OR+%22trauma+informed%22+OR+%22trauma+focused%22+OR+%22trauma+responsive%22+OR+%22trauma+specific%22+OR+%22trauma+violence+informed%22+)+AND+(+%22police%22+OR+%22policing%22)+AND+(train*))&ots=AD8U_qfSoE&sig=mpHMPYUAyI2jzBqnkINAWJaNjDE	… In my attempts to keep that secret guarded and safe, I was almost arrested by the police … , it is almost guaranteed that class will be a train-wreck when they have a substitute teacher who …
Role Of Police In Addressing Physical Domestic Violence	P Kumar - ldealistic Journal of Advanced Research in Progressive …, 2023 - journal.ijarps.org	Google Scholar via SerpApi	2023	https://journal.ijarps.org/index.php/IJARPS/article/view/221	… importance of comprehensive training for police officers to … the critical role of the police in protecting vulnerable individuals … and focus on trauma-informed approaches, enabling officers …
Examining Trauma-informed Practices in a Title 1 Urban School: Educators' Perspectives	AA Eubanks - 2022 - search.proquest.com	Google Scholar via SerpApi	2022	https://search.proquest.com/openview/590764f73566013671b9ab9524de2edb/1?pq-origsite=gscholar&cbl=18750&diss=y	… professionals on incorporating trauma-informed practices. There is currently no universal practice, professional development, or ongoing training for using trauma-informed practices in …
Part 1: Providing Survivor-Centered, Culturally Responsive, Trauma-Informed, Strengths-Based Care	CM West - 2024 - researchgate.net	Google Scholar via SerpApi	2024	https://www.researchgate.net/profile/Carolyn-West-2/publication/377659464_Part_1_Providing_Survivor-Centered_Culturally-Responsive_Trauma-Informed_Strengths-Based_Care/links/65b17eb87fe0d83cb566a3c7/Part-1-Providing-Survivor-Centered-Culturally-Responsive-Trauma-Informed-Strengths-Based-Care.pdf	… Floyd, who died after nearly 9 minutes with a White police officer’s knee on his neck. The entire … Advocates need careful, consistent, ongoing and in depth anti-racist training for service …
Beyond surveys and scales: How rape myths manifest in sexual assault police records.	J Shaw, R Campbell, D Cain, H Feeney - Psychology of Violence, 2017 - psycnet.apa.org	Google Scholar via SerpApi	2017	https://psycnet.apa.org/fulltext/2016-40099-001.html	… case progression and that training for police should emphasize … police response to sexual assault. Such training focused on behavioral change should also emphasize trauma-informed …
Improving Training, Interviewing Skills When Investigating Pre-Teens, Adolescents.	LH Thurau, D Pollack - 2018 - repository.yu.edu	Google Scholar via SerpApi	2018	https://repository.yu.edu/bitstream/20.500.12202/4743/1/art%20NYLJ%20Improving%20Law%20Enforcement%20Training%20and%20Interviewing%20Skills%20When%20Investigating%20Pre-Teens%20and%20Adolescents%20PDF.pdf	… developmentally appropriate, trauma-informed approaches to policing youth. … train officers for such cases, tacitly condoned the continued absence of policies, practices, and training for …
Detention as Trauma: A Mixed Methods Analysis of Trauma-Responsive and Trauma-Inducing Practices in United States Youth Detention Facilities	N McKenna - 2022 - search.proquest.com	Google Scholar via SerpApi	2022	https://search.proquest.com/openview/8b44d5748860f6b94295285135daa54d/1?pq-origsite=gscholar&cbl=18750&diss=y	… respond to youth by contextualizing trauma-informed practices through the sociohistorical … If facilities train staff in trauma-informed care, but the same staff leave within months or even …
TRAUMA-INFORMED PROFESSIONAL DEVELOPMENT: A CORE COMPETENCY FOR K-12 TEACHERS IN SASKATCHEWAN	K LeBlanc - 2023 - dt.athabascau.ca	Google Scholar via SerpApi	2023	https://dt.athabascau.ca/jspui/handle/10791/403	… By using this approach, the researcher shows how trauma-informed professional development can provide assistance to educators to better support students who experience trauma. …
Building a trauma-informed restorative school: Skills and approaches for improving culture and behavior	J Brummer - 2020 - books.google.com	Google Scholar via SerpApi	2020	https://books.google.com/books?hl=en&lr=&id=e0TyDwAAQBAJ&oi=fnd&pg=PP1&dq=(+(+%22trauma+aware%22+OR+%22trauma+informed%22+OR+%22trauma+focused%22+OR+%22trauma+responsive%22+OR+%22trauma+specific%22+OR+%22trauma+violence+informed%22+)+AND+(+%22police%22+OR+%22policing%22)+AND+(train*))&ots=AD8U_qfSpF&sig=v89SeyRO2JQC1tXxDgvS6eJeqlE	… In my attempts to keep that secret guarded and safe, I was almost arrested by the police … , it is almost guaranteed that class will be a train-wreck when they have a substitute teacher who …
Role Of Police In Addressing Physical Domestic Violence	P Kumar - ldealistic Journal of Advanced Research in Progressive …, 2023 - journal.ijarps.org	Google Scholar via SerpApi	2023	https://journal.ijarps.org/index.php/IJARPS/article/view/221	… importance of comprehensive training for police officers to … the critical role of the police in protecting vulnerable individuals … and focus on trauma-informed approaches, enabling officers …
Examining Trauma-informed Practices in a Title 1 Urban School: Educators' Perspectives	AA Eubanks - 2022 - search.proquest.com	Google Scholar via SerpApi	2022	https://search.proquest.com/openview/590764f73566013671b9ab9524de2edb/1?pq-origsite=gscholar&cbl=18750&diss=y	… professionals on incorporating trauma-informed practices. There is currently no universal practice, professional development, or ongoing training for using trauma-informed practices in …
Beyond surveys and scales: How rape myths manifest in sexual assault police records.	J Shaw, R Campbell, D Cain, H Feeney - Psychology of Violence, 2017 - psycnet.apa.org	Google Scholar via SerpApi	2017	https://psycnet.apa.org/fulltext/2016-40099-001.html	… case progression and that training for police should emphasize … police response to sexual assault. Such training focused on behavioral change should also emphasize trauma-informed …
Trauma-informed interventions for counselling sex trafficking survivors	SDA Litam, S Neal - International Journal for the Advancement of …, 2022 - Springer	Google Scholar via SerpApi	2022	https://link.springer.com/article/10.1007/s10447-022-09465-1	… (a) recognize the prevalence of sex trafficking in clinical settings, (b) understand the clinical implications of counselling adult sex trafficking survivors, and (c) employ trauma-informed …
A Patient Oriented Research Approach To Assessing Patients' And Primary Care Physicians' Opinions on Trauma-Informed Care in Primary Care in Canada	S Kokokyi - 2020 - search.proquest.com	Google Scholar via SerpApi	2020	https://search.proquest.com/openview/42de8b970677ce422fc11c260474b83d/1?pq-origsite=gscholar&cbl=18750&diss=y	… Mean frequency and importance scores for the Trauma Informed Care (… Correlation analysis between trauma informed care survey … for predictors of trauma-informed care survey average …
The Influence of Trauma-Informed Care and Its Connection to Job Satisfaction	KS Johnson - 2023 - search.proquest.com	Google Scholar via SerpApi	2023	https://search.proquest.com/openview/da28bcf8bc2a46c90fb4d9973cb4e2cb/1?pq-origsite=gscholar&cbl=18750&diss=y	… This study investigated the impact of trauma-informed care … The purpose of this study was to examine how trauma-informed care … Trauma-informed care education served as a motivator, …
Leadership Strategy for Equitable and Just Policing Education and Training at Valencia College, Orlando, Florida, US	J Goltz - International Journal of Education Policy and …, 2022 - erudit.org	Google Scholar via SerpApi	2022	https://www.erudit.org/en/journals/ijepl/2022-v18-n2-ijepl07299/1095183ar/abstract/	… train police officers in turbulent times through a concentrated initiative in the police academy and with the incumbent police … promote officer wellness and “trauma-informed” programs …
HEAL PA: The Movement to Make Pennsylvania a Trauma-Informed and Healing-Centered State	D Jurman - Innovative Methods in Child Maltreatment Research …, 2023 - Springer	Google Scholar via SerpApi	2023	https://link.springer.com/chapter/10.1007/978-3-031-33739-0_11	… We would like to see that kind of training for … training for all our police officers and our judges, our parole officers, social workers, teachers, pediatricians, you name it. We want training for …
Interviewing Adult Complainants in Sexual Assault Cases	K Chenier, R Milne, K Smith, B Snook - Criminal Investigations of Sexual …, 2021 - Springer	Google Scholar via SerpApi	2021	https://link.springer.com/chapter/10.1007/978-3-030-79968-7_6	… Although police services internationally have special units, … victim-centred and trauma-informed process, good interviewing … Can we train people to use the cognitive interview, and other …
Low self-control and legal cynicism among at-risk youth: An investigation into direct and vicarious police contact	DB Jackson, A Testa… - Journal of research in …, 2020 - journals.sagepub.com	Google Scholar via SerpApi	2020	https://journals.sagepub.com/doi/abs/10.1177/0022427820929735	… curriculum-based interventions (eg, Promoting Alternative THinking Strategies) and facilitate trauma-informed policing may be beneficial in curtailing the development of legal cynicism. …
Re-envisioning learning through a trauma-informed lens: Empowering students in their personal and academic growth	A Hooper, M Hyder, T Colclough… - Journal of the …, 2023 - scholarworks.iu.edu	Google Scholar via SerpApi	2023	https://scholarworks.iu.edu/journals/index.php/josotl/article/view/35234	… trauma-informed practices; furthermore, our research suggests that incorporating trauma-informed … approaches for assessing how students engage with trauma-informed course design. …
Characteristics of 17 statewide initiatives to disseminate trauma-focused cognitive-behavioral therapy (TF-CBT).	BA Sigel, AH Benton, CE Lynch… - … , Research, Practice, and …, 2013 - psycnet.apa.org	Google Scholar via SerpApi	2013	https://psycnet.apa.org/record/2013-25122-001	… This project was also able to train a large approximate number of therapists (800) in a short … attend and train with therapists. New York was another state able to train approximately 973 …
School staff's understanding and perceptions of trauma-informed practice and the barriers to implementing this at a whole-school level: A grounded theory exploration.	A Hackett-Evans - 2023 - eprints.nottingham.ac.uk	Google Scholar via SerpApi	2023	http://eprints.nottingham.ac.uk/74366/	Background: This is a qualitative research study which explores school staff perceptions of trauma-informed practice in the context of mainstream secondary schools. Research …
Trauma-informed mindfulness with teens: A guide for mental health professionals	S Himelstein - 2019 - books.google.com	Google Scholar via SerpApi	2019	https://books.google.com/books?hl=en&lr=&id=2EO2DwAAQBAJ&oi=fnd&pg=PT4&dq=(+(+%22trauma+aware%22+OR+%22trauma+informed%22+OR+%22trauma+focused%22+OR+%22trauma+responsive%22+OR+%22trauma+specific%22+OR+%22trauma+violence+informed%22+)+AND+(+%22police%22+OR+%22policing%22)+AND+(train*))&ots=QA3EsiNJsN&sig=PXQJ8uNp642eru-_OLbcbgTWt_c	… a few subtle alterations to be trauma-informed; other times a … these strategies from a trauma-informed lens, my clinical … the young man who took the police on a car chase. When he …
Trauma-Informed Justice	TJ Clark, CG Conrad, ADP Cummings, AD Johnson - UALR L. Rev., 2023 - HeinOnline	Google Scholar via SerpApi	2023	https://heinonline.org/hol-cgi-bin/get_pdf.cgi?handle=hein.journals/ualr46&section=42	… 45 We must train police differently if society is ever going to stop law enforcement from … it comes to trauma, policing, and ACEs. In our article, Trauma-Informed Policing, we discuss the …
A Case Study on How Teachers Accommodate Students Who Experience Trauma Without Professional Development on Trauma-Informed Practices	HA Marti - 2022 - search.proquest.com	Google Scholar via SerpApi	2022	https://search.proquest.com/openview/82bf9184333138695af2193a3f966d2b/1?pq-origsite=gscholar&cbl=18750&diss=y	… Successful schools are considering ways to increase professional development and training for teachers to implement trauma-informed practices and other effective strategies to …
Trauma-Informed Multi-Tiered Systems of Supports: A Tier 2 Group Intervention	K Byram - 2018 - search.proquest.com	Google Scholar via SerpApi	2018	https://search.proquest.com/openview/c31c3a9f3f9fcee64c4728fc59bb12f7/1?pq-origsite=gscholar&cbl=18750	… as a Tier 2 support in a trauma-informed multi-tiered system of supports on a school campus… group as part of a Tier 2 intervention in a trauma-informed school that has decreased the …
Thawing out: Understanding adjustment to housing first through an ecological and trauma-informed lens	H Brocious, LV Demientieff… - Journal of Human Behavior …, 2022 - Taylor & Francis	Google Scholar via SerpApi	2022	https://www.tandfonline.com/doi/abs/10.1080/10911359.2020.1846652	… Training for providers to utilize an ecological and trauma-informed care lens and to learn to create a trauma engaged program and environment are recommended for all HF programs. …
Transforming trauma	DM Young - pacesconnection.com	Google Scholar via SerpApi	2024	https://www.pacesconnection.com/fileSendAction/fcType/0/fcOid/480387610014408890/filePointer/480528347652661233/fodoid/480528347652661229/Corrections%20Today%20Young%20Transforming%20Trauma%20CCP%20March%20April%202017.pdf	… Trauma-informed community building is being promoted as a model by the Annie E. Casey Foundation and the Urban Institute. Trauma-informed policing is … ACE training for correctional …
Leadership practices that fosters trauma informed approaches in schools	V Gomez-Lee - 2017 - search.proquest.com	Google Scholar via SerpApi	2017	https://search.proquest.com/openview/8f6e82570fa02211a36956d1add34050/1?pq-origsite=gscholar&cbl=18750	… trauma-informed approach and identified specific traits and practices that are necessary for leaders to have in a trauma-informed … when implementing a trauma-informed approach. The …
Police contact, non-suicidal self-injury, and suicidal ideation: findings from a national sample of Canadian adolescents and young adults	DB Jackson, A Testa, RL Fix… - Family & Community …, 2024 - journals.lww.com	Google Scholar via SerpApi	2024	https://journals.lww.com/familyandcommunityhealth/fulltext/2024/07000/police_contact,_non_suicidal_self_injury,_and.2.aspx	… by focusing on police training related to positive interactions with young people. Police agencies should train officers to use conflict resolution skills, trauma-informed approaches, and …
Advancing trauma-informed systems change in a family drug treatment court context	LA Drabble, S Jones, V Brown - Caregiver Substance Use and …, 2016 - api.taylorfrancis.com	Google Scholar via SerpApi	2016	https://api.taylorfrancis.com/content/chapters/edit/download?identifierName=doi&identifierValue=10.4324/9781315540900-6&type=chapterpdf	… trauma-informed services and opportunities for trauma train… trauma-informed walk-throughs revealed the assessment’s strengths, limitations, and potential for furthering traumainformed …
Trauma-focused cognitive behavioral therapy for children and families	JA Cohen, E Deblinger, AP Mannarino - Psychotherapy Research, 2018 - Taylor & Francis	Google Scholar via SerpApi	2018	https://www.tandfonline.com/doi/abs/10.1080/10503307.2016.1208375	… Protective Services (CPS) or police did not believe that the child … credible by CPS and/or police. For our domestic violence … TF-CBT Train the Trainer, Train the Consultant and Train the …
Trauma systems in Kenya: a qualitative analysis at the district level	HKH Wesson, KA Stevens… - Qualitative health …, 2015 - journals.sagepub.com	Google Scholar via SerpApi	2015	https://journals.sagepub.com/doi/abs/10.1177/1049732314562890	… However, trauma-specific training, such as how to safely extricate an injured person, was … and the police: “We need to train people on first aid . . . We [need to] teach all police officers the …
Trauma-informed care in child health systems	J Duffee, M Szilagyi, H Forkey, ET Kelly - Pediatrics, 2021 - publications.aap.org	Google Scholar via SerpApi	2021	https://publications.aap.org/pediatrics/article-abstract/148/2/e2021052579/179781	… Academic health centers train and educate the next … integration 83 and trauma-informed practices throughout all … of education into workforce training for health care workers and …
'This is a health service. Leave it alone': service user and staff views on policing boundaries involving supervised consumption services	TM Watson, L Barnaby, AM Bayoumi… - Addiction Research & …, 2021 - Taylor & Francis	Google Scholar via SerpApi	2021	https://www.tandfonline.com/doi/abs/10.1080/16066359.2020.1730821	… Some participants recommended focused training for police, which included mixed opinions … training employ trauma-informed and anti-oppression frameworks to reshape police views …
Building a trauma-informed workforce capacity and legacy	M Popescu, V Strand, I Way… - Journal of Teaching …, 2017 - Taylor & Francis	Google Scholar via SerpApi	2017	https://www.tandfonline.com/doi/abs/10.1080/08841233.2016.1265040	… : My undergrad field placement was at a police department dealing with victims of any type of … resources to train the entire staff to become trauma-informed practitioners who can prepare …
Trauma Informed Practices for Oakland Unite Service Providers	MD Haile - 2014 - repository.usfca.edu	Google Scholar via SerpApi	2014	https://repository.usfca.edu/capstone/42/	… I decided to focus on trauma and trauma informed practices, because I believe addressing the … training for front-line staff, clinicians, administrators and authorities (police and probation …
Action Research, Design Thinking: Consulting at a Trauma-Informed Community School	WL Conwill, RW Bailey - … on Community Schools and the Engaged …, 2020 - igi-global.com	Google Scholar via SerpApi	2020	https://www.igi-global.com/chapter/action-research-design-thinking/237500	… Police were summoned to the school at least two times during the month of March 2015 … , and she brought in on-site training for traumainformed schools. When she asked the consultant …
Social Innovation Narratives	DJ Jones - journalcswb.ca	Google Scholar via SerpApi	2024	https://www.journalcswb.ca/index.php/cswb/article/download/194/574?inline=1	… police are doing and is not as prescriptive on how police interact with the community. The move towards trauma-informed policing provides police … the people with whom police interact (…
Working with disaster-affected communities to envision healthier futures: A trauma-informed approach to post-disaster recovery planning	H Rosenberg, NA Errett, DP Eisenman - International journal of …, 2022 - mdpi.com	Google Scholar via SerpApi	2022	https://www.mdpi.com/1660-4601/19/3/1723	… trauma-informed practices for a wide range of fields and professions, including emergency response workers, police… developed a training for OPHPR staff on trauma-informed care and …
Effectiveness of trauma-focused cognitive behavioral therapy in a community-based program	S Konanur, RT Muller, JS Cinamon, K Thornback… - Child abuse & …, 2015 - Elsevier	Google Scholar via SerpApi	2015	https://www.sciencedirect.com/science/article/pii/S0145213415002422	… all children had experienced trauma as corroborated by police and/or child welfare services. … A comprehensive educational model was used to train therapists in the use of TF-CBT. Skill …
A practical handbook on Adverse Childhood Experiences (ACEs) Delivering prevention, building resilience and developing trauma-informed systems: A resource for …	S Wood, H Janssen, K Hughes, J Passmore, MA Bellis - 2023 - researchonline.ljmu.ac.uk	Google Scholar via SerpApi	2023	http://researchonline.ljmu.ac.uk/id/eprint/22138/	… report provides a comprehensive insight into what ACEs, resilience and trauma-informed systems are and the programmes of work that have been used to prevent and mitigate their …
Trauma-informed clinical practice with clients with suicidal thoughts and behaviors	RG Mirick, J Bridger, J McCauley - Smith College Studies in Social …, 2022 - Taylor & Francis	Google Scholar via SerpApi	2022	https://www.tandfonline.com/doi/abs/10.1080/00377317.2022.2104778	… trauma-informed practice when working with clients with suicidal thoughts and behaviors. However, although there are guidelines for trauma-informed … can provide trauma-informed care …
Youth custody is no place for mentally ill children and young people	L Haysom, J Kasinathan, Y Singh - Australasian Psychiatry, 2023 - journals.sagepub.com	Google Scholar via SerpApi	2023	https://journals.sagepub.com/doi/abs/10.1177/10398562231155753	… and trauma-informed training for police responding to crime scenes, and encouraging police … ’ and develops more positive relationships between the police, young people, their families …
Unfounded sexual assault: Women's experiences of not being believed by the police	J Murphy-Oikonen, K McQueen… - Journal of …, 2022 - journals.sagepub.com	Google Scholar via SerpApi	2022	https://journals.sagepub.com/doi/abs/10.1177/0886260520978190	… will assist police services to address the challenges that police officers face in the field. Lastly, research is needed to explore direct trauma-informed interventions for police officers to …
Childhood trauma's lurking presence in the juvenile interrogation room and the need for a trauma-informed voluntariness test for juvenile confessions	M Glynn Crane - SDL Rev., 2017 - HeinOnline	Google Scholar via SerpApi	2017	https://heinonline.org/hol-cgi-bin/get_pdf.cgi?handle=hein.journals/sdlr62&section=31	… specifically identifies the police interrogation as a phase of the criminal justice process to which a history of childhood trauma is relevant and that requires a trauma-informed approach.…
A Comparison of Inpatient Treatment Effectiveness for Police Officers and Firefighters	BT McCue - 2019 - search.proquest.com	Google Scholar via SerpApi	2019	https://search.proquest.com/openview/f50c6ff238c7b13415654d931a71714e/1?pq-origsite=gscholar&cbl=18750&diss=y	… that a highly structured, trauma-informed, two-week residential … to a sample of 130 police officers and firefighters who had … Results suggest that a highly structured, trauma-informed, …
Trauma-Informed Practice in Schools: Perceptions of School Staff	E Palluotto - 2023 - repository.uel.ac.uk	Google Scholar via SerpApi	2023	https://repository.uel.ac.uk/item/8wz1v	… ‘Trauma-informed schools’ are increasingly prevalent in the USA and are beginning to emerge in the UK. Preliminary research suggests positive results however research exploring …
The imperative for trauma-responsive special education	N Tuchinda - NYUL Rev., 2020 - HeinOnline	Google Scholar via SerpApi	2020	https://heinonline.org/hol-cgi-bin/get_pdf.cgi?handle=hein.journals/nylr95&section=18	… -legal partnership clinic at Georgetown University Law Center serving low-income families, advocated to make the IEP of Rondell, 2 a thirteen year-old foster child, trauma-responsive. …
Committing to Trauma-Informed Social Work Education in Chronic Syndemic Times	C Gelman, A Ortega-Williams, L Katz - Journal of Teaching in …, 2024 - Taylor & Francis	Google Scholar via SerpApi	2024	https://www.tandfonline.com/doi/abs/10.1080/08841233.2024.2316341	… trauma-informed principles must be applied across the social work curriculum, beyond trauma-focused … We offer examples of how we have revisioned social work training for ourselves …
Investigative decision-making in sexual assault case processing	AD Garza - Policing: A Journal of Policy and Practice, 2024 - academic.oup.com	Google Scholar via SerpApi	2024	https://academic.oup.com/policing/article-abstract/doi/10.1093/police/paae023/7609514	… an outcome evaluation of a mandatory, trauma-informed training for a police department. The training was designed to improve police response to gender violence offenses with …
Adverse Childhood Experiences (ACEs) and Housing Vulnerability: Report and Evaluation of ACE-informed Training for Housing	C Grey, L Woodfine - 2018 - icccgsib.co.uk	Google Scholar via SerpApi	2018	https://icccgsib.co.uk/wp-content/uploads/2020/08/ACEs-Housing-Vulnerability-Report-Evaluation-of-ACE-informed-Training-for-Housing.pdf	… adapted to the Housing sector and piloted in Bridgend based on a trauma-informed model that has been developed for use by South Wales Police frontline workforce (Ford et al., 2017). …
Trauma-Informed Education	T Pribitkin - 2020 - knowledge.uchicago.edu	Google Scholar via SerpApi	2020	https://knowledge.uchicago.edu/record/2437/files/Pribitkin.pdf	… commonly identified challenges in implementing traumainformed practices stem from an … trauma-informed practices and improve the long-term impacts they have for school children. …
Arrest Web Entanglement: Female Domestic Violence Survivors' Experiences with Police Intervention and Coercively Controlling Male Partners	L Young Larance - Journal of interpersonal violence, 2024 - journals.sagepub.com	Google Scholar via SerpApi	2024	https://journals.sagepub.com/doi/abs/10.1177/08862605241254136	… , which has received Office of Violence Against Women funding to create policy and training for … Her direct practice work includes providing individual trauma-informed therapy and co-…
Evaluation of trauma informed training commissioned by Avon and Somerset Violence Reduction Unit and its Trauma informed Approaches steering group.	K McCartan, C Pawson, A Eason, MB Curtis - uwe-repository.worktribe.com	Google Scholar via SerpApi	2024	https://uwe-repository.worktribe.com/OutputFile/10905405
Evaluation of trauma informed training commissioned by Avon and Somerset Violence Reduction Unit and its Trauma informed Approaches steering group.	K McCartan, C Pawson, A Eason, MB Curtis - uwe-repository.worktribe.com	Google Scholar via SerpApi	2024	https://uwe-repository.worktribe.com/OutputFile/10905405
Everybody's business: Early intervention and crime reduction. Understanding and enhancing the role of police and multi-agency partners in preventing harms that …	Z Quigg, C Smith, K Hughes, C Wilson, N Butler… - 2023 - researchonline.ljmu.ac.uk	Google Scholar via SerpApi	2023	http://researchonline.ljmu.ac.uk/id/eprint/22243/	… that trauma-informed practice training for police focusing on sexual violence was effective at improving police perceptions of victims, and knowledge of laws and trauma-informed …
Examining the Use of Virtual Care Interventions to Provide Trauma-focused Treatment to Do-mestic Violence and Sexual Assault Populations: Findings of a …	S Montesanti, W Ghidei… - Edmonton …, 2020 - covid19mentalhealthresearch.ca	Google Scholar via SerpApi	2020	http://covid19mentalhealthresearch.ca/wp-content/uploads/2021/01/MONTESANTI-CMH-Rapid_Knowledge-Synthesis-Report_Final-Nov2020.pdf	… Some changes include implementing new organizational policies and procedures,providing employees with training on the use of virtual care platforms, providing important guidelines …
Collaborative Efforts between Law Enforcement and Mental Health Professionals when Responding to Mental Health Crises	AS Juarez - 2020 - search.proquest.com	Google Scholar via SerpApi	2020	https://search.proquest.com/openview/a32a693f023bcb59abc1fba1925c1dfa/1?pq-origsite=gscholar&cbl=18750&diss=y	… Oftentimes, police academies train officers to “act quickly and decisively” in a situation, … trainings that focus on trauma-informed care. Trauma-informed care would allow police officers to …
Moving towards a more inclusive patient and public involvement in health research paradigm: the incorporation of a trauma-informed intersectional analysis	C Shimmin, KDM Wittmeier, JG Lavoie… - BMC Health Services …, 2017 - Springer	Google Scholar via SerpApi	2017	https://link.springer.com/article/10.1186/s12913-017-2463-1	… through self-regulation and policing derived from feelings of shame and guilt) [10, 11]. … A comprehensive public involvement in health research training for both researchers and public …
Police officer perspectives on the challenges of investigating sexual assault	J Murphy-Oikonen, L Chambers… - Police practice and …, 2023 - Taylor & Francis	Google Scholar via SerpApi	2023	https://www.tandfonline.com/doi/abs/10.1080/15614263.2022.2154210	… of trauma and implementation of a trauma-informed police response to sexual assault is … of police to provide improved and more widely available training for trauma-informed interview …
Trauma-Informed Responses to Adult Sexual Assault Survivors	M Koehler - 2022 - minds.wisconsin.edu	Google Scholar via SerpApi	2022	https://minds.wisconsin.edu/bitstream/handle/1793/83496/Koehler,%20Mackenzie.pdf?sequence=1	… This study aims to compile current literature on the topic of trauma-informed care to highlight its … The purpose of this study is to compile current literature on the topic of trauma-informed …
Tell me more: Trauma-informed practices in higher education as resistance and liberation for black and indigenous students of color	MP Pimental - The Vermont Connection, 2023 - scholarworks.uvm.edu	Google Scholar via SerpApi	2023	https://scholarworks.uvm.edu/tvc/vol44/iss1/9/	… What if the ones “policing” the university became more involved on campus, establishing trust between admin and the students they “police.” This goes beyond conduct policies and …
“Being who I am means everything bad can happen”: Chronic structural stressors in trauma focused therapy sessions with marginalized adolescents.	G Chodzen, G Bowers, D Chavira… - … trauma: theory, research …, 2024 - psycnet.apa.org	Google Scholar via SerpApi	2024	https://psycnet.apa.org/record/2024-98108-001	… train, I feel like I have to be on the phone with somebody. Like, I can’t just walk outside to the train … I was also angry with what the police cause the-There’sa police station right there. I don…
“We need to address the trauma”: School social workers′ views about student and staff mental health during COVID-19	KR Watson, G Capp, RA Astor, MS Kelly… - School mental …, 2022 - Springer	Google Scholar via SerpApi	2022	https://link.springer.com/article/10.1007/s12310-022-09512-7	… to my own school network that we train all of our staff in mental … of masks, temp checks, policing around keeping distance, etc… a trauma-informed approach: “Being a trauma-informed and …
The Science of Neurobiology of Sexual Assault Trauma and the Utah Legal System	UP Council - media.guidebook.com.s3 …	Google Scholar via SerpApi	2024	http://media.guidebook.com.s3.amazonaws.com/upload/158797/6D9pnOUhDRWGUJsEHttOxQH73xYcr0IOAz9W.pdf	… One such tool, a one-sheet Trauma Informed Victim Interview (“TIVI”) guide for police … and implement a Trauma Informed Victim Interview (TIVI) protocol. WVCPD agreed to train all of its …
Experiences and Reporting of Unwanted Sexual Behaviors on Great Britain's Rail Network: A Survey of Victims and Witnesses with an Embedded Randomized …	B Ariel, V Ceccato, A McDonnell, K Webster - Victims & Offenders, 2024 - Taylor & Francis	Google Scholar via SerpApi	2024	https://www.tandfonline.com/doi/abs/10.1080/15564886.2024.2330094	… of victim-centered policing and trauma-informed care. The … Police a sexual harassment incident that occurred on a train. … or follow-up from the police, except a letter informing you that …
Developing a trauma-informed lens in the college classroom and empowering students through building positive relationships.	D Gutierrez, A Gutierrez - Contemporary Issues in Education Research, 2019 - ERIC	Google Scholar via SerpApi	2019	https://eric.ed.gov/?id=EJ1203488	… Additionally, only 20% of student victims reported the rape or sexual assault to the police. This … Andrea also specializes in providing trauma-informed training for social or human service …
A science of hope? Tracing emergent entanglements between the biology of early life adversity, trauma-informed care, and restorative justice	R Müller, M Kenney - Science, Technology, & Human …, 2021 - journals.sagepub.com	Google Scholar via SerpApi	2021	https://journals.sagepub.com/doi/abs/10.1177/0162243920974095	… NEAR-org offered to train any group of people who were interested, the barrier to organizing and accessing trainings was very low. NEAR-org was able to train over 7,000 people in the …
… on HIV pre-exposure prophylaxis (PrEP) implementation in Mississippi among Black women and clinical staff: Recommendations for clinical trauma-informed …	TC Willie, K Phillips, A Shah, MPHM Monger… - Preventive Medicine …, 2023 - Elsevier	Google Scholar via SerpApi	2023	https://www.sciencedirect.com/science/article/pii/S2211335523003819	… the development of trauma-informed PrEP implementation … to develop a trauma-informed PrEP implementation program for … to facilitate integration of trauma-informed approaches into …
Exploring the attitudes of journalism educators to teach trauma-informed literacy: An analysis of a global survey	O Ogunyemi, LT Price - Journalism & Mass Communication …, 2023 - journals.sagepub.com	Google Scholar via SerpApi	2023	https://journals.sagepub.com/doi/abs/10.1177/10776958221143466	… An ongoing lack of trauma-aware training for journalists can … Their symptoms of traumatic stress mirror those of police … challenges of embedding trauma-informed literacy in journalism …
Social Work Policing: An Embedded Autonomous Model	RM Tatem Jr - 2021 - search.proquest.com	Google Scholar via SerpApi	2021	https://search.proquest.com/openview/62a9c541a4248de30fc57d658e3306a1/1?pq-origsite=gscholar&cbl=18750&diss=y	… “Police social workers can also train police officers in stress management, counseling, how … the CAHOOTS team to provide a trauma-informed response to help diffuse crises while …
Trauma-informed environmental education: Helping students feel safe and connected in nature	NM Evans - The Journal of Environmental Education, 2023 - Taylor & Francis	Google Scholar via SerpApi	2023	https://www.tandfonline.com/doi/abs/10.1080/00958964.2022.2163220	… related to becoming trauma-informed; Settings include local … of the standards of training for all environmental educators. … Park, New York who had the police called on him by a White …
Development and assessment of an online training for the medical response to sex trafficking of minors	S Hansen, M Melzer-Lange, M Nugent, K Yan… - Academic pediatrics, 2018 - Elsevier	Google Scholar via SerpApi	2018	https://www.sciencedirect.com/science/article/am/pii/S1876285918304741	… an interactive training for medical professionals caring for sex trafficked youth. The software allowed utilization of adult learning principles to teach trauma-informed responses and …
Trauma-informed mental healthcare in the UK: what is it and how can we further its development?	A Sweeney, S Clement, B Filson… - Mental Health Review …, 2016 - emerald.com	Google Scholar via SerpApi	2016	https://www.emerald.com/insight/content/doi/10.1108/MHRJ-01-2015-0006/full/	… care, the police, social services and voluntary sector services (such as … trauma-informed services throughout its adult division. Its TIA has been to develop a pathway of care and to train …
Public Health and Law Enforcement Collaborations	National Academies of Sciences … - … Violence as a …, 2017 - ncbi.nlm.nih.gov	Google Scholar via SerpApi	2017	https://www.ncbi.nlm.nih.gov/books/NBK441707/	… The goal, he said, is to train police officers who respond to … the trauma-informed initiatives, the Cincinnati Police Children … all of their systems about trauma-informed care, education, the …
Trauma Training for School Counselors: How Well Do Programs Prepare?	KS Lokeman - 2011 - search.proquest.com	Google Scholar via SerpApi	2011	https://search.proquest.com/openview/4929891f78a35b2436acb1fe5adf37ca/1?pq-origsite=gscholar&cbl=18750	… related to some aspect of the trauma, trauma-specific fears, and a pessimistic attitude about … changes in police sensitivity occurred over the seven years of the program. Police officers …
Implementation of trauma informed practices to mitigate African American trauma caused by economic inequality	KV Robinson - 2018 - search.proquest.com	Google Scholar via SerpApi	2018	https://search.proquest.com/openview/3cef07c873f24c5e7b690ef770dbe700/1?pq-origsite=gscholar&cbl=18750	… How is trauma informed care implemented in an organization?...............25 Trauma informed care and … This relationship between this mother and the police has improved and is similar to …
Trauma-Informed Schools: Impacts for Students and Applications for Educators	M Meister - 2019 - nwcommons.nwciowa.edu	Google Scholar via SerpApi	2019	https://nwcommons.nwciowa.edu/education_masters/178/	… Policing. School policing can also be trauma-informed. School resource officers play an … Evaluating foundational professional development training for trauma-informed approaches …
Engaging the Safety System of the Brain: Training for Teachers of Immigrants Who Have Experienced Trauma	LG Crifasi - 2019 - digitalcommons.hamline.edu	Google Scholar via SerpApi	2019	https://digitalcommons.hamline.edu/hse_cp/407/	… We now have police officers come in to help … I will also look at best practices in trauma-informed care through the … from educators who implement trauma-informed instructional facets in …
TRAUMA-INFORMED SERVICES	D Hayes - Children and Young People Now Select, 2022 - magonlinelibrary.com	Google Scholar via SerpApi	2022	https://www.magonlinelibrary.com/doi/full/10.12968/cypn.2022.8.27	… brings together public health, policing and criminal justice to … A key activity is the training of frontline police officers and … from the Youth Endowment Fund to train 18 of their staff. The …
Embedded healthcare policing	S Patel - UCLA L. Rev., 2022 - HeinOnline	Google Scholar via SerpApi	2022	https://heinonline.org/hol-cgi-bin/get_pdf.cgi?handle=hein.journals/uclalr69&section=20	… reliance on police. In doing so, this Article shows just how difficult it will be to remove police from institutions … It proposes shifting to trauma-informed institutions and anticarceral care, …
Establishing context to build capacity: a qualitative study to determine the feasibility, utility, and acceptability of a complex trauma training for psychologists working in …	BK Kohrt, MP Murray, L Cabel Salinas - Community Mental Health Journal, 2020 - Springer	Google Scholar via SerpApi	2020	https://link.springer.com/article/10.1007/s10597-020-00598-4	… a culturally and contextually adapted training in trauma-focused EBPs for community-based … had women that go to the police station- and the police themselves mock her. They mock her…
Police–community relations, excessive force, and community stress: Evidence from a community survey.	R Stansfield - Psychology of violence, 2022 - psycnet.apa.org	Google Scholar via SerpApi	2022	https://psycnet.apa.org/record/2022-82060-002	… Instead, efforts to develop or expand a trauma-informed training for police officers may be a more fruitful next-step, allowing for deeper appreciation and understanding of the sources of …
Designing a Program to Train Elders to Respond to# MeToo Experiences of Adult Females in a Church Context	JH Unruh - 2022 - digitalcommons.acu.edu	Google Scholar via SerpApi	2022	https://digitalcommons.acu.edu/dmin_theses/48/	… Aligning with theological themes of freedom and healing, the theory pursued in this project also utilizes best practices including family systems theory and trauma-informed care. …
A trauma-informed approach to affirming the humanity of African American boys and supporting healthy transitions to manhood	JR Smith Lee - Boys and men in African American families, 2016 - Springer	Google Scholar via SerpApi	2016	https://link.springer.com/chapter/10.1007/978-3-319-43847-4_6	… A trauma-informed approach to research and intervention … mean rigorous training of police officers to increase cultural … At the same time, this integrated approach could train parents …
Are deficit perspectives thriving in trauma-informed schools? A historical and anti-racist reflection	C Palma, AS Abdou, S Danforth… - Equity & Excellence in …, 2023 - Taylor & Francis	Google Scholar via SerpApi	2023	https://www.tandfonline.com/doi/abs/10.1080/10665684.2023.2192983	… The eyes of trauma-informed educators increasingly train on these students. … for students (eg, punitive discipline, police in schools) will continue to limit the potential benefits of …
School Conflict De-Escalation: A Coordinated Approach for Educators and SROs	DT Eisenberg - Dispute Resolution Journal (Forthcoming), U of …, 2019 - papers.ssrn.com	Google Scholar via SerpApi	2019	https://papers.ssrn.com/sol3/papers.cfm?abstract_id=3464691	… development and age-appropriate, traumainformed responses to conflicts involving youth. … with the BCPS police force. The program began with a one-day summer training for ten school …
The development of a trauma-focused therapy programme	D Bolton - Conflict, peace and mental health, 2017 - manchesterhive.com	Google Scholar via SerpApi	2017	https://www.manchesterhive.com/abstract/9781526116390/9781526116390.00015.xml	… service based upon trauma-focused cognitive behavioural … therapies, undertake research, train practitioners in trauma-… groups or becoming a soldier or police officer, all of which might …
A Different Kind of Light: Restoring the Library Community Through Trauma-Informed Services: The path to trauma-informed justice for teens is not always straight and …	K Davey, K Czarnecki, D Watson… - Young Adult Library …, 2020 - search.ebscohost.com	Google Scholar via SerpApi	2020	https://search.ebscohost.com/login.aspx?direct=true&profile=ehost&scope=site&authtype=crawler&jrnl=15414302&asa=N&AN=155136944&h=JA5UsRV91etxwzRf%2B98f%2FNG4qGFPc%2FBzFkNRqv8TZsQL4%2Fl1TnWmJ%2FqYeBJKpDkfUdpxbiYS%2FeZAV73uSOkTvA%3D%3D&crl=c	… rate to white youth, and police were more likely to be called when … If you want to become a trauma informed care expert, you … A few trainings we have conducted with our staff members to …
Embodied conversations: Culturally and trauma-informed healing practices in dance/movement therapy	M Rivera, C Furcron, N Beardall - Dance/movement therapy for …, 2022 - taylorfrancis.com	Google Scholar via SerpApi	2022	https://www.taylorfrancis.com/chapters/edit/10.4324/9781003111382-4/embodied-conversations-culturally-trauma-informed-healing-practices-dance-movement-therapy-mar%C3%ADa-rivera-charn%C3%A9-furcron-nancy-beardall	… ’s brutal murder sparking protests against police brutality throughout the country. Brutality … by watching “Soul Train.” I asked my mother if I could dance on Soul Train and, as a result, …
Law enforcement and patient privacy among survivors of violence: a nationwide mixed-methods study	KM Gallen, MJ Smith, J Crane, C Loughran… - Journal of surgical …, 2023 - Elsevier	Google Scholar via SerpApi	2023	https://www.sciencedirect.com/science/article/pii/S0022480422007569	… Police not trauma-informed “We have been trying to infuse the hospital with trauma informed practices, it has been hard to get [the police] to agree to do a trauma informed in-service.” …
Integrating trauma-informed principles into suicide prevention, intervention, and postvention.	RG Mirick, J McCauley, J Bridger - Practice Innovations, 2023 - psycnet.apa.org	Google Scholar via SerpApi	2023	https://psycnet.apa.org/record/2023-67741-001	… Trauma-informed organizations train both clinical and nonclinical staff (eg, school staff and … For example, individuals calling a crisis line with an active rescue policy need to know police …
Human Trafficking Victim Identification and Response Within the United States Healthcare System	GA Tortolero - The International Association for Healthcare Security …, 2020 - iahssf.org	Google Scholar via SerpApi	2020	https://iahssf.org/assets/IAHSS-Foundation-Human-Trafficking-Identification-and-Response.pdf	… Have you ever had any problems with the police? 6. Added … should have training in a trauma-informed approach to care. This … programs to train safety professionals in human …
Process of co‐production of mental health service plans for refugee children in Turkey	E Seyda, Y Merve, V Panos - Children & Society, 2024 - Wiley Online Library	Google Scholar via SerpApi	2024	https://onlinelibrary.wiley.com/doi/abs/10.1111/chso.12807	… A trauma-informed service transformation framework was … A trauma-informed and scaled service model of collaborative … We train the police and the constabulary there, for example, they …
Disaster mental health community planning: A manual for trauma-informed collaboration	RW Schmidt, SL Cohen - 2020 - taylorfrancis.com	Google Scholar via SerpApi	2020	https://www.taylorfrancis.com/books/mono/10.4324/9780429285134/disaster-mental-health-community-planning-robert-schmidt-sharon-cohen	… and implement a trauma-informed collaborative process that … of distress, and deliver trauma-specific treatment. Readers will … in delivering a trauma-informed mental health supplement …
Institutionalized inequity: Pathways to juvenile justice for Black girls in Pittsburgh and Allegheny County	S Goodkind - 2019 - d-scholarship.pitt.edu	Google Scholar via SerpApi	2019	http://d-scholarship.pitt.edu/40910/	… to law enforcement and are maintaining jurisdiction over school police. FOR POLICE: • Train all police in trauma-informed practices and in techniques to address implicit biases. …
Comparing rape victim and perpetrator blaming in a police officer sample: Differences between police officers with and without special training	E Sleath, R Bull - Criminal Justice and Behavior, 2012 - journals.sagepub.com	Google Scholar via SerpApi	2012	https://journals.sagepub.com/doi/abs/10.1177/0093854811434696	… in a sample of police officers (N = 123), comparing the responses of police officers specially … No relationships were found between police experience (measured as years of service) and …
Legislative Perspectives on Human Trafficking Training for Physicians	KL Borham, C Eret, B Bernstein… - Journal of Human …, 2024 - Taylor & Francis	Google Scholar via SerpApi	2024	https://www.tandfonline.com/doi/abs/10.1080/23322705.2021.2001632	… training for the prevention, identification, and documentation of human trafficking, as well as facilitate a comprehensive trauma-informed … have to report to the police department or sheriff’…
Service providers' perceptions of barriers to the implementation of trauma-focused substance use services for women in Cape Town, South Africa	B Myers, T Carney, K Johnson, FA Browne… - International Journal of …, 2020 - Elsevier	Google Scholar via SerpApi	2020	https://www.sciencedirect.com/science/article/pii/S0955395919303421	… They provided examples of how the police and justice system discriminated against women … “When you walk into the police station and you mention that you are using substances and …
BEING TRANS-INCLUSIVE AND TRAUMA-INFORMED: EXAMINING TRAUMA-INFORMED CARE PRACTICES FOR THE TRANSGENDER POPULATION IN …	ZA Gillogly - 2017 - rave.ohiolink.edu	Google Scholar via SerpApi	2017	https://rave.ohiolink.edu/etdc/view?acc_num=ouhonors1492783157107251	… that a trauma-specific treatment approach is necessary to address this issue. In this study, I discuss trauma-informed care, … Education and training for service providers should focus on …
Compassion fatigue: Stories/artworks of an art teacher with a trauma-informed pedagogy	AM Reeves - 2019 - search.proquest.com	Google Scholar via SerpApi	2019	https://search.proquest.com/openview/3200584d88cdae0daa5c6f508bc3e4f7/1?pq-origsite=gscholar&cbl=18750&diss=y	… with the increase in trauma-informed education. This research … outside because of violence and police in my neighborhood” … through specific trauma-informed training for teachers. This …
Creating trauma-informed schools: A guide for school social workers and educators	EA Dombo, CA Sabatino - 2019 - books.google.com	Google Scholar via SerpApi	2019	https://books.google.com/books?hl=en&lr=&id=8x2DDwAAQBAJ&oi=fnd&pg=PP1&dq=(+(+%22trauma+aware%22+OR+%22trauma+informed%22+OR+%22trauma+focused%22+OR+%22trauma+responsive%22+OR+%22trauma+specific%22+OR+%22trauma+violence+informed%22+)+AND+(+%22police%22+OR+%22policing%22)+AND+(train*))&ots=G_JrDFS2xS&sig=0vd6nU_ljCgdVo4xTWAQK8SZOEg	… key principles for delivering traumainformed services and creating trauma-informed settings. This webpage provides suggestions for providing trauma-informed services to address …
Rethinking strip searches by NSW Police	M Grewcock, V Sentas - 2019 - rlc.org.au	Google Scholar via SerpApi	2019	https://rlc.org.au/sites/default/files/attachments/Rethinking-strip-searches-by-NSW-Police-web.pdf	… , train stations, in the street, in the back of police wagons … , ‘trauma-informed policing’ and ‘public health policing’ are still developing fields and are being explored by some state police …
… the dots: occupational stressors and PTSD symptoms as serial mediators of the relationship between fear of COVID-19 and burnout among Portuguese police officers	B Sousa, P Correia-Santos, P Costa, Â Maia - Psych, 2023 - mdpi.com	Google Scholar via SerpApi	2023	https://www.mdpi.com/2624-8611/5/3/55	… First, police organizations should educate and train their officers in advance about potential … specialized trauma-informed mental health strategies to address the specific needs of police …
International Journal for Crime, Justice and Social Democracy	P Martin, R Walters - 20.austlii.edu.au	Google Scholar via SerpApi	2024	https://20.austlii.edu.au/cgi-bin/viewtoc/au/journals/IntJlCrimJustSocDem/2021/37.html	… You can train yourself about this if you get such cases and you consult the literature (Police … We propose that the mental health-focused and trauma-informed supervision of police …
The science of neurobiology of sexual assault trauma and the Utah legal system	D Kelly, J Valentine - Utah J. Crim. L., 2018 - HeinOnline	Google Scholar via SerpApi	2018	https://heinonline.org/hol-cgi-bin/get_pdf.cgi?handle=hein.journals/uthcrm3&section=9	… One such tool, a one-sheet Trauma Informed Victim Interview ("TIVI") guide for police … and implement a Trauma Informed Victim Interview (TIVI) protocol. WVCPD agreed to train all of its …
Bearing Witness: A Trauma-Informed Approach to Christian Ethics	D Stephens - Journal of Feminist Studies in Religion, 2023 - muse.jhu.edu	Google Scholar via SerpApi	2023	https://muse.jhu.edu/pub/3/article/893198/summary	… of sexual violations of women by police officers in Hartford, … Thus, a trauma-informed Christian ethic must bear witness to … West observes, “Once we train ourselves to perceive the …
Changing the school to prison pipeline: Integrating trauma informed care in the new york city school system, in collected essays impact: Threat of economic …	E Yaroshefsky, A Shwedel - … Service Law J …, 2015 - scholarlycommons.law.hofstra.edu	Google Scholar via SerpApi	2015	https://scholarlycommons.law.hofstra.edu/cgi/viewcontent.cgi?article=1968&context=faculty_scholarship	… state of the art trauma-informed mental health screening and … [by providing] a framework to train and educate staff within … homes and families the police have been involved . The …
Trauma-Informed Domestic Minor Sex Trafficking Project: A Grant Proposal Project	L Morales - 2022 - search.proquest.com	Google Scholar via SerpApi	2022	https://search.proquest.com/openview/a1fc61f474e6dcf37d60897edc1359d9/1?pq-origsite=gscholar&cbl=18750&diss=y	… to provide trauma-informed training for Catholic Charities of … for police training to approach a victim with the appropriate questions that do not minimize the disclosure of trafficking. Police …
Police violence and abuse against street‐connected adolescents in Bangladesh: A qualitative study of lived experiences	NF Bromfield, H Reza, S Sultana - Children & Society, 2023 - Wiley Online Library	Google Scholar via SerpApi	2023	https://onlinelibrary.wiley.com/doi/abs/10.1111/chso.12633	… Furthermore, Bangladesh must invest in high-quality training for police and other … Police who have contact with homeless youth must receive extensive trauma-informed training in …
Empirically supported psychological treatments for adult acute stress disorder and posttraumatic stress disorder: A review	K Ponniah, SD Hollon - Depression and anxiety, 2009 - Wiley Online Library	Google Scholar via SerpApi	2009	https://onlinelibrary.wiley.com/doi/abs/10.1002/da.20635	… , we further attempted to classify all the individual trauma-focused CBTs evaluated in the RCTs we … or compared different types of individual trauma-focused CBT in the absence of other …
Adolescent police stops, self-harm, and attempted suicide: findings from the UK Millennium Cohort Study, 2012‒2019	DB Jackson, A Testa, RL Fix… - American journal of …, 2021 - ajph.aphapublications.org	Google Scholar via SerpApi	2021	https://ajph.aphapublications.org/doi/abs/10.2105/AJPH.2021.306434	… Police agencies should train officers to use conflict resolution skills, trauma-informed … mental health outcomes in the wake of adolescent police stops. Beyond officer training, it may be …
A Critical Policy Analysis of Kentucky School Districts' Trauma-Informed Education Plans	T Wells, AJ Taylor, A Lein - … : The Journal of …, 2023 - digitalcommons.murraystate.edu	Google Scholar via SerpApi	2023	https://digitalcommons.murraystate.edu/ktej/vol10/iss2/1/	… Resiliency Act of 2019 only specified collaborating with State Police, the local sheriff, and … specialized training in trauma-informed practices, so that they could then train faculty and staff …
Crime, violence, and behavioral health: collaborative community strategies for risk mitigation	DA Pinals - CNS spectrums, 2015 - cambridge.org	Google Scholar via SerpApi	2015	https://www.cambridge.org/core/journals/cns-spectrums/article/crime-violence-and-behavioral-health-collaborative-community-strategies-for-risk-mitigation/CBF311BC896F55622CDC6E2D287868C1	… as “street corner psychiatrists,”21 and noted that police were … Specialized training for police, through Crisis Intervention … Services that are trauma-informed and traumaresponsive provide …
Crime victimization distress, neighbourhood social cohesion and perceived police effectiveness	EE Avery, JM Hermsen, K Towne - Journal of Community & …, 2020 - Wiley Online Library	Google Scholar via SerpApi	2020	https://onlinelibrary.wiley.com/doi/abs/10.1002/casp.2462	… training for police. Victims who experience distress tend to have low satisfaction with police, perhaps due to their perception of poor police … Trauma-informed training of police and …
Institutions Implementation of Trauma-Informed Care Practices for Sexual Assault Survivors	C Ackels - 2022 - scholarworks.gvsu.edu	Google Scholar via SerpApi	2022	https://scholarworks.gvsu.edu/gradprojects/120/	… is to explore the importance of trauma informed care on college … training for both student and faculty regarding sexual assault prevention and education as well as trauma-informed care. …
Police stops among at-risk youth: Repercussions for mental health	DB Jackson, C Fahmy, MG Vaughn, A Testa - Journal of Adolescent Health, 2019 - Elsevier	Google Scholar via SerpApi	2019	https://www.sciencedirect.com/science/article/pii/S1054139X19303349	… police encounter. Specifically, counselors should work in tandem with students and police officers to approach students with a trauma-informed … element of training for officers who are …
Trauma-informed practices in early childhood education: Contributions, limitations and ethical considerations	ÁM Vericat Rocha… - Global studies of …, 2019 - journals.sagepub.com	Google Scholar via SerpApi	2019	https://journals.sagepub.com/doi/abs/10.1177/2043610619846319	… in terms similar to theirs: trauma-informed care approaches tend to be based on a particular ‘knowing’ of the infant and insist on the need to train educators about early childhood trauma…
Understanding school-based policing: Recommendations for improving school resource officer programs and promoting safer schools	JW Glenn, LC Taylor, HP Chesterton, S Williams… - Safer …, 2019 - emerald.com	Google Scholar via SerpApi	2019	https://www.emerald.com/insight/content/doi/10.1108/SC-05-2019-0015/full/html	… in funding and training for SROs across the … trauma-informed practices and broad perspectives relative to working with diverse youth populations in the context of school-based policing…
Perceived School Resource Officer bias and Black student mental health	S Darling-Hammond - osf.io	Google Scholar via SerpApi	2024	https://osf.io/preprints/edarxiv/wkhcp/download	… in cultural competency and trauma-informed practices, and … discretion related to school policing to train SROs in a variety … cultural sensitivity, trauma-informed practices, implicit bias, …
Trauma and the experience of imprisonment	K Hocken, J Taylor, J Walton - Trauma-informed forensic practice, 2022 - taylorfrancis.com	Google Scholar via SerpApi	2022	https://www.taylorfrancis.com/chapters/edit/10.4324/9781003120766-22/trauma-experience-imprisonment-kerensa-hocken-jon-taylor-jamie-walton	… Their research participants judged that the way police responded to them was a reflection of how the community saw them, and where it was positive it was received as a proxy means …
The Police	J Brown, Y Shell, T Cole - Revealing Rape's Many Voices: Differing Roles …, 2023 - Springer	Google Scholar via SerpApi	2023	https://link.springer.com/chapter/10.1007/978-3-031-28616-2_5	… support and training for officers; better communication between police and prosecutors. But the overarching criticism is the continual failure to implement or sustain recommendations. …
Trauma-Informed Care and How Social Media Contributes to Trauma	B Orionzi - Pediatric Annals, 2023 - journals.healio.com	Google Scholar via SerpApi	2023	https://journals.healio.com/doi/abs/10.3928/19382359-20230118-02	… , resilience, and relational health into medical training is a necessary step to promoting TIC … They can model mental health integration and trauma-informed practices across all service …
'Softening'school resource officers: The extension of police presence in schools in an era of Black Lives Matter, school shootings, and rising inequality	EO Turner, AJ Beneke - Race Ethnicity and Education, 2020 - Taylor & Francis	Google Scholar via SerpApi	2020	https://www.tandfonline.com/doi/abs/10.1080/13613324.2019.1679753	… them from neighborhood police officers. SROs were described as central to trauma-informed and … Nineteen states have proposed or passed legislation to train SROs in areas like ‘youth …
Trauma-Informed Care and How Social Media Contributes to Trauma	B Orionzi - Pediatric Annals, 2023 - journals.healio.com	Google Scholar via SerpApi	2023	https://journals.healio.com/doi/abs/10.3928/19382359-20230118-02	… , resilience, and relational health into medical training is a necessary step to promoting TIC … They can model mental health integration and trauma-informed practices across all service …
'Softening'school resource officers: The extension of police presence in schools in an era of Black Lives Matter, school shootings, and rising inequality	EO Turner, AJ Beneke - Race Ethnicity and Education, 2020 - Taylor & Francis	Google Scholar via SerpApi	2020	https://www.tandfonline.com/doi/abs/10.1080/13613324.2019.1679753	… them from neighborhood police officers. SROs were described as central to trauma-informed and … Nineteen states have proposed or passed legislation to train SROs in areas like ‘youth …
The Attitude of Staff Members with Regards to Trauma-Informed Care in a High School in Arizona	DA Iverson - 2021 - digitalcommons.liberty.edu	Google Scholar via SerpApi	2021	https://digitalcommons.liberty.edu/doctoral/3321/	… and beliefs with regards to trauma-informed care, of … of traumainformed care within schools. The certified staff members went through several trainings to increase their trauma-informed …
Applying trauma-informed practices to the care of refugee and immigrant youth: 10 clinical pearls	KK Miller, CR Brown, M Shramko, MV Svetaz - Children, 2019 - mdpi.com	Google Scholar via SerpApi	2019	https://www.mdpi.com/2227-9067/6/8/94	… healthcare environment requires regular and ongoing training for all staff that work in a … the clinic staff will do in the case of immigration police presence ahead of time can help to protect …
Exploring attitudes related to Trauma-Informed Care among teachers in rural Title I elementary schools: Implications for counselors and counselor educators	AL Grybush - 2020 - search.proquest.com	Google Scholar via SerpApi	2020	https://search.proquest.com/openview/58f64bf44ef58fc41701b72628c66325/1?pq-origsite=gscholar&cbl=51922&diss=y	… In order to gain a more comprehensive understanding of ways in which to train teachers to appropriately respond to students experiencing trauma, it is imperative that we explore …
Stigma arising from youth police contact: The protective role of mother–youth closeness	K Turney, A Testa, DB Jackson - Journal of Marriage and …, 2023 - Wiley Online Library	Google Scholar via SerpApi	2023	https://onlinelibrary.wiley.com/doi/abs/10.1111/jomf.12886	… that reduce the likelihood that police–youth contacts become … of trauma-informed policing, which focuses on training police … train clinicians and health providers in trauma-informed care, …
“Dickheads” and “Cool Cops”: The Impact of Officers' Perceived Cultural and Contextual Competence on Black Men's Appraisals of Police	AR Henson - Journal of Research in Crime and Delinquency, 2024 - journals.sagepub.com	Google Scholar via SerpApi	2024	https://journals.sagepub.com/doi/abs/10.1177/00224278221137340	… trauma-informed, community-based means of addressing harm in order to ultimately dissolve police … cultural and contextual competence training for all police officers. However, this has …
School Policing Programs: Where We Have Been and Where We Need to Go Next.	JM McKenna, A Petrosino - National Institute of Justice, 2022 - ERIC	Google Scholar via SerpApi	2022	https://eric.ed.gov/?id=ED619327	… training for school police, but this varies widely across states, and it is unknown what level of initial training is enough. While the availability of training for school police … trauma-informed …
Trauma-Informed Pastoral Care: How to Respond When Things Fall Apart	KA McClintock - 2022 - books.google.com	Google Scholar via SerpApi	2022	https://books.google.com/books?hl=en&lr=&id=pLBTEAAAQBAJ&oi=fnd&pg=PP1&dq=(+(+%22trauma+aware%22+OR+%22trauma+informed%22+OR+%22trauma+focused%22+OR+%22trauma+responsive%22+OR+%22trauma+specific%22+OR+%22trauma+violence+informed%22+)+AND+(+%22police%22+OR+%22policing%22)+AND+(train*))&ots=UA81j3pnfd&sig=JnovSZzy3o_PdFwVt7ofZNV10vY	… We also have much to learn as a society to become trauma informed and to always reflect compassion in our response. This is essential reading for anyone interested in understanding …
Trauma informed child welfare practice--remembering Robert	GP Mallon - Child welfare, 2011 - go.gale.com	Google Scholar via SerpApi	2011	https://go.gale.com/ps/i.do?id=GALE%7CA338218887&sid=googleScholar&v=2.1&it=r&linkaccess=abs&issn=00094021&p=HRCA&sw=w	… a police officer making it impossible for the police not to arrest him. … , trauma-focused treatment should begin when a child/youth demonstrates a trauma-related symptom; and training for …
“I think it's re-victimizing victims almost every time”: police perceptions of criminal justice responses to sexual violence	D Spencer, A Dodge, R Ricciardelli, D Ballucci - Critical criminology, 2018 - Springer	Google Scholar via SerpApi	2018	https://link.springer.com/article/10.1007/s10612-018-9390-2	… that attempts to better train officers and to lower … policing strategies (eg trauma informed sexual assault investigation and interview training) combined with broader changes in police …
Victim-blaming discourse underpinning police responses to domestic violence: A critical social work perspective.	VE Clark - Social Work & Policy Studies: Social …, 2021 - openjournals.library.sydney.edu.au	Google Scholar via SerpApi	2021	https://openjournals.library.sydney.edu.au/SWPS/article/view/14959	… and practices that shape police responses to DV, … police officer perceptions of police responses to DV. The review also speaks to anticarceral feminist literature, which critiques police …
When it “feels like we're in this together”: Toward a trauma-informed public health pedagogy drawing on lived experiences	EK Tsui, S Cooper, A Elsayed… - Pedagogy in Health …, 2023 - journals.sagepub.com	Google Scholar via SerpApi	2023	https://journals.sagepub.com/doi/abs/10.1177/23733799231177045	… We discuss the ways that trauma-informed teaching and learning responds to these findings. Finally, we suggest action steps toward incorporating trauma-informed public health …
Implementing trauma focused cognitive behavioral therapy (TF-CBT) among formerly trafficked-sexually exploited and sexually abused girls in Cambodia: A …	J Bass, L Bearup, P Bolton, L Murray… - Phnom Penh …, 2011 - researchgate.net	Google Scholar via SerpApi	2011	https://www.researchgate.net/profile/Luke-Bearup/publication/340376039_Treatment_for_formerly-Trafficked_Girls_in_Cambodia_A_Feasibility_Study_of_Trauma-Focused_Cognitive_Behavior_Therapy_TF-CBT/links/6017e51d92851c2d4d0b0235/Treatment-for-formerly-Trafficked-Girls-in-Cambodia-A-Feasibility-Study-of-Trauma-Focused-Cognitive-Behavior-Therapy-TF-CBT.pdf	… Introduction This report reviews a completed feasibility study of Trauma Focused Cognitive Behavioral Therapy (TF-CBT) conducted between May 2008 and September/October 2009 in …
A trauma-informed approach to suicide prevention for the COVID-19 pandemic	G Nicoll, J Vincent, A Gajaria, J Zaheer - Psychiatry research, 2023 - Elsevier	Google Scholar via SerpApi	2023	https://www.sciencedirect.com/science/article/pii/S0165178123003578	… Yet access to trauma-informed care, education, and research … gaps and implement a trauma-informed approach to suicide … incorporate trauma-informed and trauma-specific services, …
Responses from the field: Sexual assault, domestic violence, and policing	D Coker, SS Park, J Goldscheid, T Neal… - University of Miami …, 2015 - papers.ssrn.com	Google Scholar via SerpApi	2015	https://papers.ssrn.com/sol3/papers.cfm?abstract_id=2709499	… police departments hire more women and people of color. Many respondents recommended training for police … “The criminal justice system is not trauma informed and can retraumatize …
Trauma-informed legal education: Rejecting the stigma in caring for self, client and workplace	C James - Wellbeing and transitions in law: Legal education and …, 2023 - Springer	Google Scholar via SerpApi	2023	https://link.springer.com/chapter/10.1007/978-3-031-27654-5_12	… A trauma-informed system ensures safety in the office, in WFH arrangements, … police stations. Supervisors must be experienced, available to lawyers, supportive and trauma-informed. …
Disaggregating the policing function	B Friedman - U. Pa. L. Rev., 2020 - HeinOnline	Google Scholar via SerpApi	2020	https://heinonline.org/hol-cgi-bin/get_pdf.cgi?handle=hein.journals/pnlr169&section=26	… such as civil rights suits, prosecution of police officers, elimination of qualified immunity, more … Harm is not collateral to policing, it is innate to it. We call police "crimefighters," we train …
'We need to tackle their well being first': understanding and supporting care-experienced girls in the Youth Justice System	J Staines, C Fitzpatrick, J Shaw, K Hunter - Youth Justice, 2023 - journals.sagepub.com	Google Scholar via SerpApi	2023	https://journals.sagepub.com/doi/abs/10.1177/14732254231191977	… The provision of gender-specific, trauma-informed interventions by YOTs demonstrates how … While over-reliance on the police was prominent, the nature of police interactions emerged …
Trauma Informed Support and Supervision for Child Protection Professionals: A Model for Those Working with Children who Have Experienced Trauma …	F Oates - 2022 - taylorfrancis.com	Google Scholar via SerpApi	2022	https://www.taylorfrancis.com/books/mono/10.4324/9781003026006/trauma-informed-support-supervision-child-protection-professionals-fiona-oates	… introduction and exploration of trauma informed supervision in a … The training and support needs of line supervisor and … context of this book refer to police and ambulance officers as well …
'We need to tackle their well being first': understanding and supporting care-experienced girls in the Youth Justice System	J Staines, C Fitzpatrick, J Shaw, K Hunter - Youth Justice, 2023 - journals.sagepub.com	Google Scholar via SerpApi	2023	https://journals.sagepub.com/doi/abs/10.1177/14732254231191977	… The provision of gender-specific, trauma-informed interventions by YOTs demonstrates how … While over-reliance on the police was prominent, the nature of police interactions emerged …
Trauma Informed Support and Supervision for Child Protection Professionals: A Model for Those Working with Children who Have Experienced Trauma …	F Oates - 2022 - taylorfrancis.com	Google Scholar via SerpApi	2022	https://www.taylorfrancis.com/books/mono/10.4324/9781003026006/trauma-informed-support-supervision-child-protection-professionals-fiona-oates	… introduction and exploration of trauma informed supervision in a … The training and support needs of line supervisor and … context of this book refer to police and ambulance officers as well …
Post-traumatic growth and trauma-informed care in vocational rehabilitation through the lens of the conservation of resources theory	MJ Baumunk, X Tang, SP Rumrill, S Conder… - Work, 2023 - content.iospress.com	Google Scholar via SerpApi	2023	https://content.iospress.com/articles/work/wor236014	… VRCs can also refer consumers and financially support other types of training for key skills related to the vocational goal. VRCs also consider intersectionality among consumers’ …
Understanding sexual assault survivors' perspectives on archiving qualitative data: Implications for feminist approaches to open science	R Campbell, R Goodman-Williams… - … of women quarterly, 2023 - journals.sagepub.com	Google Scholar via SerpApi	2023	https://journals.sagepub.com/doi/abs/10.1177/03616843221131546	… Survivors wanted their data used to help change policies regarding untested SAKs, train the police in trauma-informed investigation techniques, and build more supportive programs for …
Implementing Mandatory Bias Awareness Training	R Washington - 2022 - shsu-ir.tdl.org	Google Scholar via SerpApi	2022	https://shsu-ir.tdl.org/handle/20.500.11875/4165	… to 21st Century Policing and is a recommended training for all police agencies. Despite the recommendation, police agencies are slow to implement mandatory training for implicit bias. …
The lived experiences of professional school counselors who have implemented trauma-informed practices	SA Hansen - 2020 - search.proquest.com	Google Scholar via SerpApi	2020	https://search.proquest.com/openview/afeb035fc9e703e35d99295a0aea5e1d/1?pq-origsite=gscholar&cbl=18750&diss=y	… Key results of this study indicated when PSCs identify reasons for moving to a trauma-informed … may help train current and future PSCs in how to implement trauma-informed practices in …
Building a specialized model of care for youth involved in sex trafficking in child welfare: A systematic review and interviews with experts-by-experience	KP McDonald, R Fisher, J Connolly - Child Abuse & Neglect, 2023 - Elsevier	Google Scholar via SerpApi	2023	https://www.sciencedirect.com/science/article/pii/S014521342200521X	… enhanced wraparound supports and specific training for caregivers and service providers. … including addiction services, trauma-informed care, survivor-mentors, police, and case …
Trauma-Informed Education Toolkit for Screening Pediatric Victims of Sexual Abuse and Maltreatment	AM Lunde - 2018 - search.proquest.com	Google Scholar via SerpApi	2018	https://search.proquest.com/openview/16aa1715d75d297f978a7d883da85c42/1?pq-origsite=gscholar&cbl=18750	… I have been fortunate to work with amazing professionals in the arena of forensic nursing who inspire me to continue pursuing avenues to improve our trauma-informed approach to …
The traumatic impact of global human trafficking: Implications of the Salvation Army's cultural and trauma-informed services to victims	MA Smith - Global Crossroads in social welfare. Emergent issues …, 2010 - books.google.com	Google Scholar via SerpApi	2010	https://books.google.com/books?hl=en&lr=&id=X0Lyvs9xHdIC&oi=fnd&pg=PA333&dq=(+(+%22trauma+aware%22+OR+%22trauma+informed%22+OR+%22trauma+focused%22+OR+%22trauma+responsive%22+OR+%22trauma+specific%22+OR+%22trauma+violence+informed%22+)+AND+(+%22police%22+OR+%22policing%22)+AND+(train*))&ots=6UKze8uw4n&sig=_996VKO2D3N1uW1j8PcsynDqBoE	… culture and trauma informed services that may more effectively engage victims in care. … Lastly, the manual was written in a “train the trainer” format so that interested trainees could …
Towards Trauma-Informed Pastoral Care (TIPC): Development of the Model and Workshop	SYC Lee - 2023 - search.proquest.com	Google Scholar via SerpApi	2023	https://search.proquest.com/openview/f3d22d1f6d9636b8ccdb404793ca5215/1?pq-origsite=gscholar&cbl=18750&diss=y	… Since this dissertation deals with creating a model of trauma-informed pastoral care for use in the Catholic Christian tradition, it seems appropriate to use a Catholic Christian framework …
Athletes' Experiences of Addressing Maltreatment Through a Reporting Process: A Critical Narrative Analysis as Guided by Trauma-Informed Practice	S Dixon - 2023 - search.proquest.com	Google Scholar via SerpApi	2023	https://search.proquest.com/openview/93cfefb312c143cb34a0b4b1f0f51d41/1?pq-origsite=gscholar&cbl=18750&diss=y	… A critical narrative approach guided by trauma-informed … project as a (developing) traumainformed practice are offered. The … The trauma-informed practice within this study offers an …
Trauma-informed care in behavioral health services	ATI Protocol - Rockville, USA: Substance Abuse and Mental Health …, 2014 - refugees.org	Google Scholar via SerpApi	2014	https://www.refugees.org/wp-content/uploads/2022/02/sma14-4816.pdf	… of traumainformed services. It provides an overview of specific trauma-informed intervention … in becoming trauma informed and in creating a trauma-informed organization and workforce…
Responding to homicide and shooting scenes	J Jannetta - Washington, DC: Urban Institute, 2019 - urban.org	Google Scholar via SerpApi	2019	https://www.urban.org/sites/default/files/publication/99613/responding_to_homicide_and_shooting_scenes_a_review_of_procedural_justice_practice_in_the_us.pdf	… The team of trainers attended a fiveday train-the-trainers session provided by Chicago Police … The Philadelphia Police Department has adopted a trauma-informed policing framework …
To charge or not to charge? Police decisions in Canadian sexual assault cases and the relevance of rape myths	AC Salerno-Ferraro, S Jung - Police practice and research, 2022 - Taylor & Francis	Google Scholar via SerpApi	2022	https://www.tandfonline.com/doi/abs/10.1080/15614263.2021.2002150	… to adapt formal training for police towards a broader lens of trauma-informed services. … 2019) in taking a trauma-informed approach to assist police on improving their response to victims …
Crisis Management and Trauma-Informed School Counseling	K McDonald, E Fenderson - School Counselors as Practitioners, 2024 - taylorfrancis.com	Google Scholar via SerpApi	2024	https://www.taylorfrancis.com/chapters/edit/10.4324/9781003400417-8/crisis-management-trauma-informed-school-counseling-kathy-mcdonald-erica-fenderson	… that the police were … trauma-informed lens: California: In 2020, California passed legislation that requires schools to provide traumainformed practices and policies, including training for …
GANGS AND CHILD CRIMINAL EXPLOITATION	GE ROBINSON - The Child Protection Handbook E-Book, 2024 - books.google.com	Google Scholar via SerpApi	2024	https://books.google.com/books?hl=en&lr=&id=xHPsEAAAQBAJ&oi=fnd&pg=PA139&dq=(+(+%22trauma+aware%22+OR+%22trauma+informed%22+OR+%22trauma+focused%22+OR+%22trauma+responsive%22+OR+%22trauma+specific%22+OR+%22trauma+violence+informed%22+)+AND+(+%22police%22+OR+%22policing%22)+AND+(train*))&ots=6fQu5IcxY8&sig=F9SgVAF9jA3qEfpMqyOVLsjnkqo	… A trauma-informed approach to working with victims of CCE is necessary for safeguarding … from assisting in police investigations, a failure to cooperate during police interview is often …
The role of cultural competence in trauma-informed agencies and services	VH Jackson - Trauma responsive child welfare systems, 2018 - Springer	Google Scholar via SerpApi	2018	https://link.springer.com/chapter/10.1007/978-3-319-64602-2_4	… are becoming more trauma informed, this chapter examines the trauma-focused question of … as an inextricable component to achieve a trauma-informed mission toward the safety, …
A Trauma-informed Understanding of Online Offending: Adult Losses from Adolescent Searches	G Hudson-Allez - 2023 - books.google.com	Google Scholar via SerpApi	2023	https://books.google.com/books?hl=en&lr=&id=2JjTEAAAQBAJ&oi=fnd&pg=PA1967&dq=(+(+%22trauma+aware%22+OR+%22trauma+informed%22+OR+%22trauma+focused%22+OR+%22trauma+responsive%22+OR+%22trauma+specific%22+OR+%22trauma+violence+informed%22+)+AND+(+%22police%22+OR+%22policing%22)+AND+(train*))&ots=pEIDP7Zux9&sig=nqxWJW1bIHoj-TM19J55Qum10wM	… Off I went again to train in applied forensic psychology, to have a greater understanding of … had all been seized by the police during an early morning raid by six police officers due to his …
Community Dialogue and Needs Assessment for Trauma Informed Systems of Care for Resettled African Refugee Youth in New Hampshire	MV Porche, LR Fortuna, S Rosenberg - Wellesley Centers for …, 2009 - academia.edu	Google Scholar via SerpApi	2009	https://www.academia.edu/download/46111004/RefugeeNeedsAssessmentReport.pdf	… If my kids are not listening to me and the teachers and the police all sided with the kids, they … Generalized training for teachers and administrators might include information to help …
Responding to sexual assault on campus: What can Canadian universities learn from US law and policy?	EA Sheehy, D Gilbert - … in Elizabeth Quinlan, Andrea Quinlan, Curtis …, 2015 - papers.ssrn.com	Google Scholar via SerpApi	2015	https://papers.ssrn.com/sol3/papers.cfm?abstract_id=2641844	… who seek police intervention and co-operate with police … is therefore trauma-informed sexual assault training for all … sexual assault complaints (Creating Trauma-Informed Services, 2015)…
The role of cultural competence in trauma-informed agencies and services	VH Jackson - Trauma responsive child welfare systems, 2018 - Springer	Google Scholar via SerpApi	2018	https://link.springer.com/chapter/10.1007/978-3-319-64602-2_4	… are becoming more trauma informed, this chapter examines the trauma-focused question of … as an inextricable component to achieve a trauma-informed mission toward the safety, …
A Trauma-informed Understanding of Online Offending: Adult Losses from Adolescent Searches	G Hudson-Allez - 2023 - books.google.com	Google Scholar via SerpApi	2023	https://books.google.com/books?hl=en&lr=&id=2JjTEAAAQBAJ&oi=fnd&pg=PA1967&dq=(+(+%22trauma+aware%22+OR+%22trauma+informed%22+OR+%22trauma+focused%22+OR+%22trauma+responsive%22+OR+%22trauma+specific%22+OR+%22trauma+violence+informed%22+)+AND+(+%22police%22+OR+%22policing%22)+AND+(train*))&ots=pEIDP7Zuxb&sig=hnBq94oSgYemA_Uj_Q-AyQgdnjo	… Off I went again to train in applied forensic psychology, to have a greater understanding of … had all been seized by the police during an early morning raid by six police officers due to his …
Community Dialogue and Needs Assessment for Trauma Informed Systems of Care for Resettled African Refugee Youth in New Hampshire	MV Porche, LR Fortuna, S Rosenberg - Wellesley Centers for …, 2009 - academia.edu	Google Scholar via SerpApi	2009	https://www.academia.edu/download/46111004/RefugeeNeedsAssessmentReport.pdf	… If my kids are not listening to me and the teachers and the police all sided with the kids, they … Generalized training for teachers and administrators might include information to help …
Responding to sexual assault on campus: What can Canadian universities learn from US law and policy?	EA Sheehy, D Gilbert - … in Elizabeth Quinlan, Andrea Quinlan, Curtis …, 2015 - papers.ssrn.com	Google Scholar via SerpApi	2015	https://papers.ssrn.com/sol3/papers.cfm?abstract_id=2641844	… who seek police intervention and co-operate with police … is therefore trauma-informed sexual assault training for all … sexual assault complaints (Creating Trauma-Informed Services, 2015)…
The Issue	W ARE - 2023 - ourcommons.ca	Google Scholar via SerpApi	2023	https://www.ourcommons.ca/Content/Committee/441/FEWO/Brief/BR12336098/br-external/EFRYHopeAndHelpForWomen-Brief-e.pdf	… as of 2012, Peel Regional Police Vice Unit conducted over half … approximately 85% of survivors do not report to the police. … skill development supported by trauma-informed staff. Bonnie …
Implementing an Organizational Trauma-Informed Approach to Olympic Sites: An Urgent Priority to Protect Elite Athlete Well-being During Olympic Games …	J McMahon, KR McGannon - American Behavioral Scientist, 2024 - journals.sagepub.com	Google Scholar via SerpApi	2024	https://journals.sagepub.com/doi/abs/10.1177/00027642241261253	… trauma aware, and practices are not trauma-informed, unintended “unsafe” responses may result. To contextualize our rationale for an organizational trauma-informed … trauma-informed …
Development and evaluation of a training program for interpreters in the field of trauma-focused cognitive behavioral therapy	LRF Müller, ML Herold, J Unterhitzenberger… - Frontiers in …, 2023 - frontiersin.org	Google Scholar via SerpApi	2023	https://www.frontiersin.org/articles/10.3389/fpsyg.2023.1148690/full	… is a scarcity of evaluated training programs that prepare language mediators to translate during psychotherapy developed specifically for this patient group, for instance trauma-focused …
Responding to the challenges and barriers unique to rural Appalachian sexual assault nurse examiner programs	S Treat, P Vanhook, K Wallace… - Journal of forensic …, 2022 - journals.lww.com	Google Scholar via SerpApi	2022	https://journals.lww.com/forensicnursing/fulltext/2022/09000/responding_to_the_challenges_and_barriers_unique.3.aspx	… SANE-A training for nonprofit organizations offering free … trauma-informed care expert who partnered with HELP SARA to develop a 2-hour online course titled “Trauma-Informed Policing…
What happens when sexual assault kits go untested? A focal concerns analysis of suspect identification and police pre-arrest decisions	BA Campbell, W Wells, WR King - Journal of criminal justice, 2021 - Elsevier	Google Scholar via SerpApi	2021	https://www.sciencedirect.com/science/article/pii/S0047235221000702	… police agencies across the United States are investing in efforts to implement victim-centered and trauma-informed … -term knowledge of trauma-informed investigative techniques and …
Over-policed and under-protected: Police violence as a symptom and cause of urban violence in America's Black communities	JA Densley - Public health, mental health, and mass atrocity …, 2021 - taylorfrancis.com	Google Scholar via SerpApi	2021	https://www.taylorfrancis.com/chapters/edit/10.4324/9781003105084-7/policed-protected-james-densley	… the police, the best tools available—robust data collection and analysis, crisis intervention train… Beyond trauma-informed policing practices, law enforcement personnel can be trained to …
Equitable suicide prevention for youth impacted by the juvenile legal system	JI Meza, S Snyder, C Shanholtz - Frontiers in psychiatry, 2022 - frontiersin.org	Google Scholar via SerpApi	2022	https://www.frontiersin.org/articles/10.3389/fpsyt.2022.994514/full	… this intercept, we recommend compulsory trauma-informed training for all first responders/… to racist policing practices (25). In addition, we recommend the training of police officers in …
Addressing school violence through interdisciplinary systems change	S Kinsella, N Wood - Can We Ensure Safe Schools?: A …, 2019 - books.google.com	Google Scholar via SerpApi	2019	https://books.google.com/books?hl=en&lr=&id=xkmCDwAAQBAJ&oi=fnd&pg=PA37&dq=(+(+%22trauma+aware%22+OR+%22trauma+informed%22+OR+%22trauma+focused%22+OR+%22trauma+responsive%22+OR+%22trauma+specific%22+OR+%22trauma+violence+informed%22+)+AND+(+%22police%22+OR+%22policing%22)+AND+(train*))&ots=_Kp7y-2lCS&sig=U6x8JcN071vRzfXjuXVF0lh0LY0	… a leader in school-based policing and trains school police officers. Regarding arming teachers… The Aces Connection is a website that provides a trauma informed toolkit with information …
Understanding and responding early to childhood trauma	S Marans - The International Journal of Psychoanalysis, 2023 - Taylor & Francis	Google Scholar via SerpApi	2023	https://www.tandfonline.com/doi/abs/10.1080/00207578.2023.2213529	… Police officials were particularly disturbed by the vast number of children encountered in police calls for service that never received any form of trauma-informed intervention or care. …
IX and “trauma-focused” investigations: The good, the bad, and the ugly.	D Davis, EF Loftus - 2019 - psycnet.apa.org	Google Scholar via SerpApi	2019	https://psycnet.apa.org/journals/mac/8/4/403/	… We devote considerable attention to the nature of trauma-focused interviewing and the way in which these four categories of concerns are reflected in the training for such interviews …
Recidivism Rates and Its Correlation to Mathematics and Reading Comprehension Among Detention Center Juveniles Who Participate in Trauma Informed …	I Collins - 2020 - search.proquest.com	Google Scholar via SerpApi	2020	https://search.proquest.com/openview/86afc3f04deaba14d7ff52bee017685f/1?pq-origsite=gscholar&cbl=44156	In this study rates of recidivism and their relationship with mathematics and reading comprehension will be analyzed. In the literature, a full comprehensive study of high school …
INCREASING TRAUMA-INFORMED PRACTICES IN A HIGH POVERTY ELEMENTARY SCHOOL	BV DeBoer, AM Boardman - Alleviating the Educational Impact of …, 2020 - books.google.com	Google Scholar via SerpApi	2020	https://books.google.com/books?hl=en&lr=&id=q2DxDwAAQBAJ&oi=fnd&pg=PA157&dq=(+(+%22trauma+aware%22+OR+%22trauma+informed%22+OR+%22trauma+focused%22+OR+%22trauma+responsive%22+OR+%22trauma+specific%22+OR+%22trauma+violence+informed%22+)+AND+(+%22police%22+OR+%22policing%22)+AND+(train*))&ots=r7hyYmGxoc&sig=lJA48KTbzeT0GSMSeKxzS2Qzmaw	… ly greater records of police contact and more numerous … are accessible to all and to provide trainings, coaching, and other … related to trauma and trauma-informed teaching under the title …
Clinical Consultation During a Trauma-Focused Cognitive Behavioral Therapy Community-Based Learning Collaborative: Examination of Consultation Content …	GS Woodard, AS Cheng, DA Phillips… - Child …, 2023 - journals.sagepub.com	Google Scholar via SerpApi	2023	https://journals.sagepub.com/doi/abs/10.1177/10775595231222645	… This study examined provider engagement in consultation and the content and strategies used during consultation following training in Trauma-focused Cognitive Behavioral Therapy (…
Key components of building a successful victim notification protocol	N Busch-Armendariz, C Sulley - 2015 - repositories.lib.utexas.edu	Google Scholar via SerpApi	2015	https://repositories.lib.utexas.edu/bitstreams/cc539fb4-e9f5-4179-bc50-4367e3a6f2ab/download	… funding for the Houston Police Department to form a … innovative, sensitive, and trauma-informed model of victim notification. … materials and fund additional training for law enforcement (eg…
Sexual assault: women's voices on the health impacts of not being believed by police	K McQueen, J Murphy-Oikonen, A Miller… - BMC women's health, 2021 - Springer	Google Scholar via SerpApi	2021	https://link.springer.com/article/10.1186/s12905-021-01358-6	… in trauma informed care can increase sexual assault reporting by supporting survivors and advocating for sensitive treatment from the police. … Sensitivity training for police officers that …
Policy Implications and Recommendations	K Sapp - … Trauma Disorder Among Offending Populations: In …, 2024 - Springer	Google Scholar via SerpApi	2024	https://link.springer.com/chapter/10.1007/978-3-031-61157-5_6	… resources, implementing widespread trauma-informed care training for correctional staff, … These programs cover topics such as trauma-informed policing practices, trauma-informed …
Clinical Consultation During a Trauma-Focused Cognitive Behavioral Therapy Community-Based Learning Collaborative: Examination of Consultation Content …	GS Woodard, AS Cheng, DA Phillips… - Child …, 2023 - journals.sagepub.com	Google Scholar via SerpApi	2023	https://journals.sagepub.com/doi/abs/10.1177/10775595231222645	… This study examined provider engagement in consultation and the content and strategies used during consultation following training in Trauma-focused Cognitive Behavioral Therapy (…
Key components of building a successful victim notification protocol	N Busch-Armendariz, C Sulley - 2015 - repositories.lib.utexas.edu	Google Scholar via SerpApi	2015	https://repositories.lib.utexas.edu/bitstreams/cc539fb4-e9f5-4179-bc50-4367e3a6f2ab/download	… funding for the Houston Police Department to form a … innovative, sensitive, and trauma-informed model of victim notification. … materials and fund additional training for law enforcement (eg…
Sexual assault: women's voices on the health impacts of not being believed by police	K McQueen, J Murphy-Oikonen, A Miller… - BMC women's health, 2021 - Springer	Google Scholar via SerpApi	2021	https://link.springer.com/article/10.1186/s12905-021-01358-6	… in trauma informed care can increase sexual assault reporting by supporting survivors and advocating for sensitive treatment from the police. … Sensitivity training for police officers that …
Affective Solidarity and Trauma-Informed Possibilities: A Comparative Analysis of the Classroom and the Clinic 1	K Prasad, P Prasad - Trauma-Informed Pedagogy in Higher …, 2023 - taylorfrancis.com	Google Scholar via SerpApi	2023	https://www.taylorfrancis.com/chapters/edit/10.4324/9781003260776-7/affective-solidarity-trauma-informed-possibilities-kriti-prasad-pritha-prasad	… he was murdered by white police officer Derek Chauvin, has … And finally: What does it mean to be trauma-informed in our … ; 4) providing training for instructors to intervene during …
Madison Police Department Policy & Procedure Ad Hoc Committee Final Report	KA Findley, G Gelembiuk, T Brown… - Univ. of Wisconsin …, 2019 - papers.ssrn.com	Google Scholar via SerpApi	2019	https://papers.ssrn.com/sol3/papers.cfm?abstract_id=3472126	… Recommendation 37 [OIR #25]: MPD should implement the Special Community/Police Task Force Recommendation to train detectives and officers in the use of trauma informed …
Silence after stops? Assessing youth disclosure of police encounters	DB Jackson, DC Semenza, A Testa… - Journal of research on …, 2022 - Wiley Online Library	Google Scholar via SerpApi	2022	https://onlinelibrary.wiley.com/doi/abs/10.1111/jora.12683	… of the need for social support strategies (including sensitive, trauma-informed ways to facilitate disclosure) to buffer the potentially adverse repercussions of youth–police encounters. …
Changing the narrative: Exploring how music therapy can assist adolescents dealing with race-based traumatic stress	S Holly - Trauma-Informed Music Therapy, 2022 - taylorfrancis.com	Google Scholar via SerpApi	2022	https://www.taylorfrancis.com/chapters/edit/10.4324/9781003200833-9/changing-narrative-exploring-music-therapy-assist-adolescents-dealing-race-based-traumatic-stress-stephanie-holly	… Reform may include schools conducting training for anti-racial … by the police in the previous months. The student told the therapist that his own father had been killed by the police when …
Police Officer Years of Service: Does It Play a Role in Officer Displays of Empathy?	R Jeffries - 2021 - search.proquest.com	Google Scholar via SerpApi	2021	https://search.proquest.com/openview/8bef254271d6d38ea19aec8c95fed92b/1?pq-origsite=gscholar&cbl=18750&diss=y	… cooperation by engaging in trauma informed responses. … police officer misperceptions surrounding violence, it is necessary to train officers on the importance of victim treatment by police…
SWAT Everywhere?	B Jenkins, T Semple, C Bennell, L Huey - HeinOnline	Google Scholar via SerpApi	2024	https://heinonline.org/hol-cgi-bin/get_pdf.cgi?handle=hein.journals/policejl95&section=27	… a trauma informed training model is pivotal (Jones, 2020). This would involve two key aspects: … , police organizations should also train their officers and new recruits in trauma-informed …
Knucwénte-kuc re stsmémelt. s-kuc trauma-informed education for Indigenous children in foster care	S Johnson - Canadian Social Work Review/Revue Canadienne De …, 2014 - JSTOR	Google Scholar via SerpApi	2014	https://www.jstor.org/stable/43486319	… It addresses trauma-informed education of Secwepemc children, and other Indigenous … curricula, zero tolerance for racism, trauma-informed support, stability and safety in foster homes …
Responding to the health needs of survivors of human trafficking: a systematic review	S Hemmings, S Jakobowitz, M Abas, D Bick… - BMC health services …, 2016 - Springer	Google Scholar via SerpApi	2016	https://link.springer.com/article/10.1186/s12913-016-1538-8	… healthcare that is trauma-informed and culturally sensitive to … in respect of police referrals and argued that calling police or … However if it is necessary to call police services, then this …
Promoting safe and equitable police-youth interactions: Recommendations from young people and policing personnel	RL Fix, DB Jackson - 2024 - researchsquare.com	Google Scholar via SerpApi	2024	https://www.researchsquare.com/article/rs-4215259/latest	… , there is a need for policing personnel to learn how to … 50 police representing multiple ranks/roles. Results indicated that both young people and policing personnel view four policing …
Trauma-Informed Co-Parenting: How a Shift in Compulsory Divorce Education to Reflect New Brain Development Research Can Promote Both Parents' and …	K Oehme, AJ Ferraro, N Stern, LS Panisch… - U. Haw. L. Rev., 2016 - HeinOnline	Google Scholar via SerpApi	2016	https://heinonline.org/hol-cgi-bin/get_pdf.cgi?handle=hein.journals/uhawlr39&section=6	… Without ensuring that co-parent education is adequately trauma-informed, … trauma-informed, and describes the legislative and policy changes that can bring about a trauma-informed co-…
Improving Law Enforcement Responses to Gender-Based Violence: Domestic And International Perspectives (Chapter 19)	C Bettinger-Lopez, T Ezer - … Policing, Society, and Communication …, 2020 - papers.ssrn.com	Google Scholar via SerpApi	2020	https://papers.ssrn.com/sol3/papers.cfm?abstract_id=3697459	… the police. It is the state’s responsibility to ensure that law enforcement response is effective, trauma-informed, and free from bias. While many survivors are reluctant to turn to the police, …
Unpacking police endorsement of myths surrounding intimate partner violence against women: formation and implications	L Nørgaard Madsen… - Violence against women, 2024 - journals.sagepub.com	Google Scholar via SerpApi	2024	https://journals.sagepub.com/doi/abs/10.1177/10778012241238243	… Police, focusing on improving police response to IPV victims by implementing trauma-informed police … trained IPV experts across all police districts to train police officers in victim trauma …
Anti-oppressive practice in rural/small Indigenous communities: An intersectional and trauma-informed approach to decolonial Praxis	DD Bleau - Rural and Northern Social Work Practice …, 2022 - opentextbooks.uregina.ca	Google Scholar via SerpApi	2022	https://opentextbooks.uregina.ca/ruralandnorthernsocialworkpractice/chapter/5-anti-oppressive-practice-in-rural-small-indigenous-communities-an-intersectional-and-trauma-informed-approach-to-decolonial-praxis/	… social work praxis—the act of enacting, implementing or applying a form of practice—within Indigenous communities is to incorporate and implement a decolonized, trauma-informed, …
A Message from the President	SL Stanley Jr - msu.edu	Google Scholar via SerpApi	2024	https://msu.edu/ourcommitment/_assets/documents/2021-04-27-rvsm-strategic-plan.pdf	… programs, policies, and training for RVSM services and prevention. … We will foster a trauma-informed culture that responds … with survivors who wish to report the assault to the police. …
A systematic literature review of specialist policing of rape and serious sexual offences	CT Dalton, S Barrett, MAH Horvath, K Davies - International Criminology, 2022 - Springer	Google Scholar via SerpApi	2022	https://link.springer.com/article/10.1007/s43576-022-00062-1	… for specialist training for officers to conduct interviews in a trauma-informed manner to avoid … revictimisation and addressing the presence of rape myth acceptance (RMA) in the police. …
The case for Youth Police Initiative: interdependent fates and the power of peace	NR Fischer - 2020 - taylorfrancis.com	Google Scholar via SerpApi	2020	https://www.taylorfrancis.com/books/mono/10.4324/9781351203517/case-youth-police-initiative-nina-rose-fischer	… The contrast of the trauma-informed behavior of the police responding to the woman dealing with domestic violence informed me that the type of training officers receive really matters. …
Expanding the scope of forensic and other services for justice-involved veterans	J Rosenthal, AK Finlay - The journal of the American Academy of …, 2022 - ncbi.nlm.nih.gov	Google Scholar via SerpApi	2022	https://www.ncbi.nlm.nih.gov/pmc/articles/PMC8885734/	… partnered efforts to train VA and community police officers (96… between VJO and local VA police. Currently, the VA Law … recommend that VA offer trauma-informed training to clinical …
Trauma-Informed Health Care: A Reflective Guide for Improving Care and Services	K Treisman - 2024 - books.google.com	Google Scholar via SerpApi	2024	https://books.google.com/books?hl=en&lr=&id=-mbHEAAAQBAJ&oi=fnd&pg=PA1977&dq=(+(+%22trauma+aware%22+OR+%22trauma+informed%22+OR+%22trauma+focused%22+OR+%22trauma+responsive%22+OR+%22trauma+specific%22+OR+%22trauma+violence+informed%22+)+AND+(+%22police%22+OR+%22policing%22)+AND+(train*))&ots=PdqKMd4H_W&sig=g4EOcgCkZOI2YAyxuttyeh-aJRY	… Is it enough to just train people in trauma-informed ideas and values? 7.10. What are some of the benefits and strengths of trauma-informed practice and organizational cultural change …
Facilitating meaningful contact in adoption and fostering: a trauma-informed approach to planning, assessing and good practice	L Sydney, E Price - 2014 - books.google.com	Google Scholar via SerpApi	2014	https://books.google.com/books?hl=en&lr=&id=IbHEAwAAQBAJ&oi=fnd&pg=PP2&dq=(+(+%22trauma+aware%22+OR+%22trauma+informed%22+OR+%22trauma+focused%22+OR+%22trauma+responsive%22+OR+%22trauma+specific%22+OR+%22trauma+violence+informed%22+)+AND+(+%22police%22+OR+%22policing%22)+AND+(train*))&ots=ykq6iPkc9M&sig=Mbr7W_xg7hLx9jjrfRiFStmLkxo	… because his parents had barely fed him, had witnessed his mother being beaten to the point of unconsciousness by his father, experienced the family home being raided by the police, …
A Call for Trauma-Informed Understanding at Colleges and Universities	A Concepcion, K Nadolski - Trauma Informed Classrooms, 2021 - brill.com	Google Scholar via SerpApi	2021	https://brill.com/downloadpdf/book/9789004465367/BP000017.pdf	… professionals, internal or external, provide training for faculty and administrators on what it means to be trauma-informed when interacting with students and developing curriculum that …
Police officer knowledge of and attitudes to opioid overdose and naloxone administration: an evaluation of police training in Scotland	P Hillen, EM Speakman, M Jamieson… - Policing and …, 2024 - Taylor & Francis	Google Scholar via SerpApi	2024	https://www.tandfonline.com/doi/abs/10.1080/10439463.2024.2367142	… , and train and support officers to respond to the emergent public health role of policing. The … the Chief Constable of Police Scotland to mandate that all Police Scotland Officers routinely …
Anti-Trafficking Education: Sites of care, knowledge, and power	AI Fukushima, A Hill, J Suchland - Anti-trafficking review, 2021 - antitraffickingreview.org	Google Scholar via SerpApi	2021	https://antitraffickingreview.org/index.php/atrjournal/article/view/573	… of trauma-informed care pushes against systems that too often criminalise first, before (if ever) caring for people. Moreover, trauma-informed … digital scenes to train police officers and …
Exploring How Best to Teach Trauma-Informed Care in Undergraduate Medical Education	JL Young - 2023 - prism.ucalgary.ca	Google Scholar via SerpApi	2023	https://prism.ucalgary.ca/bitstreams/26195705-e429-4e53-8412-5622aebbfd19/download	Trauma-informed care (TIC) is an approach that recognizes the potential for patients to have experienced trauma and requires care to be sensitive and adaptive to this; ongoing calls to …
Integrating a trauma-informed psychological intervention for PTSD among PLWH on the Friendship Bench in Zimbabwe: a mixed methods formative study	R Verhey - 2018 - scholar.sun.ac.za	Google Scholar via SerpApi	2018	https://scholar.sun.ac.za/handle/10019.1/105234	… other CMD emphasizes the need for a trauma-informed intervention. Furthermore, the low … to train them to deliver trauma-informed care. This thesis recommends a trauma-informed …
Staff Training for Non-Correctional Employees Working with Justice-Involved Women	HA Jama - 2022 - sophia.stkate.edu	Google Scholar via SerpApi	2022	https://sophia.stkate.edu/otd_projects/57/	… involved people intentionally use trauma-informed care, this project revealed that organizations still benefited from foundational trauma-informed care training and inclusive practices. …
Community violence as a population health issue: Proceedings of a workshop	J Alper, D Thompson - 2017 - books.google.com	Google Scholar via SerpApi	2017	https://books.google.com/books?hl=en&lr=&id=FmUoDwAAQBAJ&oi=fnd&pg=PR1&dq=(+(+%22trauma+aware%22+OR+%22trauma+informed%22+OR+%22trauma+focused%22+OR+%22trauma+responsive%22+OR+%22trauma+specific%22+OR+%22trauma+violence+informed%22+)+AND+(+%22police%22+OR+%22policing%22)+AND+(train*))&ots=Z1yMF33I8E&sig=46hVI_GjBZeVBS_vTgQGfdiSP5Y	… system violence intervention programs; trauma-informed policing; and the evidence base … police being called by a ticket agent who said a young man did not pay his fare to board a train…
Policing and overuse of the juvenile justice system	M Jindal - Pediatrics, 2023 - publications.aap.org	Google Scholar via SerpApi	2023	https://publications.aap.org/pediatrics/article-abstract/151/Supplement%201/e2022057267G/191010	… Authority developed a program to train officers on how to work … police contact as an adverse childhood experience, standardize screening of police encounters using a trauma-informed …
Creating Trauma Focused Educational Milieus	T Fraser - Relational Child and Youth Care Practice, 2015 - source.sheridancollege.ca	Google Scholar via SerpApi	2015	https://source.sheridancollege.ca/fahcs_comm_publ/3/	… train ing. These sup ports are par a mount so we can imple ment evi denced based and prom is ing trauma focused … When Artyon was found by the police, it became appar ent that he …
Integrating a trauma-informed psychological intervention for PTSD among PLWH on the Friendship Bench in Zimbabwe: a mixed methods formative study	R Verhey - 2018 - scholar.sun.ac.za	Google Scholar via SerpApi	2018	https://scholar.sun.ac.za/handle/10019.1/105234	… other CMD emphasizes the need for a trauma-informed intervention. Furthermore, the low … to train them to deliver trauma-informed care. This thesis recommends a trauma-informed …
Staff Training for Non-Correctional Employees Working with Justice-Involved Women	HA Jama - 2022 - sophia.stkate.edu	Google Scholar via SerpApi	2022	https://sophia.stkate.edu/otd_projects/57/	… involved people intentionally use trauma-informed care, this project revealed that organizations still benefited from foundational trauma-informed care training and inclusive practices. …
Community violence as a population health issue: Proceedings of a workshop	J Alper, D Thompson - 2017 - books.google.com	Google Scholar via SerpApi	2017	https://books.google.com/books?hl=en&lr=&id=FmUoDwAAQBAJ&oi=fnd&pg=PR1&dq=(+(+%22trauma+aware%22+OR+%22trauma+informed%22+OR+%22trauma+focused%22+OR+%22trauma+responsive%22+OR+%22trauma+specific%22+OR+%22trauma+violence+informed%22+)+AND+(+%22police%22+OR+%22policing%22)+AND+(train*))&ots=Z1yMF33I8H&sig=MqJ3WoPq1SRBK4LDZTU3-1g-O-o	… system violence intervention programs; trauma-informed policing; and the evidence base … police being called by a ticket agent who said a young man did not pay his fare to board a train…
Policing and overuse of the juvenile justice system	M Jindal - Pediatrics, 2023 - publications.aap.org	Google Scholar via SerpApi	2023	https://publications.aap.org/pediatrics/article-abstract/151/Supplement%201/e2022057267G/191010	… Authority developed a program to train officers on how to work … police contact as an adverse childhood experience, standardize screening of police encounters using a trauma-informed …
Why Trauma Matters to Delaware	L Brower - Delaware Journal of Public Health, 2016 - ncbi.nlm.nih.gov	Google Scholar via SerpApi	2016	https://www.ncbi.nlm.nih.gov/pmc/articles/PMC8389782/	… ’s journey toward becoming trauma-informed, from the … by other systems: they encounter police and face arrest and … Team (CIT) training for law enforcement that includes training on …
Drabble, LA, Jones, SR, and Brown, V.(2013). Advancing Trauma-Informed Systems Change in a Family Drug Treatment Court Context. Journal of Social Work …	L Drabble - researchgate.net	Google Scholar via SerpApi	2024	https://www.researchgate.net/profile/Laurie-Drabble/publication/272121979_Advancing_Trauma-Informed_Systems_Change_in_a_Family_Drug_Treatment_Court_Context/links/5726abfb08aee491cb3f10e4/Advancing-Trauma-Informed-Systems-Change-in-a-Family-Drug-Treatment-Court-Context.pdf?_sg%5B0%5D=started_experiment_milestone&origin=journalDetail	… importance of trauma-informed and trauma-specific services and … associated with a trauma-informed systems assessment and … Results underscore the relevance of trauma-informed …
Understanding the outcome of police safeguarding notifications to social services in South Wales	K Ford, A Newbury, Z Meredith, J Evans… - The Police …, 2020 - journals.sagepub.com	Google Scholar via SerpApi	2020	https://journals.sagepub.com/doi/abs/10.1177/0032258X19836144	… The application of a trauma-informed approach to policing may allow officers to better understand the demands of complex welfare cases, and enable them to work in a more supportive …
Unpacking racial/ethnic disparities in emotional distress among adolescents during witnessed police stops	DB Jackson, J Del Toro, DC Semenza, A Testa… - Journal of Adolescent …, 2021 - Elsevier	Google Scholar via SerpApi	2021	https://www.sciencedirect.com/science/article/pii/S1054139X21001063	… and facilitate positive police–youth relations. This may entail enhanced training for police to engage with youth in a manner that is developmentally appropriate and trauma informed. …
Procedural justice in homicide and shooting scene response	JP Center - 2019 - urban.org	Google Scholar via SerpApi	2019	https://www.urban.org/sites/default/files/publication/99611/procedural_justice_in_homicide_and_shooting_scene_response_executive_summary_0.pdf	… groups with 27 police personnel (including police chiefs, assistant … Once you have such a framework, you can cross-train your … ∎ Similarly, departments employing a trauma-informed …
Trauma-Aware Professional Development and the Impact on Middle School Teachers' Perception of Student Behaviors	CM Wilson-Albright - 2023 - search.proquest.com	Google Scholar via SerpApi	2023	https://search.proquest.com/openview/6622751c0e2b91543b16f239966244d1/1?pq-origsite=gscholar&cbl=18750&diss=y	… school teachers after participating in trauma- aware professional development opportunities. … result of this research are that TRAUMA-AWARE PROFESSIONAL DEVELOPMENT 5 more …
Police responses to people with disability	L Dowse, S Rowe, E Baldry, M Baker - 2021 - researchgate.net	Google Scholar via SerpApi	2021	https://www.researchgate.net/profile/Simone-Rowe/publication/355382976_Police_responses_to_people_with_disability/links/616e07f1b90c51266269e176/Police-responses-to-people-with-disability.pdf	… response to people with disability has focussed on enhanced training for police. This … cultural awareness,247, 248 including being decolonised,249 and it must be trauma informed.…
Reducing the use of seclusion and restraint in psychiatric emergency and adult inpatient services—improving patient-centered care	JB Wale, GS Belkin, R Moon - The Permanente Journal, 2011 - thepermanentejournal.org	Google Scholar via SerpApi	2011	https://www.thepermanentejournal.org/doi/pdf/10.7812/TPP/10-159?download=true	… more patient centered and trauma informed. Interdisciplinary … HHC hired sensory modulation experts to train HHC staff at … ; 2) training modules for hospital police were created to clarify …
8. Creating trauma-informed mental healthcare in the UK	A Sweeney, S Clement, B Filson… - … and trauma-informed …, 2018 - books.google.com	Google Scholar via SerpApi	2018	https://books.google.com/books?hl=en&lr=&id=DhAAEAAAQBAJ&oi=fnd&pg=PA34&dq=(+(+%22trauma+aware%22+OR+%22trauma+informed%22+OR+%22trauma+focused%22+OR+%22trauma+responsive%22+OR+%22trauma+specific%22+OR+%22trauma+violence+informed%22+)+AND+(+%22police%22+OR+%22policing%22)+AND+(train*))&ots=uKPz8-ovn-&sig=C03keE-Tp9N8OkW4seIUxp9JpHk	… care, the police, social services and voluntary sector services (such as … trauma-informed services throughout its adult division. Its TIA has been to develop a pathway of care and to train …
The Impact of Racism and Violence on Communities	National Academies of Sciences … - … Violence as a …, 2017 - ncbi.nlm.nih.gov	Google Scholar via SerpApi	2017	https://www.ncbi.nlm.nih.gov/books/NBK441708/	… police being called by a ticket agent who said a young man did not pay his fare to board a train… However, looking at this young man's experiences through a trauma-informed lens would …
Trauma-informed librarianship: Guidance for libraries with and without social workers	EA Wahler - Journal of the Australian Library and Information …, 2023 - Taylor & Francis	Google Scholar via SerpApi	2023	https://www.tandfonline.com/doi/abs/10.1080/24750158.2023.2255942	… plan for strengthening the trauma-informed approach of the library. This plan might include steps such as training for staff, adding public programming on trauma-informed approaches, …
200 Level: Foundation Block Knowledge & Skill Reinforcement Lab: Key Issues & Trauma-informed Practice	T Guide - 2018 - calswec.berkeley.edu	Google Scholar via SerpApi	2018	https://calswec.berkeley.edu/sites/default/files/tg_key_issues_trau_inf_pract_6.30.2018.pdf	… Common Core curriculum and training for new child welfare workers in California is designed to be generalizable across the state, cover basic child welfare knowledge and skills and is …
Facing Reality: The Need for Trauma-Focused Care in the Juvenile Justice System	AE Bochte - JL & Soc. Deviance, 2014 - HeinOnline	Google Scholar via SerpApi	2014	https://heinonline.org/hol-cgi-bin/get_pdf.cgi?handle=hein.journals/lawsodi8&section=7	… Mary witnessed drug and alcohol abuse as well as seeing police put her foster mom into … facility, more focus on trauma-informed care for children and traumainformed training for staff is …
Youth justice in Australia: Themes from recent inquiries	G Clancey, S Wang, B Lin - Trends and issues in crime and …, 2020 - search.informit.org	Google Scholar via SerpApi	2020	https://search.informit.org/doi/abs/10.3316/informit.447563988248416	… by police in Australia is lagging behind the progress made in other jurisdictions, it must be noted that the base rate of young people proceeded against by police in … of a trauma-informed …
Cultural responsivity	A Moreland-Capuia, A Moreland-Capuia - … systems to be trauma-informed …, 2019 - Springer	Google Scholar via SerpApi	2019	https://link.springer.com/chapter/10.1007/978-3-030-19208-2_2	This chapter explores current research demonstrating the deadly psychological, physiologic, and physical impact of chronic stress from conditions like racism. The meaning of culture …
Where's my kit? An overview of attrition in sexual assault cases	KA McGill, K Pusey… - Sexual assault kits and …, 2022 - api.taylorfrancis.com	Google Scholar via SerpApi	2022	https://api.taylorfrancis.com/content/chapters/edit/download?identifierName=doi&identifierValue=10.4324/9781003186816-4&type=chapterpdf	… ing police officer discretion from this crucial stage of case attrition. As part of The Promise Initiative, the Mobile Police Department also implemented training for … a trauma-informed police …
Evaluation of the Lewisham Trauma Informed Group Work Programme	A Whittaker, D Harvey, B Shepherd - 2021 - openresearch.lsbu.ac.uk	Google Scholar via SerpApi	2021	https://openresearch.lsbu.ac.uk/item/8y963	… training for staff, while 36 young people were provided with the intervention, which included TAU combined with environmental modifications, additional trauma training for … the police …
Trauma-informed principles in group therapy, psychodrama, and organizations: Action methods for leadership	S Giacomucci - 2023 - taylorfrancis.com	Google Scholar via SerpApi	2023	https://www.taylorfrancis.com/books/mono/10.4324/9781003277859/trauma-informed-principles-group-therapy-psychodrama-organizations-scott-giacomucci	… of psychodrama to a trauma-informed knowledge base on the … incorporate SAMHSA’s trauma-informed principles into their … This book will empower leaders to put trauma-informed care …
Trauma-informed psychological supports when natural disasters come	Y Williams - Victimology: A Comprehensive Approach to Forensic …, 2022 - Springer	Google Scholar via SerpApi	2022	https://link.springer.com/chapter/10.1007/978-3-031-12930-8_9	… Next, community and interagency workers should train for emergency preparedness. This may entail community and school psychologists engaging in ongoing training opportunities for …
The Community Resiliency Model (CRM) and Law Enforcement	J Wallace - Building Resilience to Trauma, 2023 - taylorfrancis.com	Google Scholar via SerpApi	2023	https://www.taylorfrancis.com/chapters/edit/10.4324/9781003140887-11/community-resiliency-model-crm-law-enforcement-jennifer-wallace	… As we evaluated trauma-informed interviewing courses available … also sent through the CRM Teacher Training for their roles as CRM … We encourage other police training facilities and …
Trauma without borders: The necessity for school-based interventions in treating unaccompanied refugee minors	D Franco - Child and adolescent social work journal, 2018 - Springer	Google Scholar via SerpApi	2018	https://link.springer.com/article/10.1007/s10560-018-0552-6	… Clinical implications of culturally responsive and trauma-informed treatment of URM in schools … research and culturally responsive, trauma-informed interventions for URM in schools. …
The Establishment and Sustainment of Trauma-informed Culture Perspectives of Trauma-sensitive Principals in Elementary Public Schools	ER Foreman - 2024 - mavmatrix.uta.edu	Google Scholar via SerpApi	2024	https://mavmatrix.uta.edu/edleadershippolicy_dissertations/2/	… This study demonstrates to policy leaders what resources would benefit schools as they become trauma-informed. This study adds to the literature on trauma-informed educational …
Trauma Responsive Approaches in Education: A Review of the Current Literature to Address the Pandemic	D Garcia - 2022 - search.proquest.com	Google Scholar via SerpApi	2022	https://search.proquest.com/openview/a83f8d47b7d6caa09174ca65d813a86c/1?pq-origsite=gscholar&cbl=18750&diss=y	… trauma-informed approaches in schools are discussed to provide an overview of the current state of trauma-informed … Trauma training for teachers and appropriate staff is imperative …
The embodiment of complex trauma in domestic minor sex trafficking victims and the dangers of misidentification	K McGuire - Journal of Human Behavior in the Social Environment, 2019 - Taylor & Francis	Google Scholar via SerpApi	2019	https://www.tandfonline.com/doi/abs/10.1080/10911359.2018.1543630	… I argue that trauma-informed services are crucial when … Police reports were frequently made about Nicole running away … We can train system partners to be trauma-informed, avoid …
17 Programs and Practices to Promote a Safe Campus: Alternatives to School Policing and Punitive Practices	T Bartlett, LE Law, D Schugurensky, MJ Díaz… - The Urban …, 2024 - Springer	Google Scholar via SerpApi	2024	https://link.springer.com/article/10.1007/s11256-023-00669-2	… , policing, and justice, most recently spurred by the public murder of George Floyd by police … US states to pass more than 140 new police oversight and reform laws, and several school …
From the roots of trauma to the flowering of trauma-informed care	D Jayasundara, H El-Jarrah, C Dabby, D Ahmed - 2020 - api-gbv.org	Google Scholar via SerpApi	2020	https://api-gbv.org/wp-content/uploads/2020/02/000-TMWF-Report-1-21-20.pdf	… Our survivors are reluctant to call the police even when they need to. They do not know what … The agency has a mechanism in place to train new staff and volunteers in trauma-informed …
Unspeakable: Preaching and Trauma-Informed Theology	S Travis - 2021 - books.google.com	Google Scholar via SerpApi	2021	https://books.google.com/books?hl=en&lr=&id=kEc3EAAAQBAJ&oi=fnd&pg=PR7&dq=(+(+%22trauma+aware%22+OR+%22trauma+informed%22+OR+%22trauma+focused%22+OR+%22trauma+responsive%22+OR+%22trauma+specific%22+OR+%22trauma+violence+informed%22+)+AND+(+%22police%22+OR+%22policing%22)+AND+(train*))&ots=AQiu4ch7Tv&sig=m-Y2AzVnmp7BrZZwSem11yJmkFE	… A central task of trauma-informed preaching is to call into question our familiar theological frameworks—testing and adjusting them in order to account for the trauma that remains despite…
The Experience of Clinical Staff Who Provide Trauma-Specific Treatment in US Juvenile Detention Centers	C Rawlings - 2022 - search.proquest.com	Google Scholar via SerpApi	2022	https://search.proquest.com/openview/a0219726e3301cdca199ddfb96193a45/1?pq-origsite=gscholar&cbl=18750&diss=y	… trauma-specific treatment in juvenile justice facilities, specifically focusing on their experiences with regard to the process of effective trauma-specific … a trauma-informed approach and …
School law enforcement officer perceptions of developmentally oriented training	B Scheuermann, G Billingsley… - Policing: A Journal of …, 2021 - academic.oup.com	Google Scholar via SerpApi	2021	https://academic.oup.com/policing/article-abstract/15/4/2283/6339985	… Based on the largely positive responses and comments from over 400 SROs, we provide recommendations for policy makers considering similar specialized training for SROs. …
To confront sexual violence, we must train non-forensic experts to perform medico-legal evaluations	R Mishori, K Naimer, T McHale… - … , Science and the …, 2022 - journals.sagepub.com	Google Scholar via SerpApi	2022	https://journals.sagepub.com/doi/abs/10.1177/00258024211029075	… medico-legal assessments, case management, police investigations and prosecutions—is a … not only face long waits in accessing trauma-focused care, but biological evidence may be …
Considerations in designing trauma-focused interventions for displaced Afghan women	AA Ramos - Frontiers in Global Women's Health, 2023 - frontiersin.org	Google Scholar via SerpApi	2023	https://www.frontiersin.org/articles/10.3389/fgwh.2022.893957/full	… by inadequate and complicit lack of policing, as well as the lack … serve more as introductory training for clinicians rather than … help supplement more intensive trauma-focused therapies. …
Raymond Arnold Winbush aka Tikari Bioko, PhD, Research Professor	T McGee - api.taylorfrancis.com	Google Scholar via SerpApi	2024	https://api.taylorfrancis.com/content/books/mono/download?identifierName=doi&identifierValue=10.4324/9781003152842&type=googlepdf	… Natasha Pratt-Harris gives a compelling argument to support the need for encompassing training for police officers that include instruction in the communities they serve. Her assertion …
Treatment of a commercially sexually abused girl using trauma-focused cognitive behavioral therapy and legal interventions	MC Kenny, CE Helpingstine… - Clinical Case …, 2019 - journals.sagepub.com	Google Scholar via SerpApi	2019	https://journals.sagepub.com/doi/abs/10.1177/1534650118800809	This case study describes the use of trauma-focused cognitive behavioral therapy (TF-CBT) and legal interventions for a 16-year-old girl who was the victim of commercial sexual …
Preventing future terrorism: Intervening on youth radicalization	A Siegel, S Brickman, Z Goldberg… - … perspective on disasters …, 2019 - Springer	Google Scholar via SerpApi	2019	https://link.springer.com/chapter/10.1007/978-3-030-15872-9_19	… We adopt a trauma-informed perspective for examining the various risk factors for youth … , put a violent extremism strategy in place, train police and military, and participate in multilateral …
Child abuse and the church: A call for prevention, treatment, and training	VI Vieth, BJ Tchividjian, DF Walker… - Journal of Psychology …, 2012 - journals.sagepub.com	Google Scholar via SerpApi	2012	https://journals.sagepub.com/doi/abs/10.1177/009164711204000407	… Trauma-focused CBT is a leading empirically supported … him or her in addition to informing the police. Tchivdjian con- … , respond to, and train others to comprehensively address child …
Raymond Arnold Winbush aka Tikari Bioko, PhD, Research Professor	T McGee - api.taylorfrancis.com	Google Scholar via SerpApi	2024	https://api.taylorfrancis.com/content/books/mono/download?identifierName=doi&identifierValue=10.4324/9781003152842&type=googlepdf	… Natasha Pratt-Harris gives a compelling argument to support the need for encompassing training for police officers that include instruction in the communities they serve. Her assertion …
Treatment of a commercially sexually abused girl using trauma-focused cognitive behavioral therapy and legal interventions	MC Kenny, CE Helpingstine… - Clinical Case …, 2019 - journals.sagepub.com	Google Scholar via SerpApi	2019	https://journals.sagepub.com/doi/abs/10.1177/1534650118800809	This case study describes the use of trauma-focused cognitive behavioral therapy (TF-CBT) and legal interventions for a 16-year-old girl who was the victim of commercial sexual …
Preventing future terrorism: Intervening on youth radicalization	A Siegel, S Brickman, Z Goldberg… - … perspective on disasters …, 2019 - Springer	Google Scholar via SerpApi	2019	https://link.springer.com/chapter/10.1007/978-3-030-15872-9_19	… We adopt a trauma-informed perspective for examining the various risk factors for youth … , put a violent extremism strategy in place, train police and military, and participate in multilateral …
Child abuse and the church: A call for prevention, treatment, and training	VI Vieth, BJ Tchividjian, DF Walker… - Journal of Psychology …, 2012 - journals.sagepub.com	Google Scholar via SerpApi	2012	https://journals.sagepub.com/doi/abs/10.1177/009164711204000407	… Trauma-focused CBT is a leading empirically supported … him or her in addition to informing the police. Tchivdjian con- … , respond to, and train others to comprehensively address child …
Arts & trauma informed care within homelessness services: the development of arts-based cooperatives as a route into employment	C Gilliver - 2016 - iimhl.com	Google Scholar via SerpApi	2016	http://www.iimhl.com/files/docs/20170908.pdf	… • Trauma training for all staff including administrative & … Some of the results of the trauma informed approach include the … provision of training to the Police including Mental Health First …
Trauma-Informed Pedagogy in Higher Education: A Faculty Guide for Teaching and Learning	E Stromberg - 2023 - books.google.com	Google Scholar via SerpApi	2023	https://books.google.com/books?hl=en&lr=&id=PrK0EAAAQBAJ&oi=fnd&pg=PT7&dq=(+(+%22trauma+aware%22+OR+%22trauma+informed%22+OR+%22trauma+focused%22+OR+%22trauma+responsive%22+OR+%22trauma+specific%22+OR+%22trauma+violence+informed%22+)+AND+(+%22police%22+OR+%22policing%22)+AND+(train*))&ots=H7xVhmKefl&sig=VPyv0MuaCSmTGLEUUyApKOE4wnk	… Participants were provided the training for free with the … critique as disciplinary boundary policing, they do acknowledge … much guidance for what a trauma-informed pedagogy for higher …
Identifying best practices for “Safe Harbor” legislation to protect child sex trafficking victims: Decriminalization alone is not sufficient	ES Barnert, S Abrams, VF Azzi, G Ryan, R Brook… - Child abuse & …, 2016 - Elsevier	Google Scholar via SerpApi	2016	https://www.sciencedirect.com/science/article/pii/S0145213415003609	… is through the police. The important thing is that there is a trauma-informed response and it … Providing sufficient, effective training for police officers was cited by all participants as a …
Using a Trauma-Informed Lens to Understand and Implement Evidence-Based Practices with Children Experiencing Disruptive Behavior in School and Beyond	L Augimeri, E Rajca, M Verpoort… - Working with Trauma …, 2018 - taylorfrancis.com	Google Scholar via SerpApi	2018	https://www.taylorfrancis.com/chapters/edit/10.4324/9780429423017-8/using-trauma-informed-lens-understand-implement-evidence-based-practices-children-experiencing-disruptive-behavior-school-beyond-leena-augimeri-erin-rajca-monique-verpoort-andrea-blackman-margaret-walsh	… The EARL-PC was specifically designed for educators and police to help ascertain if the … Establishing a peer support network in which educators can access training, consultation, and …
Intervening with children and families exposed to violence (Part I)	S Marans - Journal of Infant, Child, and Adolescent Psychotherapy, 2014 - Taylor & Francis	Google Scholar via SerpApi	2014	https://www.tandfonline.com/doi/abs/10.1080/15289168.2014.951274	… of increasing the trauma-informed approaches that each of … And training for clinicians on police procedures, basic issues … and children that received this police-mental health response …
Sexual violence survivors' experiences with the police and willingness to report future victimization	K Lorenz, C Jacobsen - Women & Criminal Justice, 2024 - Taylor & Francis	Google Scholar via SerpApi	2024	https://www.tandfonline.com/doi/abs/10.1080/08974454.2021.1985045	… Training for officers particularly in the area of sexual assault investigations has proven difficult and often ineffective, and trauma-informed training contradicts the goals of police work (…
Recommended mental health practices for individuals interacting with US police, court, jail, probation, and parole systems	JE Johnson, N Ramezani, J Viglione… - Psychiatric …, 2024 - Am Psychiatric Assoc	Google Scholar via SerpApi	2024	https://ps.psychiatryonline.org/doi/abs/10.1176/appi.ps.20230029	… Trauma-informed care, settings, or services Staff understand that many individuals with … Mental health training for correctional staff c Mental health training for correctional staff, such as …
Trauma-Informed Considerations for Direct-Service Practitioners and Organizations Supporting Central American Unaccompanied Minors: Perspectives from Key …	B Rosado - 2018 - cdr.lib.unc.edu	Google Scholar via SerpApi	2018	https://cdr.lib.unc.edu/concern/masters_papers/5712m8739	… The use and adoption of trauma-informed approaches is one way to address their trauma … on unaccompanied youth and examines trauma-informed practice-based and organizational …
Health and Justice: Experiences of the forensic medical examination after sexual assault	S Manning, H Rattray-Te Mana - Forensic Science International: Reports, 2022 - Elsevier	Google Scholar via SerpApi	2022	https://www.sciencedirect.com/science/article/pii/S2665910722000433	… healthcare and evidence for police investigation and prosecution. For … Their practice needed to be trauma-informed and patient-… This affirms the importance of specialist training for FME …
Listening to 'Leading Voices': Using expert insight to identify challenges to, and suggestions for the improvement of, rape investigation and prosecution in England and …	BA Hine, AD Murphy, E Williams… - Challenges in criminal …, 2022 - taylorfrancis.com	Google Scholar via SerpApi	2022	https://www.taylorfrancis.com/chapters/edit/10.4324/9781003143321-9/listening-leading-voices-benjamin-hine-anthony-murphy-emma-williams-bimsara-kennath-widanaralalage	… Third, to implement improved training for officers and … to ensure that the police have a trauma-informed approach to … the process more trauma informed, supportive and empowering. …
Trauma-informed Treatment Practices with Bronx-residing LGBTQIA+ BIPOC: An Initial Study	FRF Pelay - 2022 - search.proquest.com	Google Scholar via SerpApi	2022	https://search.proquest.com/openview/af30d7300df7870ba2d8e2902bcf5c6b/1?pq-origsite=gscholar&cbl=18750&diss=y	… The keeping of their police records as confidential would benefit further … of trauma-informed treatment practices, it could encourage these agencies to employ sensitivity training for their …
A qualitative study of school social workers called to deliver trauma informed care during a school crisis	ML McKee - 2018 - search.proquest.com	Google Scholar via SerpApi	2018	https://search.proquest.com/openview/683d759c9b49ad5f0b6da9d158a90dc4/1?pq-origsite=gscholar&cbl=18750&diss=y	… part of the Train-the Trainer model utilized in the school district to train staff members in CPI … The distinction between utilizing a trauma-informed approach and trauma-informed …
Creating a university strategic plan to address relationship violence and sexual misconduct (RVSM): An application of principles-focused evaluation at Michigan State …	R Campbell, A Munford, CA Moylan… - Violence against …, 2023 - journals.sagepub.com	Google Scholar via SerpApi	2023	https://journals.sagepub.com/doi/abs/10.1177/10778012221130106	… to train our staff in best practices for trauma-informed care and … a trauma-informed culture: we will foster a trauma-informed … to report the assault to the police. Co-locating the interview …
Reconsidering police in schools	R King, M Schindler - Contexts, 2021 - journals.sagepub.com	Google Scholar via SerpApi	2021	https://journals.sagepub.com/doi/abs/10.1177/15365042211058122	… training for street patrol as other police officers but are stationed in a school building. Since they are affiliated with the local police … in de-escalation, trauma-informed practices, and …
The benefits and impacts of mandatory charging in Ontario: Perceptions of abused women, service providers and police	H Johnson, DE Conners - 2017 - ruor.uottawa.ca	Google Scholar via SerpApi	2017	https://ruor.uottawa.ca/handle/10393/37546	… for training for police in a number of areas including the dynamics and psychological effects of abuse, trauma-informed … I believe that more training for police officers could help. Having …
Principals as Change Agents in the Advancement of Trauma-Informed Practices in Elementary Schools	S Cornell - 2023 - search.proquest.com	Google Scholar via SerpApi	2023	https://search.proquest.com/openview/7a5a1e3755c0306daa95d38837d25a91/1?pq-origsite=gscholar&cbl=18750&diss=y	… Schools Act of 2022, states would be allowed certain funds to train school staff on trauma-informed practices in public elementary and secondary schools. According to this bill, …
How to Handle With Care: Working Suggestions from Across the United States	WL Samford - 2023 - books.google.com	Google Scholar via SerpApi	2023	https://books.google.com/books?hl=en&lr=&id=EZHYEAAAQBAJ&oi=fnd&pg=PT4&dq=(+(+%22trauma+aware%22+OR+%22trauma+informed%22+OR+%22trauma+focused%22+OR+%22trauma+responsive%22+OR+%22trauma+specific%22+OR+%22trauma+violence+informed%22+)+AND+(+%22police%22+OR+%22policing%22)+AND+(train*))&ots=YLDnu7zmpW&sig=yGbGUqdqwa9xnNfR8QOiHie--ew	… We now know in order to create trauma informed … train all of the officers from the 3 allied police departments in our jurisdiction, as well as the troopers from our local state police …
Reconsidering police in schools	R King, M Schindler - Contexts, 2021 - journals.sagepub.com	Google Scholar via SerpApi	2021	https://journals.sagepub.com/doi/abs/10.1177/15365042211058122	… training for street patrol as other police officers but are stationed in a school building. Since they are affiliated with the local police … in de-escalation, trauma-informed practices, and …
The benefits and impacts of mandatory charging in Ontario: Perceptions of abused women, service providers and police	H Johnson, DE Conners - 2017 - ruor.uottawa.ca	Google Scholar via SerpApi	2017	https://ruor.uottawa.ca/handle/10393/37546	… for training for police in a number of areas including the dynamics and psychological effects of abuse, trauma-informed … I believe that more training for police officers could help. Having …
Principals as Change Agents in the Advancement of Trauma-Informed Practices in Elementary Schools	S Cornell - 2023 - search.proquest.com	Google Scholar via SerpApi	2023	https://search.proquest.com/openview/7a5a1e3755c0306daa95d38837d25a91/1?pq-origsite=gscholar&cbl=18750&diss=y	… Schools Act of 2022, states would be allowed certain funds to train school staff on trauma-informed practices in public elementary and secondary schools. According to this bill, …
Towards Race Centered Trauma-Informed Professional Learning for White Teachers: A Literature Review	SCDA Readhead - 2022 - search.proquest.com	Google Scholar via SerpApi	2022	https://search.proquest.com/openview/41888df42f8fc4da82c40b280d9d6e46/1?pq-origsite=gscholar&cbl=18750&diss=y	… who previously denied its presence as instances of police brutality towards Black people (the … trauma-informed teaching practices, bringing in professional learning opportunities to train …
Trauma-Informed Educational Leadership: A Case Study	R Scott - 2023 - digitalcommons.kennesaw.edu	Google Scholar via SerpApi	2023	https://digitalcommons.kennesaw.edu/educleaddoc_etd/41/	… , continuous support from educational leadership, and organizational change in school policy, practice, and mindset, contributing to the growing body of literature on trauma-informed …
Mental health and law enforcement professionals: Trauma history, psychological symptoms, and impact of providing services to child sexual abuse survivors.	VM Follette, MM Polusny, K Milbeck - … psychology: Research and …, 1994 - psycnet.apa.org	Google Scholar via SerpApi	1994	https://psycnet.apa.org/fulltext/1994-41445-001.html	… of psychological symptoms, trauma specific symptoms, and … the unique investigative experiences of police officers. The … of education and training for professionals providing services …
Trauma-Informed Psychotherapy for BIPOC Communities: Decolonizing Mental Health	PK Sodhi - 2024 - books.google.com	Google Scholar via SerpApi	2024	https://books.google.com/books?hl=en&lr=&id=D8YUEQAAQBAJ&oi=fnd&pg=PP1&dq=(+(+%22trauma+aware%22+OR+%22trauma+informed%22+OR+%22trauma+focused%22+OR+%22trauma+responsive%22+OR+%22trauma+specific%22+OR+%22trauma+violence+informed%22+)+AND+(+%22police%22+OR+%22policing%22)+AND+(train*))&ots=_GIxcN3Axe&sig=EUoFpEC22YRFpmNfH2kQTo33RzM	… Thus, this book will highlight the connection between decolonizing psychotherapeutic practices via trauma-informed, anti-racist, anti-oppressive, and culturally responsive constructs. As …
Restorative justice and therapeutic jurisprudence	Z Qi - The encyclopedia of rural crime, 2022 - bristoluniversitypressdigital.com	Google Scholar via SerpApi	2022	https://bristoluniversitypressdigital.com/display/book/9781529222036/ch065.xml	… , such as trauma-informed care in policing, may reduce the … For instance, local police departments must participate in … should be set forth to train the personnel and staff involved in the …
Preparing teacher candidates for trauma-informed practices	EC Brown, A Freedle, NL Hurless, RD Miller… - Urban …, 2022 - journals.sagepub.com	Google Scholar via SerpApi	2022	https://journals.sagepub.com/doi/abs/10.1177/0042085920974084	… Evaluating foundational professional development training for trauma-informed approaches in schools. Psychological Services, 16(1), 95–102. https://doi.org/10.1037/ser0000312 …
Cultivating Trauma-informed Practice in Student Affairs	TR Shalka - 2023 - books.google.com	Google Scholar via SerpApi	2023	https://books.google.com/books?hl=en&lr=&id=wPbUEAAAQBAJ&oi=fnd&pg=PT5&dq=(+(+%22trauma+aware%22+OR+%22trauma+informed%22+OR+%22trauma+focused%22+OR+%22trauma+responsive%22+OR+%22trauma+specific%22+OR+%22trauma+violence+informed%22+)+AND+(+%22police%22+OR+%22policing%22)+AND+(train*))&ots=Y45DlN0P6q&sig=iUWnKChlVEoJvGTFqJWRY1uP_po	… With the advent of train travel and ultimately train accidents, the concept of railway spine … we're aspiring to in a trauma-informed system is not just imagining someone's experience, but …
Mindfulness training for primary care for Portuguese-speaking immigrants: A pilot study	M Trombka, TB Creedon, M Demarzo, LT Cuoco… - Frontiers in …, 2021 - frontiersin.org	Google Scholar via SerpApi	2021	https://www.frontiersin.org/articles/10.3389/fpsyt.2021.664381/full	… MTPC is an 8-week, primary care-adapted, referral-based, insurance-reimbursable, trauma-informed MBI that is fully integrated into a healthcare system. The study also examined …
Perceptions of police response to domestic violence in Puerto Rico: Law 54 and human rights	CK Medina, JM Becker, LK Negroni - Journal of human rights and social …, 2020 - Springer	Google Scholar via SerpApi	2020	https://link.springer.com/article/10.1007/s41134-020-00123-3	… of domestic violence training for the general police. As a result, the general … police on a monthly basis to discuss gender justice, providing workshops to inform police of trauma-informed …
A Mixed-Methods Exploration Study on Trauma-Informed Practices Used to Dismantle the School-to-Prison Pipeline in Public and Private Schools in the City …	JL Gabrian - 2021 - search.proquest.com	Google Scholar via SerpApi	2021	https://search.proquest.com/openview/3f2c2a1fa9ec015359d711d0c7a6a8f1/1?pq-origsite=gscholar&cbl=18750&diss=y	… trauma-informed. Using an ANOVA, the researcher analyzed survey questions. This analysis found there is no difference in their level of understanding as it pertains to trauma-informed …
Increasing Support for Victims of Sexual Assault through the Adoption of a Victim-Centered Approach to Police Investigations	K Brooks - 2019 - ir.lib.uwo.ca	Google Scholar via SerpApi	2019	https://ir.lib.uwo.ca/oip/69/	… for police officers aims to increase their knowledge surrounding victim-centered, trauma-informed … This policing organization currently provides training for officers on how to properly …
OVERVIEW OF TRAUMA-INFORMED PRINCIPLES FOR FOSTERING INTERPERSONAL COMMUNITY WITH A FOCUS ON INNOVATION OF ACUTE ADULT …	BA Mays - 2024 - scholarshare.temple.edu	Google Scholar via SerpApi	2024	https://scholarshare.temple.edu/handle/20.500.12613/10336	… a trauma-informed network of community organizations that would include a range of community organizations like police … together to disseminate trauma-informed care throughout its …
Adolescent traumatic and disenfranchised grief: Adapting an evidence-based intervention for Black and Latinx youths in schools	S Dutil - Children & Schools, 2019 - academic.oup.com	Google Scholar via SerpApi	2019	https://academic.oup.com/cs/article-abstract/41/3/179/5514037	… the significant need for trauma-informed care and grief counseling … Adaptations to the model of trauma-focused cognitive-- … The social worker provided brief training for teachers during a …
How Authentic Professional Development and Instructional Coaching Support the Successful Implementation of Trauma-Informed Practices	M Hoskins - 2023 - search.proquest.com	Google Scholar via SerpApi	2023	https://search.proquest.com/openview/577ddff6e5252c4095f4b0a433dd2312/1?pq-origsite=gscholar&cbl=18750&diss=y	… When she was a teenager, her father, a local police officer, was … the successful implementation of trauma-informed practices at two … need to implement trauma-informed practices and the …
Research watch: trauma-informed mental health care and avoiding exclusion of people with a psychosis diagnosis from trauma therapies	S Holttum - Mental Health and Social Inclusion, 2021 - emerald.com	Google Scholar via SerpApi	2021	https://www.emerald.com/insight/content/doi/10.1108/MHSI-02-2021-0006/full/html	… One paper reports ideas of service users and family members for trauma-informed mental … services for psychosis about practices of trauma-informed care. Both papers feature themes …
Trauma-informed faculty interactions with graduate students	TR Shalka, T Piva, K Legg - Promoting Meaningful Student-Faculty … - taylorfrancis.com	Google Scholar via SerpApi	2024	https://www.taylorfrancis.com/chapters/edit/10.4324/9781003296508-9/trauma-informed-faculty-interactions-graduate-students-tricia-shalka-taylor-piva-kaitlin-legg	… students may be exposed to trauma by virtue of their train‑ ing. For example, fields such as … with news of Black Americans murdered by police or Asian Americans physically beaten …
Digital shadows: confronting the rise of technology-facilitated sexual violence and the quest for systemic solutions	M Sorochinski, E Borukhov - Contemporary Justice Review, 2024 - Taylor & Francis	Google Scholar via SerpApi	2024	https://www.tandfonline.com/doi/abs/10.1080/10282580.2024.2363429	… It urges immediate, multi-pronged action against TFSV, including training for legal and law … of training amongst police: [Police] should be trained to be trauma informed when working …
Inuit suicide prevention strategy strives to save lives	L Eggertson - 2016 - Can Med Assoc	Google Scholar via SerpApi	2016	https://www.cmaj.ca/content/188/12/861.short	… health, education, social services and policing are traumainformed and culturally safe. Protecting … , sharing of best suicide prevention practices and train-the-trainer programs in suicide …
Intimate Partner Violence Screenings: a Quality Improvement Project to Enhance Trauma Informed Services at an Integrated Primary Care Clinic: A Portfolio	C Helldobler - 2016 - digitalcollections.ohsu.edu	Google Scholar via SerpApi	2016	https://digitalcollections.ohsu.edu/record/2999/files/3802_etd.pdf	… The purpose of the project described here was to improve trauma-informed practices by piloting the implementation of IPV screenings in an integrated primary care and behavioral …
Supervision for advocacy: Supporting self-care	KJ Farkas, JR Romaniuk - Society Register, 2021 - commons.case.edu	Google Scholar via SerpApi	2021	https://commons.case.edu/facultyworks/339/	… This paper suggests the use of trauma informed care in … of supervision experienced early in their own training. In contrast, … awareness of abuses by the police and right-wing politicians …
Policing the (post) colonial body: The Covid-19 lockdown in South Africa	A Reed, Z Xaso - Anthropology Southern Africa, 2022 - Taylor & Francis	Google Scholar via SerpApi	2022	https://www.tandfonline.com/doi/abs/10.1080/23323256.2022.2101498	… communityoriented policing approach that prioritises compassion and trauma-informed practices … to stop commuters from taking the train. This confrontation quickly escalated and led to …
Review and Recommendations to Strengthen University of Minnesota Police Department (UMPD) Alignment with Campus Community Expectations and Values	C Alexander - 2021 - conservancy.umn.edu	Google Scholar via SerpApi	2021	https://conservancy.umn.edu/bitstream/handle/11299/218090/2021_Report_to_Strengthen_UMPD_Alignment_with_UMN_Expectations.pdf?sequence=1	… police stress and burnout and currently trains on topics of implicit and explicit bias, management and leadership, centered around 21st Century Policing… a strong trauma-informed care …
From trauma to resiliency: Trauma-informed practices for working with children, families, schools, and communities	SN Ritblatt, A Hokoda - 2022 - books.google.com	Google Scholar via SerpApi	2022	https://books.google.com/books?hl=en&lr=&id=8zx_EAAAQBAJ&oi=fnd&pg=PT9&dq=(+(+%22trauma+aware%22+OR+%22trauma+informed%22+OR+%22trauma+focused%22+OR+%22trauma+responsive%22+OR+%22trauma+specific%22+OR+%22trauma+violence+informed%22+)+AND+(+%22police%22+OR+%22policing%22)+AND+(train*))&ots=UUtyjzJ7I7&sig=REvvhgxodfKKsQt72iasHMOCV4Q	… and to train professionals to work with traumatized populations utilizing trauma-informed practices. … by creating and implementing trauma-informed programs within diverse communities. …
" Everybody Loses": Understanding Police Roles and Perceptions of Domestic Violence Calls	A Fulambarker - Journal of Qualitative Criminal Justice & …, 2020 - assets.pubpub.org	Google Scholar via SerpApi	2020	https://assets.pubpub.org/2a9i7wv2/040c2096-c38d-4c01-a23a-b7e7d851633f.pdf	… To better understand police response to domestic violence, it is useful to consider the … lens of role theory, this study focuses on police officers’ perceptions of their role in responding to …
Joining the circle: Identifying key ingredients for effective police collaboration within Indigenous communities	C Nilson, B Mantello - 2019 - securitepublique.gc.ca	Google Scholar via SerpApi	2019	https://www.securitepublique.gc.ca/cnt/rsrcs/pblctns/2019-jtc/index-en.aspx?wbdisable=true	… Respondents felt that there isn’t enough cultural training for police, and what is offered is sometimes not mandatory, is offered by uninterested/non-Indigenous trainers or online, and is …
Sustainable development of trust and police presence in schools: Implications for school safety policy	B Janković, V Cvetković, Z Ivanović, A Ivanov… - Journal of Liberty and …, 2023 - ceeol.com	Google Scholar via SerpApi	2023	https://www.ceeol.com/search/article-detail?id=1209995	… police officers performing the duties of a school police officer, 47.2% have completed specialized training for performing the duties of a school police … school policing be trauma-informed…
Trauma informed social work practice with adults	J Bigmore, A Trim, S Kleipoedszus, S Lee… - Social Work Practice …, 2023 - torrossa.com	Google Scholar via SerpApi	2023	https://www.torrossa.com/gs/resourceProxy?an=5543076&publisher=FZ7200#page=44	This chapter explores the importance of understanding the impact of trauma in working with adults in social care practice. The chapter aims to enable you to start your journey towards …
… with the need for connection and safety: Examining how group home child and youth care counsellors in Alberta experience the enactment of trauma-informed …	QD Schwickrath - 2021 - researchgate.net	Google Scholar via SerpApi	2021	https://www.researchgate.net/profile/Quinn-Schwickrath/publication/363542049_Beginning_with_the_Need_for_Connection_and_Safety_Examining_How_Group_Home_Child_and_Youth_Care_Counsellors_in_Alberta_Experience_the_Enactment_of_Trauma-Informed_Care_Beginning_with_the_Need_for_Conn/links/63222a88071ea12e36328783/Beginning-with-the-Need-for-Connection-and-Safety-Examining-How-Group-Home-Child-and-Youth…	… Trauma-informed care (TIC), an organizational framework aimed at creating healing … trauma-informed knowledge, develop the appropriate mindset, and perform the trauma-informed …
Reporting sexual assault to the police: Victim experiences and the potential for procedural justice	KP Lorenz - 2017 - indigo.uic.edu	Google Scholar via SerpApi	2017	https://indigo.uic.edu/articles/thesis/Reporting_Sexual_Assault_to_the_Police_Victim_Experiences_and_the_Potential_for_Procedural_Justice/10843904/files/19350419.pdf	… of the police contribute to victims’ decision to report sexual assault to the police. Results … of mistreatment and expressed negative views of the police tended to not report the assault. …
Evaluation of the implementation of a railway critical incident management and support protocol to help train drivers cope with accidents and suicides	C Bardon, L Dargis, B Mishara - Journal of Occupational and …, 2021 - journals.lww.com	Google Scholar via SerpApi	2021	https://journals.lww.com/joem/fulltext/2021/08000/evaluation_of_the_implementation_of_a_railway.16.aspx	… process of the train crew. Peer support … police or the manager during the investigation; having to wait a long time before being evacuated from the scene; being ordered to move the train …
Problem of Practice	C DeSena-Jacobs - researchgate.net	Google Scholar via SerpApi	2024	https://www.researchgate.net/profile/Cassie-Desena-Jacobs/publication/343876496_Beacon_Training_for_Schools/links/5f45bdb4299bf13404f6ef99/Beacon-Training-for-Schools	… Beacon also trains teachers and school police officers to build relationships with students, which promotes healthy emotional relationships and shifts from punitive discipline policies (…
Managing in the contemporary world: rape victims' and supporters' experiences of barriers within the police and the health care system in Tanzania	PS Muganyizi, L Nyström, P Axemo… - Journal of …, 2011 - journals.sagepub.com	Google Scholar via SerpApi	2011	https://journals.sagepub.com/doi/abs/10.1177/0886260510393006	… between the police and the health care system, as well as specific training for professionals … in the formal social networks such as the police or health care services, or to people in the …
Trauma-informed practice: Exploring the role of adverse life experiences on the behaviour of offenders and the effectiveness of associated criminal justice …	A Bradley - 2017 - search.proquest.com	Google Scholar via SerpApi	2017	https://search.proquest.com/openview/b12415ba229c9a34a4a0ff6c439efbb0/1?pq-origsite=gscholar&cbl=51922&diss=y	… the findings of this research advocate for a trauma-informed penal approach. The findings of this … for a greater recognition of trauma and the need for a trauma-informed penal approach. …
Prana in Prison: An Analysis of Teacher-Student Dynamics in the Teaching of Trauma-Informed, Mindfulness-Based Yoga to Incarcerated Youth in Atlanta, Georgia	V Tchakarov - 2021 - scholarworks.gsu.edu	Google Scholar via SerpApi	2021	https://scholarworks.gsu.edu/rs_theses/62/	… In chapter three I will shift my attention to the trauma-informed mindfulnessbased yoga (… non-profit organization that provides trauma-informed yoga classes to marginalized populations, …
NI ACE Conference 2019	NI Executive - 2019 - niopa.qub.ac.uk	Google Scholar via SerpApi	2019	https://niopa.qub.ac.uk/bitstream/NIOPA/10247/1/NI%20ACE%20Conference%202019%20-%20Full%20Report.pdf	… practice capacity building training with 350 frontline police … Together, the Welsh Police model of trauma informed practice. • … what this means to a trauma informed police service at 3am. …
Dignity-Infused and Trauma-Informed, Contemplative Pedagogy for Preventing Moral Injury and Promoting Wellbeing	S Simola - Humanistic Management Journal, 2024 - Springer	Google Scholar via SerpApi	2024	https://link.springer.com/article/10.1007/s41463-024-00179-7	… Third, trauma-informed (TI) teaching and a prospective alternative, that of contemplative pedagogy (CP), are evaluated for their potential in the teaching-related prevention of MI and …
Exploring the Need for Trauma-Informed Trainings Within the School Setting to Support Refugees and Immigrants of Mexico	A Salinas - 2022 - search.proquest.com	Google Scholar via SerpApi	2022	https://search.proquest.com/openview/ccd14ccd56d14c5c6f32fc5b6f97a09e/1?pq-origsite=gscholar&cbl=18750&diss=y	… The results of the study are significant as it may identify a need for trauma and traumainformed training for teachers within the school setting. This can lead to teachers being more aware …
Developing trauma-specific social work for commercially sexually exploited children: a model of practice	SD Santos - 2017 - sfsu-dspace.calstate.edu	Google Scholar via SerpApi	2017	http://sfsu-dspace.calstate.edu/handle/10211.3/197031	… This study showed that CSEC are viewed by police as … agencies have begun implementing CSEC training for their staff. An … Due to their trauma-specific behaviors, CSEC have difficulty …
Male victims of sexual violence and their welfare in the criminal justice system	BK Widanaralalage, BA Hine, AD Murphy - Men and welfare, 2022 - taylorfrancis.com	Google Scholar via SerpApi	2022	https://www.taylorfrancis.com/chapters/edit/10.4324/9781003178811-14/male-victims-sexual-violence-welfare-criminal-justice-system-kennath-widanaralalage-benjamin-hine-anthony-murphy	… Given the increasing number of male survivors reporting to the police and seeking formal … on case trajectories, victim experiences, and trauma-informed practice. More work on policy, …
Criminal Justice Interventions to Reduce the Number of Suicides and Mentally Ill Individuals in California Jails	G Liu - 2019 - j10p-stage.library.jhu.edu	Google Scholar via SerpApi	2019	https://j10p-stage.library.jhu.edu/bitstream/handle/1774.2/62355/Liu%2C%20Grace.pdf?sequence=1&isAllowed=y	… training for deputies so they are better equipped to identify and respond to suicide risks in a trauma-informed … When a police officer is called because a person needs mental health care, …
Policing education: An empirical review of the challenges and impact of the work of school police officers	S Javdani - American journal of community psychology, 2019 - Wiley Online Library	Google Scholar via SerpApi	2019	https://onlinelibrary.wiley.com/doi/abs/10.1002/ajcp.12306	… Thus, school police represent a workforce positioned at … police. This manuscript aims to (a) advance understanding of the school police workforce, including in relation to school police …
Building personal resilience in paramedic students	G Anderson, A Vaughan, S Mills - … of Community Safety and Well-Being, 2017 - arcabc.ca	Google Scholar via SerpApi	2017	https://arcabc.ca/islandora/object/jibc%3A2338	… mitigate the risks associated with working in a trauma informed work setting. Of the 138 participants… Cohorts were campus based, and students were not at the same location for training, …
Trauma-Informed Ministry: Professional Quality of Life among Clergy and Veterans Health Administration Chaplains	SR Kondrath - 2019 - search.proquest.com	Google Scholar via SerpApi	2019	https://search.proquest.com/openview/98b2edfecd64dd725de5cd7dd1da9354/1?pq-origsite=gscholar&cbl=18750&diss=y	… Not only does the VHA draw a strong cohort, it also provided them with excellent training, including practical skills-based training and trains them on how to provide counseling in their …
“The Train Keeps a'Rollin”… 10 Years Later	K McCartan, L David Prescott, K Uzieblo - Sexual Abuse, 2020 - blog.atsa.com	Google Scholar via SerpApi	2020	https://blog.atsa.com/2020/08/	… in a piece about defunding the police, is that we move and … and, in this instance, maybe the police are not the best ones to … the minute to be more trauma-informed and service user lead. …
Trauma-informed, culturally relevant psychological responses in cases of missing or murdered Indigenous peoples	M Tehee, RJ Ross, C McCloskey… - Dep't of Just. J. Fed. L. & …, 2021 - HeinOnline	Google Scholar via SerpApi	2021	https://heinonline.org/hol-cgi-bin/get_pdf.cgi?handle=hein.journals/usab69&section=30	… While, ultimately, the solution to this crisis is to eliminate the cause, until that occurs, we must identify those who could benefit from services, train responders and providers, and provide …
Labeling theory, the power of words, and implicit bias	A Moreland-Capuia, A Moreland-Capuia - … systems to be trauma-informed …, 2019 - Springer	Google Scholar via SerpApi	2019	https://link.springer.com/chapter/10.1007/978-3-030-19208-2_7	This chapter focuses on labeling theory Labeling theory (the impact of labels), the power of words, and implicit bias Implicit bias . Trauma Trauma -informed approaches compel us to …
Male victims of sexual violence and their welfare in the criminal justice system	BK Widanaralalage, BA Hine, AD Murphy - Men and welfare, 2022 - taylorfrancis.com	Google Scholar via SerpApi	2022	https://www.taylorfrancis.com/chapters/edit/10.4324/9781003178811-14/male-victims-sexual-violence-welfare-criminal-justice-system-kennath-widanaralalage-benjamin-hine-anthony-murphy	… Given the increasing number of male survivors reporting to the police and seeking formal … on case trajectories, victim experiences, and trauma-informed practice. More work on policy, …
Criminal Justice Interventions to Reduce the Number of Suicides and Mentally Ill Individuals in California Jails	G Liu - 2019 - j10p-stage.library.jhu.edu	Google Scholar via SerpApi	2019	https://j10p-stage.library.jhu.edu/bitstream/handle/1774.2/62355/Liu%2C%20Grace.pdf?sequence=1&isAllowed=y	… training for deputies so they are better equipped to identify and respond to suicide risks in a trauma-informed … When a police officer is called because a person needs mental health care, …
Policing education: An empirical review of the challenges and impact of the work of school police officers	S Javdani - American journal of community psychology, 2019 - Wiley Online Library	Google Scholar via SerpApi	2019	https://onlinelibrary.wiley.com/doi/abs/10.1002/ajcp.12306	… Thus, school police represent a workforce positioned at … police. This manuscript aims to (a) advance understanding of the school police workforce, including in relation to school police …
Building personal resilience in paramedic students	G Anderson, A Vaughan, S Mills - … of Community Safety and Well-Being, 2017 - arcabc.ca	Google Scholar via SerpApi	2017	https://arcabc.ca/islandora/object/jibc%3A2338	… mitigate the risks associated with working in a trauma informed work setting. Of the 138 participants… Cohorts were campus based, and students were not at the same location for training, …
Trauma-Informed Ministry: Professional Quality of Life among Clergy and Veterans Health Administration Chaplains	SR Kondrath - 2019 - search.proquest.com	Google Scholar via SerpApi	2019	https://search.proquest.com/openview/98b2edfecd64dd725de5cd7dd1da9354/1?pq-origsite=gscholar&cbl=18750&diss=y	… Not only does the VHA draw a strong cohort, it also provided them with excellent training, including practical skills-based training and trains them on how to provide counseling in their …
Sanctuary: A content analysis of literature on trauma informed psychiatric inpatient treatment for female survivors of rape and sexual assault under involuntary …	KN Muche - 2013 - search.proquest.com	Google Scholar via SerpApi	2013	https://search.proquest.com/openview/05dbacbcf1e44e55ecfae3d5323ca9ef/1?pq-origsite=gscholar&cbl=18750	… restraint that is used by the hospital police or law enforcement for transport, security or … As a result of this study, the authors suggested the implementation of tools and training for …
“The Train Keeps a'Rollin”… 10 Years Later	K McCartan, L David Prescott, K Uzieblo - Sexual Abuse, 2020 - blog.atsa.com	Google Scholar via SerpApi	2020	https://blog.atsa.com/2020/08/	… in a piece about defunding the police, is that we move and … and, in this instance, maybe the police are not the best ones to … the minute to be more trauma-informed and service user lead. …
Trauma-informed, culturally relevant psychological responses in cases of missing or murdered Indigenous peoples	M Tehee, RJ Ross, C McCloskey… - Dep't of Just. J. Fed. L. & …, 2021 - HeinOnline	Google Scholar via SerpApi	2021	https://heinonline.org/hol-cgi-bin/get_pdf.cgi?handle=hein.journals/usab69&section=30	… While, ultimately, the solution to this crisis is to eliminate the cause, until that occurs, we must identify those who could benefit from services, train responders and providers, and provide …
Labeling theory, the power of words, and implicit bias	A Moreland-Capuia, A Moreland-Capuia - … systems to be trauma-informed …, 2019 - Springer	Google Scholar via SerpApi	2019	https://link.springer.com/chapter/10.1007/978-3-030-19208-2_7	This chapter focuses on labeling theory Labeling theory (the impact of labels), the power of words, and implicit bias Implicit bias . Trauma Trauma -informed approaches compel us to …
Educating Foster Parents on Child Sexual Abuse and Trauma-Informed Care in Mississippi	AM Nicholas-Harper - 2016 - search.proquest.com	Google Scholar via SerpApi	2016	https://search.proquest.com/openview/c8d249dd656ab46b590ac92121bad778/1?pq-origsite=gscholar&cbl=18750	This research investigated the process of developing an educational workshop on child sexual abuse and trauma-informed care for foster parents in Mississippi. Becoming trauma-…
Teacher's Experiences with Trauma Informed Care in a High School	NEW Mnguni - 2022 - search.proquest.com	Google Scholar via SerpApi	2022	https://search.proquest.com/openview/56c66da6db93fc74b2cfa945184d3740/1?pq-origsite=gscholar&cbl=2026366&diss=y	… ’ experiences with trauma informed care to support … trauma-informed care within the school. Furthermore, it was aimed at exploring teachers’ understanding of the trauma informed care …
Benefits and challenges of implementing a trauma-informed approach within pediatric music therapy: An interpretive phenomenological study	C Davis - 2023 - twu-ir.tdl.org	Google Scholar via SerpApi	2023	https://twu-ir.tdl.org/items/2a04ad04-116d-4965-bac9-6e41bdbc5164	… specific training and education on trauma-informed care. Several … trauma-informed care. These findings underscore the necessity for further research on the subject of trauma-informed …
Police officers' perceptions of their role at overdose events: a qualitative study	J Xavier, A Greer, A Crabtree… - … Education, Prevention and …, 2023 - Taylor & Francis	Google Scholar via SerpApi	2023	https://www.tandfonline.com/doi/abs/10.1080/09687637.2022.2070057	… Police officers may not have appropriate training for some of these roles and, overall, these … Importantly, trauma-informed and de-escalation training is fundamental for police officers …
Educators' Perceptions of Trauma-Informed Instructional Practices in One Northeast Tennessee School District	AB Burleson - 2023 - search.proquest.com	Google Scholar via SerpApi	2023	https://search.proquest.com/openview/c83c1b2962e749a66921691e122c9c97/1?pq-origsite=gscholar&cbl=18750&diss=y	… This study is significant because it extends the research on trauma-informed instructional practices in primary and secondary classrooms. Trauma-informed techniques adopted in …
The science of parenting adopted children: A brain-based, trauma-informed approach to cultivating your child's social, emotional and moral development	A James - 2019 - books.google.com	Google Scholar via SerpApi	2019	https://books.google.com/books?hl=en&lr=&id=doyIDwAAQBAJ&oi=fnd&pg=PP2&dq=(+(+%22trauma+aware%22+OR+%22trauma+informed%22+OR+%22trauma+focused%22+OR+%22trauma+responsive%22+OR+%22trauma+specific%22+OR+%22trauma+violence+informed%22+)+AND+(+%22police%22+OR+%22policing%22)+AND+(train*))&ots=ObjPl8mbGT&sig=0aV42UtIZvBJ_dD8ex_ho4f5vHo	… Infants, toddlers, preschoolers, tweens and teens benefit when we use a trauma-informed lens to design their services and academic learning. Along the way I have conveyed the need …
Towards a trauma-informed approach to interpreting for refugee-background clients in Aotearoa New Zealand	A Gonzalez Campanella - 2022 - researchspace.auckland.ac.nz	Google Scholar via SerpApi	2022	https://researchspace.auckland.ac.nz/handle/2292/62634	… service provision through a trauma-informed lens. … linguistically appropriate, trauma-informed interpreting services for … gap in dedicated training on trauma-informed interpreter-mediated …
The Role of Authentic Leadership in the Implementation of a Trauma-Informed Hope Toolkit: A Case Study	AB Detrick - 2021 - search.proquest.com	Google Scholar via SerpApi	2021	https://search.proquest.com/openview/87f7156ccf854cdaa57d05d3e7ceb409/1?pq-origsite=gscholar&cbl=18750&diss=y	… by teacher-leaders implementing a trauma-informed hope curriculum at two … trauma-informed curriculum. The study also supports ongoing research in both AL and trauma-informed …
Canada: Discrimination and violence against lesbian, bisexual, and transgender women and gender diverse and Two Spirit people on the basis of sexual …	A Bucik - Egale Canada Human Rights Trust, 2016 - egale.ca	Google Scholar via SerpApi	2016	https://egale.ca/wp-content/uploads/2016/10/UN-CEDAW-Treaty-Body-Paper-2016-09-30.pdf	… (m) Train healthcare professionals and victim services on appropriate and trauma informed response procedures to sexual violence in the context of sex work, specifically as it involves …
Would Law Enforcement Leaders Support Defunding the Police?: Probably-if Communities Ask Police to Solve Fewer Problems	MJD Vermeer, D Woods, BA Jackson - 2020 - JSTOR	Google Scholar via SerpApi	2020	https://www.jstor.org/stable/pdf/resrep26518.pdf	… In some cases, communities might want to consider whether removing incompatible responsibilities from police could be more effective than trying to better train officers for those roles. …
“Schools are not safer with police”: A critical discourse analysis of public comments on the removal of school resource officers	DMA Jenkins - Journal of Education Human Resources, 2023 - utpjournals.press	Google Scholar via SerpApi	2023	https://www.utpjournals.press/doi/abs/10.3138/jehr-2022-0002	… “good” police. As more districts across the United States consider removing police, this study … opinion on policy decisions, as well as into community attitudes toward police in schools. …
An Examination of the Content of and Engagement in Ongoing Consultation Following Training in Trauma Focused Cognitive-behavioral Therapy	AM Smith - 2017 - search.proquest.com	Google Scholar via SerpApi	2017	https://search.proquest.com/openview/2108bdb488425dee77169693cb6e59ab/1?pq-origsite=gscholar&cbl=18750	… A method commonly used to train community clinicians in EBPs includes the provision of treatment manuals or brief workshops. Evidence from several recent reviews examining single-…
First, do no harm	A Fehrenbacher - 2013 - escholarship.org	Google Scholar via SerpApi	2013	https://escholarship.org/uc/item/8m39h3jq	… on auGuSt 2, 1995, a police task force led by the California … , a student group that trains graduate students to conduct … of a model of traumainformed care to educate medical personnel …
Training requirements for patrol officers responding to sexual assault incidents: A Delphi study	J Chayt - 2016 - search.proquest.com	Google Scholar via SerpApi	2016	https://search.proquest.com/openview/958da1025a1f95182212d7939c539b93/1?pq-origsite=gscholar&cbl=18750	… police officer’s career to provide the training The skills and knowledge identified should serve as the basis for developing training for … importance of general police skills in responding to …
Trauma-Focused Child-parent Psychotherapy in a Community Pediatric Clinic: A Cross-Disciplinary Collaboration	TS Renschler, AF Lieberman… - … -Based Clinical Work …, 2013 - Springer	Google Scholar via SerpApi	2013	https://link.springer.com/chapter/10.1007/978-1-4614-4848-8_6	… There is growing research evidence that trauma-focused … The collaboration is dedicated to the trauma-informed … She described calling the police and filing a report. She said …
Trauma-informed Spiritual Care: Interventions for Safety, Meaning, Reconnection, and Justice	DE Tumminio, DT Hansen - 2024 - books.google.com	Google Scholar via SerpApi	2024	https://books.google.com/books?hl=en&lr=&id=C50PEQAAQBAJ&oi=fnd&pg=PP1&dq=(+(+%22trauma+aware%22+OR+%22trauma+informed%22+OR+%22trauma+focused%22+OR+%22trauma+responsive%22+OR+%22trauma+specific%22+OR+%22trauma+violence+informed%22+)+AND+(+%22police%22+OR+%22policing%22)+AND+(train*))&ots=ZNYtKxzCjO&sig=buppsCkhDDMDDIswR6kTerE_uqw	… This book meets many needs as a textbook for spiritual care courses and clinical training for chaplains and religious leaders in any tradition. It focuses on the unique ways that spiritual …
Hoarding Embodied: Trauma-Informed Psychosomatic Therapy for Treatment of Hoarding Disorder-A Narrative Inquiry	D Yee - 2020 - search.proquest.com	Google Scholar via SerpApi	2020	https://search.proquest.com/openview/e990f8ba4d91cd46f030a8612768ec75/1?pq-origsite=gscholar&cbl=44156	… In this study, I attempt to elucidate the experience of therapists practicing trauma-informed somatic psychotherapy for people with HD. HD is a highly complex disorder with a vast …
Psychological first aid training for Lebanese field workers in the emergency context of the Syrian refugees in Lebanon.	L Akoury-Dirani, TS Sahakian, FY Hassan… - … , Practice, and Policy, 2015 - psycnet.apa.org	Google Scholar via SerpApi	2015	https://psycnet.apa.org/journals/tra/7/6/533.html?uid=2015-15465-001	… debriefing and operational debriefing specific to police and professional rescuers. To close the … mental health professionals to provide trauma-focused cognitive behavioral therapy in …
Services for Families of Infants and Toddlers Experiencing Trauma. A Research-to-Practice Brief. OPRE Report 2015-14.	BJ Harden - Administration for Children & Families, 2015 - ERIC	Google Scholar via SerpApi	2015	https://eric.ed.gov/?id=ED558495	… , and child welfare can become trauma-informed infant/toddler service delivery systems. … The program also conducts training for police officers, training for clinicians, program …
… Health: Article describes a St. Louis-based group prenatal care program, designed by and for Black women, that incorporates trauma-informed care and behavioral …	MC Marill - 2022 - healthaffairs.org	Google Scholar via SerpApi	2022	https://www.healthaffairs.org/doi/abs/10.1377/hlthaff.2022.00798	… It has been eight years since Michael Brown was shot by a White police officer in the St. Louis suburb of Ferguson, and although many in the White community may have moved on, the …
The Trauma-Informed Coach: Strategies for supporting clients when their past prevents progress	J Harper - 2022 - books.google.com	Google Scholar via SerpApi	2022	https://books.google.com/books?hl=en&lr=&id=eouZEAAAQBAJ&oi=fnd&pg=PT6&dq=(+(+%22trauma+aware%22+OR+%22trauma+informed%22+OR+%22trauma+focused%22+OR+%22trauma+responsive%22+OR+%22trauma+specific%22+OR+%22trauma+violence+informed%22+)+AND+(+%22police%22+OR+%22policing%22)+AND+(train*))&ots=EG4ZpKptr9&sig=ZoVPrsfKbQfi2qQ8KonhgbtNUIg	… This is the rst and only book I have come across of its type and I will absolutely recommend it as essenal reading for all new coaches I train. I wish I had had this available earlier in my …
A Qualitative Evaluation of the Phoenix Project: A Strengths-based, Trauma-Informed Care Intervention for African American, Transitional Age, Young Adults Living in …	L Miller - 2020 - repository.usfca.edu	Google Scholar via SerpApi	2020	https://repository.usfca.edu/diss/529/	… Trauma-Informed Care (TIC): Trauma-informed care refers to a program, organization, or system that: 1) realizes the widespread impact of trauma and understands potential paths for …
Implementation of the SAFE Protocol Implementation of the National Sexual Assault Medical Forensic Examinations (SAFE) Protocol	N Stahlmann, K Walsh, E Henderson, J Zweig - 2021 - urban.org	Google Scholar via SerpApi	2021	https://www.urban.org/sites/default/files/publication/104610/implementation-of-the-national-sexual-assault-medical-forensic-examination-safe-protocol_1.pdf	… Trauma-informed responses recognize that the level of … ; 5 detectives and 1 chief of police from 6 law enforcement agencies; 5 … The sergeant called back and asked to train their staff. —…
Trauma-informed Compassionate Leader Behaviors: Showing compassion in the workplace to those that have suffered trauma	N Alonso - 2022 - uh-ir.tdl.org	Google Scholar via SerpApi	2022	https://uh-ir.tdl.org/bitstream/10657/14293/1/ALONSO-DISSERTATION-2022.pdf	… schema were informed by theories of compassion and trauma-informed approaches. Items … use to train organizations on trauma-informed practices for leaders and organizations. As …
The Importance of Trauma Informed Education for Foster and Adoptive Parents	JS Osterhage - 2018 - search.proquest.com	Google Scholar via SerpApi	2018	https://search.proquest.com/openview/8fd43f3d6219be7ec17a41ddfbde06f1/1?pq-origsite=gscholar&cbl=18750	… Trauma informed training is sensitive to the effects of early … Trauma informed education prepares parents to develop skills to be … is having trauma informed education and training for new …
Identifying Barriers to Mental Health Services Utilization for Black Youth in the United States: A Qualitative Study	E Stein, M Hutnyan, N Myers - SMU Journal of Undergraduate …, 2024 - scholar.smu.edu	Google Scholar via SerpApi	2024	https://scholar.smu.edu/jour/vol8/iss1/4/	… In addition, trauma-informed care in mental health settings and training for police to avoid the perpetuation of trauma may help to alleviate the effects of stress in minority communities (…
Victim‐survivors' proposed solutions to addressing image‐based sexual abuse in the US: Legal, corporate, educational, technological, and cultural approaches	AA Eaton, MA Krieger, JA Siegel… - Analyses of Social …, 2024 - Wiley Online Library	Google Scholar via SerpApi	2024	https://spssi.onlinelibrary.wiley.com/doi/abs/10.1111/asap.12395	… accessible solutions, we conducted trauma-informed one-on-… Like it’s not a case I think I could make at a police station.” … They also discussed a need to train non-support professionals …
Trauma Informed Delinquency Interventions for Native Children	AC Rolnick, P Sekaquaptewa - Journal of Law, Medicine & Ethics, 2022 - cambridge.org	Google Scholar via SerpApi	2022	https://www.cambridge.org/core/journals/journal-of-law-medicine-and-ethics/article/trauma-informed-delinquency-interventions-for-native-children/82FCBEC0E43F6C02AD4DB78038AAF66E	… the community, experiencing high levels of police surveillance and interaction, living in areas … safety, reduce or eliminate retraumatizing practices, and train staff to recognize the signs of …
Understanding sexual violence and the implications for practice	L McMillan - Obstetrics, Gynaecology & Reproductive Medicine, 2023 - Elsevier	Google Scholar via SerpApi	2023	https://www.sciencedirect.com/science/article/pii/S1751721423001446	… are reported to the police meaning prevalence estimates … , and the paucity of specific training for clinicians in handling sexual … and maternity care in a trauma-informed way. Designed by …
The Behavioral Health Sector Response to Child Sexual Abuse, Exploitation, and Trafficking: A Call to Action	R Seth, J Greenbaum - … of Indian Association for Child and …, 2023 - journals.sagepub.com	Google Scholar via SerpApi	2023	https://journals.sagepub.com/doi/abs/10.1177/09731342231220479	… , systematic, and trauma-informed response to CSV to help … the special juvenile police and other local police are satisfied … across India to update and train pediatricians, physicians, and …
Baton Rouge Collective Healing Initiative	J Thomas-Smith, JF Rhodes, K Perry - 2020 - repository.lsu.edu	Google Scholar via SerpApi	2020	https://repository.lsu.edu/srec_reports/7/	… Restorative justice augments trauma informed policing by not only … Training for police officers in restorative justice and intentional trust building activities can build improved police …
Colorblind policy in a carceral geography: Reclaiming public education	T Schlesinger, M Schmits-Earley - Youth Justice, 2021 - journals.sagepub.com	Google Scholar via SerpApi	2021	https://journals.sagepub.com/doi/abs/10.1177/1473225420931188	… anti-bias or trauma-informed teaching training and continues to … the New York Police Department to train school safety agents … to sever its contract with the police in response to …
The Criminal Injustice System: An Analysis of Professional Perspectives of Secondary-Victimisation for Female Victim/Survivors of Domestic and Sexual Violence …	J Jeffrey - 2021 - eprints.worc.ac.uk	Google Scholar via SerpApi	2021	http://eprints.worc.ac.uk/11467/	… for improved trauma-informed training for professionals working and … that this should be trauma-informed and victim-centred: … within policing, such as the need for traumainformed police …
Healing Trauma	S Bohan, S Bohan - Twenty Years of Life: Why the Poor Die Earlier and …, 2018 - Springer	Google Scholar via SerpApi	2018	https://link.springer.com/chapter/10.5822/978-1-61091-803-9_9	… schools that explicitly follow trauma-informed practices recognize that these … policing orientation. Ultimately, the city committed to train the entire police force in “fair and impartial policing…
Examining historical and contemporary policing disparities in the Black community: Implications for social work	BL Wilson, NR Wooten, RO Pitner - Social work, 2023 - academic.oup.com	Google Scholar via SerpApi	2023	https://academic.oup.com/sw/article-abstract/68/1/8/6809956	… police violence is not a new phenomenon in Black communities in the United States, several shocking high-profile incidents of unarmed Black people killed by police … of police violence …
Sexual Violence Perpetrated by Men against Women in Intimate Relationships	M Bagwell-Gray - The SAGE Handbook of Domestic Violence, 2020 - torrossa.com	Google Scholar via SerpApi	2020	https://www.torrossa.com/gs/resourceProxy?an=5018737&publisher=FZ7200#page=112	… Given this specific knowledge-base and skillset, a train-thetrainers model … of trauma-informed services for IPSV survivors in domestic violence social service agencies. The goal of train-…
Qualitative Program Evaluation of an Integrated Trauma-Informed HIV and Vocational Intervention for Black/African American Women Living with HIV	HY Chang - 2018 - search.proquest.com	Google Scholar via SerpApi	2018	https://search.proquest.com/openview/1ca66e764f9e8fdba6079827af58eeb7/1?pq-origsite=gscholar&cbl=18750&diss=y	… evaluation of Common Threads, a trauma-informed integrated HIV prevention and vocational … outcomes that are impacted by the trauma-informed program structure and group dynamic. …
A Case Study of One Trauma-Informed Music Education Program	L Ryals - 2022 - search.proquest.com	Google Scholar via SerpApi	2022	https://search.proquest.com/openview/745d5c68304f3cb02e68dcc616a1db99/1?pq-origsite=gscholar&cbl=18750&diss=y	… within a trauma-informed school. Music education that is trauma-informed at Wish Middle … I propose a working definition of trauma-informed music education in this study that includes …
Wounds and writing: building trauma-informed approaches to writing pedagogy.	ML Day - 2019 - ir.library.louisville.edu	Google Scholar via SerpApi	2019	https://ir.library.louisville.edu/etd/3178/	… This dissertation builds a trauma-informed approach to … social work literature on trauma-informed care, and interviews … ,” and “institutions don’t support trauma-informed teaching”—in …
Practitioner review: twenty years of research with adverse childhood experience scores–advantages, disadvantages and applications to practice	RE Lacey, H Minnis - Journal of Child Psychology and …, 2020 - Wiley Online Library	Google Scholar via SerpApi	2020	https://acamh.onlinelibrary.wiley.com/doi/abs/10.1111/jcpp.13135	… Trauma informed training also aims to minimise the potential … Trauma informed practices can be extended beyond frontline … Routine Enquiry aims to train frontline practitioners to …
Creating a Trauma-informed Classroom	S Lathan - 2024 - books.google.com	Google Scholar via SerpApi	2024	https://books.google.com/books?hl=en&lr=&id=T1r_EAAAQBAJ&oi=fnd&pg=PT8&dq=(+(+%22trauma+aware%22+OR+%22trauma+informed%22+OR+%22trauma+focused%22+OR+%22trauma+responsive%22+OR+%22trauma+specific%22+OR+%22trauma+violence+informed%22+)+AND+(+%22police%22+OR+%22policing%22)+AND+(train*))&ots=Uix9TnES0M&sig=JPO8LMd5ywWplQ59uF12e0YW6p0	… Schools UK (TISUK) was set up to support educators to develop their knowledge and understanding of trauma-informed practice. TISUK delivers training for teachers and school …
Healing Trauma	S Bohan, S Bohan - Twenty Years of Life: Why the Poor Die Earlier and …, 2018 - Springer	Google Scholar via SerpApi	2018	https://link.springer.com/chapter/10.5822/978-1-61091-803-9_9	… schools that explicitly follow trauma-informed practices recognize that these … policing orientation. Ultimately, the city committed to train the entire police force in “fair and impartial policing…
Examining historical and contemporary policing disparities in the Black community: Implications for social work	BL Wilson, NR Wooten, RO Pitner - Social work, 2023 - academic.oup.com	Google Scholar via SerpApi	2023	https://academic.oup.com/sw/article-abstract/68/1/8/6809956	… police violence is not a new phenomenon in Black communities in the United States, several shocking high-profile incidents of unarmed Black people killed by police … of police violence …
Sexual Violence Perpetrated by Men against Women in Intimate Relationships	M Bagwell-Gray - The SAGE Handbook of Domestic Violence, 2020 - torrossa.com	Google Scholar via SerpApi	2020	https://www.torrossa.com/gs/resourceProxy?an=5018737&publisher=FZ7200#page=112	… Given this specific knowledge-base and skillset, a train-thetrainers model … of trauma-informed services for IPSV survivors in domestic violence social service agencies. The goal of train-…
Qualitative Program Evaluation of an Integrated Trauma-Informed HIV and Vocational Intervention for Black/African American Women Living with HIV	HY Chang - 2018 - search.proquest.com	Google Scholar via SerpApi	2018	https://search.proquest.com/openview/1ca66e764f9e8fdba6079827af58eeb7/1?pq-origsite=gscholar&cbl=18750&diss=y	… evaluation of Common Threads, a trauma-informed integrated HIV prevention and vocational … outcomes that are impacted by the trauma-informed program structure and group dynamic. …
A Case Study of One Trauma-Informed Music Education Program	L Ryals - 2022 - search.proquest.com	Google Scholar via SerpApi	2022	https://search.proquest.com/openview/745d5c68304f3cb02e68dcc616a1db99/1?pq-origsite=gscholar&cbl=18750&diss=y	… within a trauma-informed school. Music education that is trauma-informed at Wish Middle … I propose a working definition of trauma-informed music education in this study that includes …
Wounds and writing: building trauma-informed approaches to writing pedagogy.	ML Day - 2019 - ir.library.louisville.edu	Google Scholar via SerpApi	2019	https://ir.library.louisville.edu/etd/3178/	… This dissertation builds a trauma-informed approach to … social work literature on trauma-informed care, and interviews … ,” and “institutions don’t support trauma-informed teaching”—in …
Practitioner review: twenty years of research with adverse childhood experience scores–advantages, disadvantages and applications to practice	RE Lacey, H Minnis - Journal of Child Psychology and …, 2020 - Wiley Online Library	Google Scholar via SerpApi	2020	https://acamh.onlinelibrary.wiley.com/doi/abs/10.1111/jcpp.13135	… Trauma informed training also aims to minimise the potential … Trauma informed practices can be extended beyond frontline … Routine Enquiry aims to train frontline practitioners to …
Creating a Trauma-informed Classroom	S Lathan - 2024 - books.google.com	Google Scholar via SerpApi	2024	https://books.google.com/books?hl=en&lr=&id=T1r_EAAAQBAJ&oi=fnd&pg=PT8&dq=(+(+%22trauma+aware%22+OR+%22trauma+informed%22+OR+%22trauma+focused%22+OR+%22trauma+responsive%22+OR+%22trauma+specific%22+OR+%22trauma+violence+informed%22+)+AND+(+%22police%22+OR+%22policing%22)+AND+(train*))&ots=Uix9TnES1K&sig=ZuwkC4pBvJvkwTJZHSKHOL-F-v0	… Schools UK (TISUK) was set up to support educators to develop their knowledge and understanding of trauma-informed practice. TISUK delivers training for teachers and school …
“This isn't just a police issue”: Tensions between criminal justice and university responses to sexual assault among college students	MK Javorka, R Campbell - American journal of community …, 2021 - Wiley Online Library	Google Scholar via SerpApi	2021	https://onlinelibrary.wiley.com/doi/abs/10.1002/ajcp.12448	… , and (e) major issues in providing training for responders across these systems. We created … We also approach our research and advocacy through a “trauma-informed” lens, meaning …
Adaptability of a Child and Adolescent Trauma-Informed Treatment in a Group Setting as Expressed by Philippine Mental Health Professionals	KC Mendoza - 2020 - search.proquest.com	Google Scholar via SerpApi	2020	https://search.proquest.com/openview/46e981cd8e4fa98cac22f964177cfb2a/1?pq-origsite=gscholar&cbl=18750&diss=y	… Several trauma-focused treatment modalities have been developed and shown to be effective in Westernized countries, yet literature of the application and cultural adaptation of these …
Trauma-Informed Clergy: An Investigation of Factors Predicting the Trauma-Related Attitudes of Christian Clergy in Florida	E Pennock - 2021 - elizabethpennock.com	Google Scholar via SerpApi	2021	https://elizabethpennock.com/wp-content/uploads/2023/05/trauma-informed-clergy-pennock-2021-final.pdf	… trauma-informed care model to churches and other religious … new trauma-focused treatments provides hope for those suffering … looking at how to provide trauma-specific treatment to …
Learning More about the Brain: A Brain-Based Education Approach to Trauma-Focused Interventions	SA Zwolski Jr - 2019 - search.proquest.com	Google Scholar via SerpApi	2019	https://search.proquest.com/openview/f24fc6740915542c83d976fbb4a0b90f/1?pq-origsite=gscholar&cbl=18750&diss=y	… The purpose of this study is to examine the effectiveness of an empirically supported schoolYbased trauma focused group intervention called Cognitive Behavioral Intervention for …
Trauma-Informed Leadership for Schools: A New Vision for Educational Leadership and Crisis Management	SM Wilson - 2021 - search.proquest.com	Google Scholar via SerpApi	2021	https://search.proquest.com/openview/0d1eaf25861aa8367fdddaf3e684cc86/1?pq-origsite=gscholar&cbl=18750&diss=y	… Using the theoretical frameworks of trauma-informed care and leadership, leadership theory … , crisis leadership in schools, and trauma-informed care, while at the same time introducing …
Equity-centered trauma-informed pedagogy in art education	A Guido - 2023 - commons.lib.jmu.edu	Google Scholar via SerpApi	2023	https://commons.lib.jmu.edu/masters202029/191/	… Trauma-Informed Education- “Trauma-informed educational practices respond to the … Equity and social justice are key concerns of trauma-informed educators as we make changes in …
Love Us or Leave Us Alone: Trauma-Informed Pastoral Counseling Within the Black Space of Prison to Replace a Legacy of Trauma with a Legacy of Healing	LC Hines - 2021 - search.proquest.com	Google Scholar via SerpApi	2021	https://search.proquest.com/openview/cecdee16d358ffc3731b7798fab0fd58/1?pq-origsite=gscholar&cbl=18750&diss=y	… touching between staff and IPs, trauma-informed pastoral counseling could very well lead to … process begins with a trauma-informed lens that listens closely as IPs unpack several …
Ethnic Identity Development in Adolescence: A Trauma Informed Approach for School Staff	DM Padmaperuma - 2024 - scholarworks.calstate.edu	Google Scholar via SerpApi	2024	https://scholarworks.calstate.edu/downloads/fn1076319	… It aims to equip educators with positive behavioral interventions and supports (PBIS), trauma-informed care strategies to effectively support these developmental processes within the …
Administrator and Practitioner Perspectives on Trauma-Focused Interventions forIncarcerated Male Juvenile Offenders	T Bailey - 2021 - search.proquest.com	Google Scholar via SerpApi	2021	https://search.proquest.com/openview/35bb9bfddaac8e196788c0cad846f784/1?pq-origsite=gscholar&cbl=18750&diss=y	… trauma-focused care and how to implement trauma-focused care. The focus of this study was delimited to trauma-focused … on the need to train all corrections staff when embarking on …
Trauma and the Post-COVID Museum: A Narrative Inquiry Study on the Trauma-Aware Art Museum Education Group	OB Spiers - 2022 - repositories.lib.utexas.edu	Google Scholar via SerpApi	2022	https://repositories.lib.utexas.edu/items/b1acfc91-80d6-4dda-b0a5-c7f3ecacebab	… This thesis is centered around the personal stories of the Trauma-Aware Art Museum Education (T-AAME) group – a collective made up of six museum professionals all from various …
'Softening'School Resource Officers: The Extension of Police Presence in Schools in an Era of Black Lives Matter, School Shootings, and Rising Inequality	EO Turner, AJ Beneke - System Failure: Policy and Practice in the …, 2022 - taylorfrancis.com	Google Scholar via SerpApi	2022	https://www.taylorfrancis.com/chapters/edit/10.4324/9781003262077-2/softening-school-resource-officers-erica-turner-abigail-beneke	… them from neighborhood police officers. SROs were described as central to trauma-informed and … Nineteen states have proposed or passed legislation to train SROs in areas like ‘youth …
How Can Our Communities Move Ahead after Ferguson?	F Rottnek - Health Progress, 2016 - academia.edu	Google Scholar via SerpApi	2016	https://www.academia.edu/download/97319084/how-can-our-communities-move-ahead-after-ferguson.pdf	… police confrontations with African-American residents. … training for the trauma committees within each organization … awareness to becoming a trauma-informed community will prevent …
Trauma-Informed Clergy: An Investigation of Factors Predicting the Trauma-Related Attitudes of Christian Clergy in Florida	E Pennock - 2021 - elizabethpennock.com	Google Scholar via SerpApi	2021	https://elizabethpennock.com/wp-content/uploads/2023/05/trauma-informed-clergy-pennock-2021-final.pdf	… trauma-informed care model to churches and other religious … new trauma-focused treatments provides hope for those suffering … looking at how to provide trauma-specific treatment to …
Learning More about the Brain: A Brain-Based Education Approach to Trauma-Focused Interventions	SA Zwolski Jr - 2019 - search.proquest.com	Google Scholar via SerpApi	2019	https://search.proquest.com/openview/f24fc6740915542c83d976fbb4a0b90f/1?pq-origsite=gscholar&cbl=18750&diss=y	… The purpose of this study is to examine the effectiveness of an empirically supported schoolYbased trauma focused group intervention called Cognitive Behavioral Intervention for …
Trauma-Informed Leadership for Schools: A New Vision for Educational Leadership and Crisis Management	SM Wilson - 2021 - search.proquest.com	Google Scholar via SerpApi	2021	https://search.proquest.com/openview/0d1eaf25861aa8367fdddaf3e684cc86/1?pq-origsite=gscholar&cbl=18750&diss=y	… Using the theoretical frameworks of trauma-informed care and leadership, leadership theory … , crisis leadership in schools, and trauma-informed care, while at the same time introducing …
Equity-centered trauma-informed pedagogy in art education	A Guido - 2023 - commons.lib.jmu.edu	Google Scholar via SerpApi	2023	https://commons.lib.jmu.edu/masters202029/191/	… Trauma-Informed Education- “Trauma-informed educational practices respond to the … Equity and social justice are key concerns of trauma-informed educators as we make changes in …
Love Us or Leave Us Alone: Trauma-Informed Pastoral Counseling Within the Black Space of Prison to Replace a Legacy of Trauma with a Legacy of Healing	LC Hines - 2021 - search.proquest.com	Google Scholar via SerpApi	2021	https://search.proquest.com/openview/cecdee16d358ffc3731b7798fab0fd58/1?pq-origsite=gscholar&cbl=18750&diss=y	… touching between staff and IPs, trauma-informed pastoral counseling could very well lead to … process begins with a trauma-informed lens that listens closely as IPs unpack several …
Ethnic Identity Development in Adolescence: A Trauma Informed Approach for School Staff	DM Padmaperuma - 2024 - scholarworks.calstate.edu	Google Scholar via SerpApi	2024	https://scholarworks.calstate.edu/downloads/fn1076319	… It aims to equip educators with positive behavioral interventions and supports (PBIS), trauma-informed care strategies to effectively support these developmental processes within the …
Administrator and Practitioner Perspectives on Trauma-Focused Interventions forIncarcerated Male Juvenile Offenders	T Bailey - 2021 - search.proquest.com	Google Scholar via SerpApi	2021	https://search.proquest.com/openview/35bb9bfddaac8e196788c0cad846f784/1?pq-origsite=gscholar&cbl=18750&diss=y	… trauma-focused care and how to implement trauma-focused care. The focus of this study was delimited to trauma-focused … on the need to train all corrections staff when embarking on …
Trauma and the Post-COVID Museum: A Narrative Inquiry Study on the Trauma-Aware Art Museum Education Group	OB Spiers - 2022 - repositories.lib.utexas.edu	Google Scholar via SerpApi	2022	https://repositories.lib.utexas.edu/items/b1acfc91-80d6-4dda-b0a5-c7f3ecacebab	… This thesis is centered around the personal stories of the Trauma-Aware Art Museum Education (T-AAME) group – a collective made up of six museum professionals all from various …
'Softening'School Resource Officers: The Extension of Police Presence in Schools in an Era of Black Lives Matter, School Shootings, and Rising Inequality	EO Turner, AJ Beneke - System Failure: Policy and Practice in the …, 2022 - taylorfrancis.com	Google Scholar via SerpApi	2022	https://www.taylorfrancis.com/chapters/edit/10.4324/9781003262077-2/softening-school-resource-officers-erica-turner-abigail-beneke	… them from neighborhood police officers. SROs were described as central to trauma-informed and … Nineteen states have proposed or passed legislation to train SROs in areas like ‘youth …
The Potential Role of Trauma-informed Positive Education in the Secondary Mathematics Classroom in Disrupting the Preschool-to-prison Pipeline	JM Doering - 2021 - uknowledge.uky.edu	Google Scholar via SerpApi	2021	https://uknowledge.uky.edu/edsc_etds/86/	… I am thankful for the giants on whose shoulders I stand—I saw the potential for trauma-informed education to disrupt the pipeline because of the beauty and power of mathematics and …
Merseyside Violence Reduction Partnership Whole System Evaluation Report: 2022-23	Z Quigg, J Harris, E Hearne, MN Millings, C Smith… - 2023 - researchonline.ljmu.ac.uk	Google Scholar via SerpApi	2023	http://researchonline.ljmu.ac.uk/id/eprint/22445/	… on board…I think certainly from the trauma-informed training…with the police, they felt like there was a real push and they were being supported by the VRP.” (P5, MVRP Team) …
How Can Our Communities Move Ahead after Ferguson?	F Rottnek - Health Progress, 2016 - academia.edu	Google Scholar via SerpApi	2016	https://www.academia.edu/download/97319084/how-can-our-communities-move-ahead-after-ferguson.pdf	… police confrontations with African-American residents. … training for the trauma committees within each organization … awareness to becoming a trauma-informed community will prevent …
Psychoeducation for survivors of trauma	BJ Phoenix - Perspectives in Psychiatric care, 2007 - Wiley Online Library	Google Scholar via SerpApi	2007	https://onlinelibrary.wiley.com/doi/abs/10.1111/j.1744-6163.2007.00121.x	… Education about trauma-focused treatment modalities and the rationale for using them is … when the train hit him but I couldn't move. When I was describing what happened to the police, …
Examining Accessibility of Services for Sexualized Violence: Understanding the Survivor's Experience	N Conboy - 2021 - dalspace.library.dal.ca	Google Scholar via SerpApi	2021	https://dalspace.library.dal.ca/handle/10222/80671	… Education, Foundational Knowledge, and Trauma-informed Care. Participants shared their … recommendations have been made to use trauma-informed care and increase education to …
Utilization of trauma-informed policies, procedures, and practices within six Wisconsin elementary schools	D Scott - 2016 - search.proquest.com	Google Scholar via SerpApi	2016	https://search.proquest.com/openview/fe4cdc9d4bfb5029106e4dfdbba83c5d/1?pq-origsite=gscholar&cbl=18750	… Integrating trauma-informed guiding principles into our daily … practices aligned to six trauma-informed guiding principles to … perceive to implementing the trauma-informed strategies …
Building equitable, culturally safe & trauma-informed health care: mending a broken system	C Anderson - 2019 - ourspace.uregina.ca	Google Scholar via SerpApi	2019	https://ourspace.uregina.ca/handle/10294/8951	… , cultural safety, and the promotion of trauma-informed principles in a healthcare setting. This … , narrative (storytelling) approaches, and trauma-informed care. The literature review also …
Closing the Front Door of Child Protection	M Itzkowitz, K Olson - Child Welfare, 2022 - JSTOR	Google Scholar via SerpApi	2022	https://www.jstor.org/stable/48663458	… Through an interdisciplinary and trauma- responsive lens, … child maltreatment and requiring training for mandated reporters… that recent proposals made to reallocate funding for police to …
Qualitative analysis of operational deliverables of the PGH-Child Protection Unit and Child Protection Network in advancing the care continuum for child maltreatment …	VLM Herrera, DG Bradley… - Acta Medica …, 2022 - actamedicaphilippina.upm.edu.ph	Google Scholar via SerpApi	2022	https://actamedicaphilippina.upm.edu.ph/index.php/acta/article/view/1885	… 4Rs of Child Abuse Training for Teachers 22. Training for facilitators and supervisors to deliver … Training leading to a certificate course on traumainformed psychosocial processing 26. …
Trauma-informed yoga for survivors of sexual assault: Practices for healing and teaching with compassion	ZA Yamasaki - 2022 - books.google.com	Google Scholar via SerpApi	2022	https://books.google.com/books?hl=en&lr=&id=VRorEAAAQBAJ&oi=fnd&pg=PT8&dq=(+(+%22trauma+aware%22+OR+%22trauma+informed%22+OR+%22trauma+focused%22+OR+%22trauma+responsive%22+OR+%22trauma+specific%22+OR+%22trauma+violence+informed%22+)+AND+(+%22police%22+OR+%22policing%22)+AND+(train*))&ots=ggo7M62O0M&sig=s6O8YKpgA6XqML7ektYZTjvqFyg	… center, and domestic-violence shelter will offer trauma-informed yoga as an integral part of … trauma-informed frameworks being integral to yoga teacher trainings. Trauma-informed yoga …
A new paradigm: Bringing a historical and sociopolitical trauma lens to the training for welfare practitioners working with Aboriginal families	K Menzies - Children & Society, 2020 - Wiley Online Library	Google Scholar via SerpApi	2020	https://onlinelibrary.wiley.com/doi/abs/10.1111/chso.12375	… of the training curriculum needs to explore the impact of trauma on early brain development, understand trauma-related behaviours and emphasise the importance of trauma-informed …
Restoring Students' Innate Power: Trauma-Responsive Strategies for Teaching Multilingual Newcomers	L El Yaafouri - 2022 - books.google.com	Google Scholar via SerpApi	2022	https://books.google.com/books?hl=en&lr=&id=URhoEAAAQBAJ&oi=fnd&pg=PP1&dq=(+(+%22trauma+aware%22+OR+%22trauma+informed%22+OR+%22trauma+focused%22+OR+%22trauma+responsive%22+OR+%22trauma+specific%22+OR+%22trauma+violence+informed%22+)+AND+(+%22police%22+OR+%22policing%22)+AND+(train*))&ots=DQUdlFwtcn&sig=i91BdEnq4aNJW-M0ZWaBVpnWW4A	… This is only one reason that it is so imperative that we explore traumainformed programming within students’ unique cultural contexts. In addition, multilingual learners who are new to …
… CHILDHOOD EXPERIENCES AMONG LATINO YOUTH IN DURHAM COUNTY, NC, USING A TRAUMA-INFORMED FINANCIAL EMPOWERMENT PROGRAM AND …	K Conery, M Mazloum, C Rogus, M Tamayo, T Yeh - 2023 - cdr.lib.unc.edu	Google Scholar via SerpApi	2023	https://cdr.lib.unc.edu/concern/masters_papers/mk61rt280	… Tiffany’s script: Our first proposal is a trauma-informed financial empowerment program with proven success at improving food security. On the left we see a causal pathway of how …
Trauma-informed supervision: Core components and unique dynamics in varied practice contexts	C Knight, LDA Borders - 2020 - books.google.com	Google Scholar via SerpApi	2020	https://books.google.com/books?hl=en&lr=&id=sWLyDwAAQBAJ&oi=fnd&pg=PT6&dq=(+(+%22trauma+aware%22+OR+%22trauma+informed%22+OR+%22trauma+focused%22+OR+%22trauma+responsive%22+OR+%22trauma+specific%22+OR+%22trauma+violence+informed%22+)+AND+(+%22police%22+OR+%22policing%22)+AND+(train*))&ots=NuuNtxwarf&sig=0YnhWqsESEPf4wvW2SImhRvHLV8	… trauma-informed supervision. They conclude with brief observations of the similarities and unique aspects of trauma-informed … ; Black men killed by police; random terrorist attacks that …
For women living with HIV, a trauma-informed approach to care	B Rinker - 2019 - healthaffairs.org	Google Scholar via SerpApi	2019	https://www.healthaffairs.org/doi/abs/10.1377/hlthaff.2018.05498	… trauma-informed principles, so she can better support the staff and ensure that the trauma-informed … to have someone come to the clinic to train staff and embed the intervention there. …
Early life trauma and its implications for Garda Youth Diversion Services	A Dermody, S Lambert, A Rackow, J Garcia, C Gardner - 2020 - cora.ucc.ie	Google Scholar via SerpApi	2020	https://cora.ucc.ie/handle/10468/10794	… and then adapting systems to become trauma-informed. A … The report highlighted that a lack of comprehensive training for Youth … o The nature of policing work can be inflexible due to its …
School counselor and school social worker professional quality of life and secondary trauma informed practices in Missouri high schools	T Wilson - 2020 - search.proquest.com	Google Scholar via SerpApi	2020	https://search.proquest.com/openview/622d7bbfe190dfb511297ed0de00f030/1?pq-origsite=gscholar&cbl=18750&diss=y	… in efforts to become more trauma informed and trauma responsive. It is reasonable to assume that as schools embrace trauma informed and trauma responsive practices, the demands …
Gender injustice: System-level juvenile justice reforms for girls	F Sherman, A Balck - 2015 - tobias-lib.ub.uni-tuebingen.de	Google Scholar via SerpApi	2015	https://tobias-lib.ub.uni-tuebingen.de/xmlui/handle/10900/68415	… For many girls, entry into the juvenile justice system is due to over-policing of their … on trauma-informed treatment. Although principles of gender-responsive and trauma-informed …
Creating culturally responsive and safe workplaces for the advancement of First Nations people	B Davis - The APPEA Journal, 2023 - CSIRO Publishing	Google Scholar via SerpApi	2023	https://www.publish.csiro.au/AJ/AJ22135	… an organisational culture that is trauma informed, supports truth-… is investing in specific education and training for all. … , racial profiling and over-policing techniques; educating global …
… to complexity: survivors of domestic abuse with “complex needs”: research summary report for Nottinghamshire Office of Police and Crime Commissioners' …	L Harris - 2018 - core.ac.uk	Google Scholar via SerpApi	2018	https://core.ac.uk/download/pdf/162666954.pdf	… and require a person-centred, trauma-informed approach but experience barriers and … were required to travel via train from towns to access services in their area in larger cities. …
Management and Care of Older Offenders with Mental Illness (OOMI) in the Criminal Justice System	MP Bratina - Perspectives on elderly crime and victimization, 2018 - Springer	Google Scholar via SerpApi	2018	https://link.springer.com/chapter/10.1007/978-3-319-72682-3_13	… and gerontological needs, the provision of trauma-informed and cross-disciplinary treatment … used to train police and other traditional first responders, although a diverse group of police/…
Pathfinder Project–Preliminary Systems Mapping Report: A report delivered by The Plymouth Marjon University Pathfinder Team, June 2021.	B Jane, A Goss, J Downey, P Brown - 2021 - marjon.repository.guildhe.ac.uk	Google Scholar via SerpApi	2021	https://marjon.repository.guildhe.ac.uk/id/eprint/17722/	… trauma-informed thinking and special educational needs, is established and trauma-informed … that they feel comfortable and they trust us to show us live police folders in cases, so we …
Trauma-Informed Psychological Evaluations: Conceptualizing Trauma within Treatment Recommendations	KA James - 2021 - search.proquest.com	Google Scholar via SerpApi	2021	https://search.proquest.com/openview/0671ecf668dd54dc13ea00502907fe17/1?pq-origsite=gscholar&cbl=18750&diss=y	… evaluations are crucial in ensuring traumainformed care is provided to individuals, a care … The current study aims to identify the extent to which trauma-informed recommendations are …
Lessons from London: A contemporary examination of the factors affecting attrition among rape complaints	A Murphy, B Hine, JA Yesberg, D Wunsch… - Psychology, Crime & …, 2022 - Taylor & Francis	Google Scholar via SerpApi	2022	https://www.tandfonline.com/doi/abs/10.1080/1068316X.2021.1880584	… They also suggest that training for officers on both the stigma … enhanced development of trauma-informed policing in relation to … to effective, trauma-informed responses to rape cases. …
More than whoever made you suffer: A culturally-informed Trauma-Focused intervention for Latina adolescents	KH Valadez-Sanchez - 2016 - digscholarship.unco.edu	Google Scholar via SerpApi	2016	https://digscholarship.unco.edu/dissertations/352/	… of common Latino cultural values within Trauma-Focused Cognitive Behavioral Therapy (TF-… the impact of participation in Culturally-Modified TraumaFocused Treatment (CM-TFT) on …
[truncated: 166 more rows]
