# Supplementary material for: AI-pocalypse now: Automating the systematic literature review with SPARK (Systematic processing and automated review Kit) – gathering, organising, filtering, and scaffolding
Source: MethodsX. 2024 Dec 21;14:103129. doi: 10.1016/j.mex.2024.103129 (PMC11751522; doi:10.1016/j.mex.2024.103129)
Supplement: Supplementary file 8 [file mmc8.zip › TIP_google_Without_DOIs.csv]

title	authors	source	year	doi	abstract
A trauma-informed approach is needed to reduce police misconduct	JL Raver, M McElheran - Industrial and Organizational Psychology, 2022 - cambridge.org	Google Scholar via SerpApi	2022	https://www.cambridge.org/core/journals/industrial-and-organizational-psychology/article/traumainformed-approach-is-needed-to-reduce-police-misconduct/CA79BA31D296B19AADC787EF6170E865	… to refine and implement a trauma-informed leadership training intervention in several police agencies (Raver, 2022). We have received considerable support from police chiefs to help …
An evaluation of the Adverse Childhood Experience Trauma Informed Multi-agency Early Action Together (ACE TIME) training: national roll out to police and partners	F Glendinning, ER Barton, A Newbury, H Janssen… - 2020 - e-space.mmu.ac.uk	Google Scholar via SerpApi	2020	https://e-space.mmu.ac.uk/id/eprint/633969	… • Following the training, participants’ professional judgement and decision-making shifted towards an ACE and trauma-informed approach to policing. Overall, police and MA partners …
An evaluation of the adverse childhood experience trauma informed multi-agency early action together (ACE TIME) training: National roll out to police and partners	E Barton, A Newbury, H Janssen, G Johnson… - 2020 - researchonline.ljmu.ac.uk	Google Scholar via SerpApi	2020	http://researchonline.ljmu.ac.uk/id/eprint/12953/	… • Following the training, participants’ professional judgement and decision-making shifted towards an ACE and trauma-informed approach to policing. Overall, police and MA partners …
Incorporating mental health literacy and trauma-informed law enforcement: A participative survey on police officers' attitudes and knowledge concerning mental …	K Lorey, JM Fegert - … trauma: theory, research, practice, and policy, 2022 - psycnet.apa.org	Google Scholar via SerpApi	2022	https://psycnet.apa.org/record/2021-86181-001	Objective: The main goal of this study was to investigate how persons with symptoms of traumatization and other mental disorders influence daily policing work. Method: In total, 2,228 …
Experience is not enough: Self-identified training needs of police working with adolescents	RL Fix, J Aaron, S Greenberg - Policing: a journal of policy and …, 2021 - academic.oup.com	Google Scholar via SerpApi	2021	https://academic.oup.com/policing/article-abstract/15/4/2252/6328877	… to adolescents using a developmentally and trauma-informed, much less addressing the … that training for patrol officers is no less important than training for SROs or other LEOs. …
A mixed methods exploratory assessment of the usefulness of Baltimore City Health Department's trauma-informed care training intervention.	AJ Damian, T Mendelson, J Bowie… - American Journal of …, 2019 - psycnet.apa.org	Google Scholar via SerpApi	2019	https://psycnet.apa.org/record/2018-43267-001	… or social workbackground (ie, police officers, 311/911 operators… the implications of the training for participants’ respective … in becoming more trauma-informed. Some participants were …
Assessing knowledge and acceptability of a trauma-informed training model to strengthen response to conflict and gender-based violence in the Democratic Republic …	RMK Olson, BD Nelson, A Mike… - Violence and …, 2022 - connect.springerpub.com	Google Scholar via SerpApi	2022	https://connect.springerpub.com/content/sgrvv/early/2022/08/29/VV-2021-0032.full.pdf	… We conducted high-quality, trauma-informed medicolegal trainings … Of the randomly selected trainings, 368 questionnaires were … For example, police officers witnessed a mock medical …
Creating trauma-informed systems: Child welfare, education, first responders, health care, juvenile justice.	SJ Ko, JD Ford, N Kassam-Adams… - Professional …, 2008 - psycnet.apa.org	Google Scholar via SerpApi	2008	https://psycnet.apa.org/fulltext/2008-10899-003.html	… of trauma-informed policing, including the Police … training for every child- and family-serving system. Working with those who train the next generation of practitioners, trauma-informed …
Reducing Burnout Culture and Acceptance of Rape Myth Beliefs Among Police Officers Through Trauma-Informed Sexual Assault Investigations Training	EC Lathan - 2021 - search.proquest.com	Google Scholar via SerpApi	2021	https://search.proquest.com/openview/4e03ceb7affdc8192ed51f4a8ac8c530/1?pq-origsite=gscholar&cbl=44156	Victims who report sexual assault often experience negative (ie, victim-blaming, suspicious) responses from police officers and/or lack of case progression through the criminal justice …
Training on Law Enforcement's Response to Interpersonal Violence	G Hilt - 2023 - digitalcommons.otterbein.edu	Google Scholar via SerpApi	2023	https://digitalcommons.otterbein.edu/stu_dist/108/	… The future of policing may involve required trauma-informed training that is mutually … While comprehensive training for interpersonal violence appears beneficial in reducing police bias …
Trauma-informed care training in a child welfare system: Moving it to the front line	NA Conners-Burrow, TL Kramer, BA Sigel… - Children and Youth …, 2013 - Elsevier	Google Scholar via SerpApi	2013	https://www.sciencedirect.com/science/article/pii/S0190740913002697	… in Arkansas to train child welfare front-line staff members in trauma-informed care practices. … (parental threats and possible need for police protection), physical fatigue from the work, …
A Collaborative Simulation Design Embedding Trauma Informed Approaches in Police Responses to Child Sexual Exploitation, 2022-2023	T Green - reshare.ukdataservice.ac.uk	Google Scholar via SerpApi	2024	https://reshare.ukdataservice.ac.uk/id/eprint/857321	… for more effective training for child protection workers, … Police (KP) to co-create an ESRC funded pilot-simulation training tool embedding a trauma informed approach (TIA) within police …
Intervening with Sexual Assault Victims: A Trauma Informed Training for Law Enforcement	N Walker - 2021 - search.proquest.com	Google Scholar via SerpApi	2021	https://search.proquest.com/openview/825dfc85440565981f1a4e3e09281386/1?pq-origsite=gscholar&cbl=18750&diss=y	… a trauma informed training for police officers, (2) would the contents of this manualized training potentially improve disclosure reactions from assault victims, and (3) would police officers …
Organizational assessment to implement trauma-informed care for first responders, child welfare providers, and healthcare professionals.	J Kim, A Aggarwal, S Maloney… - … : Research and Practice, 2021 - psycnet.apa.org	Google Scholar via SerpApi	2021	https://psycnet.apa.org/record/2021-74498-001	… showed interest in participating in this study: a police and a fire department (first responders), two … Future training for early career staff may consider having more experiential learning …
Models for developing trauma-informed behavioral health systems and trauma-specific services	A Jennings - Alexandria, VA: National Association of State Mental …, 2004 - montefiore.org	Google Scholar via SerpApi	2004	https://www.montefiore.org/documents/Models-For-Developing-Trauma-Informed-BH-Systems-and-Trauma-Specific-Services.pdf	… for whom the trauma-informed and trauma-specific services … and/or implementing new “trauma-specific” services. … and support the development of trauma-informed systems of care. State …
Lancashire Violence Reduction Network Trauma Informed Programmes	J Goldthorpe, F Ward, P Wheeler, S Dodd - lancsvrn.co.uk	Google Scholar via SerpApi	2024	https://lancsvrn.co.uk/wp-content/uploads/2023/01/ARC-Evaluation-LVRN-Workstreams.pdf	… One coach said 'I think there is a degree of empathy towards a lot of people who are in custody by the police and they do get the trauma informed approach but same time I still think …
Does training affect rape and domestic violence myth endorsement among police personnel? A trend analysis	C Franklin, AD Garza, A Goodson, LA Bouffard - 2020 - dev.cjcenter.org	Google Scholar via SerpApi	2020	https://dev.cjcenter.org/_files/cvi/90-brief-2020-01.pdf	… effect of a mandatory, trauma-informed training on police participant endorsement of rape … of trauma-informed training for all Texas peace officers in order to improve police response to …
Moving towards trauma informed care. A model of research and practice.	S Lambert, G Gill-Emerson, A Horan, A Naughton - 2017 - cora.ucc.ie	Google Scholar via SerpApi	2017	https://cora.ucc.ie/handle/10468/7484	… awareness training for all … training for clinical staff members but this does not penetrate the whole organisation and therefore does not facilitate an organisational wide trauma informed …
Trauma-informed care for violently injured patients in the emergency department	KR Fischer, KM Bakes, TJ Corbin, JA Fein… - Annals of emergency …, 2019 - Elsevier	Google Scholar via SerpApi	2019	https://www.sciencedirect.com/science/article/pii/S0196064418313726	… Perhaps as a result of police distrust, some communities have adopted a culture of self-policing. Many victims of violence live in urban areas where the “code of the streets” dictates how …
Trauma-Informed Approach: Manual for Law Enforcement Officers Responding to Mental Health Emergencies	Y Larios - 2023 - search.proquest.com	Google Scholar via SerpApi	2023	https://search.proquest.com/openview/ee9e4fead147468f64b3e473b694985a/1?pq-origsite=gscholar&cbl=18750&diss=y	… Conversations about police violence and protests for police … Advanced ideas and practices known as trauma-informed … Trauma-informed approach will train law enforcement …
Responding to students exposed to community violence: A mixed methods study of teachers' perceptions of trauma-informed service delivery	DM Waggoner - 2018 - search.proquest.com	Google Scholar via SerpApi	2018	https://search.proquest.com/openview/a2243bc3d0944e40fa8c5a9cfb5a7fbb/1?pq-origsite=gscholar&cbl=18750	… The plaintiffs requested that the school promptly train all adult staff in school-wide trauma-informed approaches. At the very least, this lawsuit highlights the need for evidence-based …
Police Response to Family Violence: The Effect of Mandatory Training on Case Processing Using Redacted Case Notes	C Franklin - 2020 - dev.cjcenter.org	Google Scholar via SerpApi	2020	http://dev.cjcenter.org/_files/cvi/94.pdf	… of the effect of trauma-informed training on a series of … to police academy settings with some success. Currently, the Texas state legislature has mandated trauma-informed training for all …
Police Response to Family Violence: The Effect of Mandatory Training on Case Processing Using Redacted Case Notes	C Franklin - 2020 - dev.cjcenter.org	Google Scholar via SerpApi	2020	http://dev.cjcenter.org/_files/cvi/94.pdf	… of the effect of trauma-informed training on a series of … to police academy settings with some success. Currently, the Texas state legislature has mandated trauma-informed training for all …
Trauma-informed corrections	S Kubiak, S Covington, C Hillier - Social work in juvenile and …, 2017 - researchgate.net	Google Scholar via SerpApi	2017	https://www.researchgate.net/profile/Stephanie-Covington-2/publication/347943130_Trauma-Informed_Corrections/links/5fe9019d45851553a0fb2575/Trauma-Informed-Corrections.pdf	… settings can become trauma-informed organizations and staff within them can become trauma-informed. Finally, we provide some information on trauma-specific interventions for …
Trauma-Informed Collaborations Among Juvenile Justice and Other Child-Serving Systems: An Update.	E Olafson, JH Goldman… - Journal of Juvenile …, 2016 - search.ebscohost.com	Google Scholar via SerpApi	2016	https://search.ebscohost.com/login.aspx?direct=true&profile=ehost&scope=site&authtype=crawler&jrnl=21538026&asa=Y&AN=119421832&h=qZKqTbkYe54PjOS8i2A71Tc6jKFH595jxdKorFAWg%2B%2BozFTg2SxL0gYuNcorCFY7IgdRmBBCvPFKQ%2BbpFw1Jww%3D%3D&crl=c	… and police officers did while riding together in police cars, … who were present when the police were responding to, for … a trauma-focused treatment combined with trauma training for …
A trauma informed victim centered approach to sexual assault investigations	JD Allen - 2019 - shsu-ir.tdl.org	Google Scholar via SerpApi	2019	https://shsu-ir.tdl.org/items/cf631336-bf19-4110-ad2f-095698354b46	… Improving the police response, victim satisfaction, gaps in services, police … to train officers to respond to the needs of the victim and promote healing. Incorporating a trauma informed …
Trauma training: Competencies, initiatives, and resources.	JM Cook, E Newman, V Simiola - Psychotherapy, 2019 - psycnet.apa.org	Google Scholar via SerpApi	2019	https://psycnet.apa.org/fulltext/2019-36160-008.html	… To date, it is unclear how to best train students and practitioners in the trauma competencies… in a special issue of the journal Clinical Supervisor devoted to trauma-informed supervision. …
Urban Trauma: Mental Health Clinicians' Perception of Trauma Informed Care, Trauma Responsive Practice, and Trauma Resilience	JV Padden - 2021 - search.proquest.com	Google Scholar via SerpApi	2021	https://search.proquest.com/openview/08eba047ef8a49342b81fd1aa7ff8735/1?pq-origsite=gscholar&cbl=18750&diss=y	… Trauma informed and trauma responsive practice, a focus of this paper, and much of the behavioral and mental health support work occurring in BCPSS is aimed at countering these …
A perspective for understanding trauma and the criminal juvenile justice system: Using a trauma-informed lens for meaningful and sustained change	A Moreland, KJ Ressler - Harvard Review of Psychiatry, 2021 - journals.lww.com	Google Scholar via SerpApi	2021	https://journals.lww.com/hrpjournal/fulltext/2021/05000/a_perspective_for_understanding_trauma_and_the.4.aspx	… It is difficult to adequately evaluate whether a system is trauma-informed in the absence of … trauma-informed for improved outcomes applies to every aspect of the CJJS, including policing…
Trauma-informed juvenile justice systems: A systematic review of definitions and core components.	CE Branson, CL Baetz, SMC Horwitz… - … , Practice, and Policy, 2017 - psycnet.apa.org	Google Scholar via SerpApi	2017	https://psycnet.apa.org/record/2017-05281-001	… regarding the core principles or domains of trauma-informed care for juvenile justice and the … train staff on trauma) or explicitly identified core domains or principles of a traumainformed …
Preventing the re-traumatization of individuals who are arrested for prostitution by implementing trauma-informed practices in the criminal justice system	L Ostad-Hashemi - Columbia Social Work Review, 2017 - journals.library.columbia.edu	Google Scholar via SerpApi	2017	https://journals.library.columbia.edu/index.php/cswr/article/view/1849	… Specific trauma-informed training for law enforcement … trauma-specific models which this paper will address in detail. … Immediately after Hailey undressed, several undercover police …
How Does Trauma-Informed Care Training Effect the Self-Efficacy of Professionals Who Serve Juvenile Justice-Involved Youth?	A Jordan - 2019 - search.proquest.com	Google Scholar via SerpApi	2019	https://search.proquest.com/openview/09b7afba8bc14f4eb51614b57a1835bb/1?pq-origsite=gscholar&cbl=18750&diss=y	… (adverse childhood experiences) science” and trauma-informed care (TIC). While many … , and toxic stress require strategies using trauma-informed approaches, there are still many …
A systemic framework for trauma-aware schooling in Queensland	J Howard - 2018 - eprints.qut.edu.au	Google Scholar via SerpApi	2018	https://eprints.qut.edu.au/120276/	… explore possibilities for traumaaware practice in Queensland … childhood trauma and traumaaware practice in particular … Some recommended specific training for guidance officers to …
… : EVALUATING THE IMPLEMENTATION OF BALTIMORE CITY HEALTH DEPARTMENT'S CITYWIDE TRAUMA-INFORMED CARE TRAINING INTERVENTION	AJG Damian - 2017 - jscholarship.library.jhu.edu	Google Scholar via SerpApi	2017	https://jscholarship.library.jhu.edu/bitstream/handle/1774.2/60239/DAMIAN-DISSERTATION-2017.pdf?sequence=1	… and facilitators to providing trauma treatment or making referrals to trauma-specific … capacity to provide trauma-informed care services were based on the six trauma-informed …
–Trauma informed care & practice	S Denmark - VIOLENCE IN CLINICAL PSYCHIATRY - oudconsultancy.nl	Google Scholar via SerpApi	2024	https://www.oudconsultancy.nl/Resources/Proceedings_11th_Violence_in_Clinical_Psychiatry_2019.pdf#page=107	… While physicians are encouraged to train with their intact … a police officer’s situation awareness, when encountering a potentially mentally disordered person. It identified features police …
Developing a Trauma-Informed Wellness Program	R McMackin, J LaFratta - Fed. Probation, 2021 - HeinOnline	Google Scholar via SerpApi	2021	https://heinonline.org/hol-cgi-bin/get_pdf.cgi?handle=hein.journals/fedpro85&section=19	… A police officer or EMT is more likely to be exposed to gun violence or fatal accidents than … Wellness programs that focus on after-work interventions frequently train people in stress-…
Fostering a Trauma Informed Mindset in the Criminal Justice System: An Evaluation of the Take Care Delaware Program	L Ledford, MJ Oliver-Hedrick MS, M Jordan, C Salyer… - 2023 - dc.etsu.edu	Google Scholar via SerpApi	2023	https://dc.etsu.edu/asrf/2023/schedule/135/	… evaluate the effectiveness of Trauma-Informed Care (TIC) training for police officers in their … As part of an initiative to increase TIC awareness and implementation, 64 police officers …
Creating a communitywide system of trauma-informed care	AD Clements, B Haas, NA Cyphers, V Hoots… - Progress in community …, 2020 - muse.jhu.edu	Google Scholar via SerpApi	2020	https://muse.jhu.edu/pub/1/article/775239/summary	… started as one inspired police department employee who … of the National Center for Trauma Informed Care (NCTIC) called "… a trauma-informed system of care are encouraged to train all …
Benefits of delivering Adverse Childhood Experience (ACE) training to police: An individual perspective	J Ramessur-Williams, A Newbury… - … Safety and Well …, 2019 - researchonline.ljmu.ac.uk	Google Scholar via SerpApi	2019	http://researchonline.ljmu.ac.uk/id/eprint/12797/	… is delivered to police and partners to embed ACE- and trauma-informed approaches into … -being or induction training for all staff which becomes embedded into policy and strategy. …
Implementation and program evaluation of trauma-informed care training across state child advocacy centers: An exploratory study	MC Kenny, A Vazquez, H Long, D Thompson - Children and Youth …, 2017 - Elsevier	Google Scholar via SerpApi	2017	https://www.sciencedirect.com/science/article/pii/S0190740916304807	… trauma-informed awareness. Other initiatives include the implementation of Trauma-Focused … a promising approach to introducing TIC training for CAC workers from various disciplines. …
Do No Harm: Trauma-Informed Care (TIC) within Correctional Settings	J Watts, N Rodrigues - towyouth.newhaven.edu	Google Scholar via SerpApi	2024	https://towyouth.newhaven.edu/wp-content/uploads/2022/05/John-Watts-and-Nick-Rodriquez.pdf	… to raise awareness among police officers, court personnel… training for quality assurance. 5) On a managerial level, supervisors will debrief with their subordinates on the traumainformed …
" I think if you cut me open, it runs through my veins": Trauma-informed practice provision and training in Suffolk	M Hermolle - 2023 - oars.uos.ac.uk	Google Scholar via SerpApi	2023	http://oars.uos.ac.uk/3612/	… % of respondents indicated that their organisation practiced trauma-informed care, 54.2% of … received traumainformed training. There was notable variability in length of training: for TIP …
An Evaluation of the Trauma-Informed Abusive Partner Intervention Program	M Langness, S Ervin, M Duane - Washington, DC: Urban Institute, 2022 - urban.org	Google Scholar via SerpApi	2022	https://www.urban.org/sites/default/files/2022-05/An%20Evaluation%20of%20the%20Trauma-Informed%20Abusive%20Partner%20Intervention%20Program.pdf	… in program sessions to allow participants to process police and racist violence in addition to … Further, we learned that URI provides in-house training for all staff, including the TI-APIP …
Trauma-Informed Care. Understanding the Use of Trauma-Informed Approaches Within Children's Social Care	K Asmussen, T Masterman… - London: Early …, 2022 - interfaceenterprises.co.uk	Google Scholar via SerpApi	2022	https://www.interfaceenterprises.co.uk/assets/resources/trauma-informed-approaches-within-childrens-social-care.pdf	… However, traumainformed principles have since been adopted by schools, the police and … When we train and offer this real commitment to invest in the model and all the training that …
Looking Forward: A Research and Policy Agenda for Creating Trauma-Informed Juvenile Justice Systems.	CB Dierkhising, CE Branson - Journal of Juvenile Justice, 2016 - ojp.gov	Google Scholar via SerpApi	2016	https://www.ojp.gov/pdffiles/249840.pdf#page=19	… professionals in developing trauma-informed approaches to … core domains of a trauma-informed juvenile justice system:(a… Think trauma: A training for staff in juvenile justice residential …
Psychological trauma risk management in the UK police service	I Hesketh, N Tehrani - Policing: A Journal of Policy and Practice, 2019 - academic.oup.com	Google Scholar via SerpApi	2019	https://academic.oup.com/policing/article-abstract/13/4/531/5174705	… risk management in the UK policing. It stresses the need for a … the division of the policing workforce into three cohorts. Those … effects of psychological trauma on police officers and staff. …
Trauma-informed neurofeedback for law enforcement occupational and organizational stress	J Spears, DE Romero, K McVay, E Surratt - NeuroRegulation, 2024 - neuroregulation.org	Google Scholar via SerpApi	2024	https://www.neuroregulation.org/article/view/23427	… the client to train and control their … traumainformed approach to reduce police misconduct and violence. We suggest an organizational change in trauma-informed approaches by police …
The Lived Experiences of School Officers: Practicing Trauma-Informed Care within the Public School Setting	J DeNike - 2023 - search.proquest.com	Google Scholar via SerpApi	2023	https://search.proquest.com/openview/e23870a0ca167bfdfe814c4e95fc6e26/1?pq-origsite=gscholar&cbl=18750&diss=y	… 44 of 2018 to include trauma-informed approaches and training for all public school employees by building protective factors such as trauma-informed care approaches and social and …
The Relationship Between Organizational Trauma-Informed Care and Secondary Trauma Symptoms in Staff Members of Kentucky Domestic Violence …	ME Foley - 2020 - search.proquest.com	Google Scholar via SerpApi	2020	https://search.proquest.com/openview/5e734675c335c66b6533ce3b0c813305/1?pq-origsite=gscholar&cbl=44156	… trauma-informed care practices, the lower the employee’s levels of STS. Specifically, Domain Four of the Ticometer©(fostering trauma-informed … and practice trauma-informed care. …
Trauma-informed practice and the criminal justice system: A systematic narrative review	A McAnallen, E McGinnis - Irish Probation Journal, 2021 - pure.ulster.ac.uk	Google Scholar via SerpApi	2021	https://pure.ulster.ac.uk/en/publications/trauma-informed-practice-and-the-criminal-justice-system-a-system	… in the UK and the challenges and opportunities provided by the Police, Crime, Sentencing and Courts Bill. A … Training for staff did not emerge as a clear theme. Lack of skills to deliver …
Early adopters of trauma-informed care	L Dubay, R Burton, M Epstein - Urban Institute https://www. chcs. org …, 2018 - chcs.org	Google Scholar via SerpApi	2018	https://www.chcs.org/media/early_adopters_of_trauma-informed_care-evaluation.pdf	… The two other organizations are not implementing what would be considered a comprehensive trauma-informed system but are still making important organizational changes to train all …
Trauma Informed Care in a Jail Setting: Potential Barriers and Advantages to Implementation	V Visscher - 2021 - search.proquest.com	Google Scholar via SerpApi	2021	https://search.proquest.com/openview/dde132045078a7da8f466aba3d160932/1?pq-origsite=gscholar&cbl=18750&diss=y	… The purpose of this chapter is to emphasize the need for trauma informed treatment in jail settings to improve the experiences of both detainees and correctional officers. Further, this …
Adapting trauma-informed interventions for racial trauma considerations: A training model.	BN Hall-Clark, S Zabelski, E Montanaro… - Practice …, 2023 - psycnet.apa.org	Google Scholar via SerpApi	2023	https://psycnet.apa.org/record/2024-13786-001	… review of trauma-informed assessment and intervention. Next, we outline the training curriculum, … For example, if a Black student worries about by stopped and harassed by police when …
Justice-Involved Youth and Trauma-Informed Interventions.	P Skinner-Osei, L Mangan, M Liggett, M Kerrigan… - Justice Policy …, 2019 - cjcj.org	Google Scholar via SerpApi	2019	https://www.cjcj.org/media/import/documents/justice-involved_youth_and_trauma-informed_interventions.pdf	… to implement trauma-informed interventions that address the needs of youth with mental health and traumarelated disorders. The adoption of a trauma-informed approach throughout …
Increasing trauma informed awareness in higher education	K Doughty - 2018 - search.proquest.com	Google Scholar via SerpApi	2018	https://search.proquest.com/openview/7b876634b286ebc8f501429f0f5ddff9/1?pq-origsite=gscholar&cbl=18750	… trauma informed care and trauma informed educational practices after participation in a trauma informed … Nnowledge of trauma informed care and trauma informed educational practices…
Trauma-informed approaches in schools: the efficacy of the 'trauma-sensitive schools training package'	B Delaney - 2020 - dspace.mic.ul.ie	Google Scholar via SerpApi	2020	https://www.dspace.mic.ul.ie/handle/10395/2924	… benefits were observed in areas including improved staff use of trauma-informed … 4 Intervention Delivers professional development in trauma-sensitive or trauma-informed approaches …
The Impact of Trauma Informed Care on Law Enforcement Engagement with Individuals Experiencing Homelessness	K Ponce - 2019 - scholarworks.calstate.edu	Google Scholar via SerpApi	2019	https://scholarworks.calstate.edu/downloads/6682x665f	… Policing (CD-CP) program, initiated in 1991, serves as a model for trauma-informed policing… This model is able to demonstrate that through active partnerships with trauma-informed …
Trauma-informed approaches in forensic mental health	N Procter, B Ayling, L Croft, P DeGaris, M Devine… - 2017 - unisa.edu.au	Google Scholar via SerpApi	2017	https://www.unisa.edu.au/siteassets/episerver-6-files/global/research/mhsp/trauma-informed-approaches-in-forensic-mental-health-resource.pdf	A trauma-informed approach is one that works from the fundamental principles of trauma … Trauma-informed approaches are based on the understanding and belief that symptoms …
Examining the impact of trauma-informed care training on educators' knowledge, attitudes, and behavior: A qualitative study	ES Schafer - 2019 - search.proquest.com	Google Scholar via SerpApi	2019	https://search.proquest.com/openview/3c94c4e669089c9f5788a5dcee601a68/1?pq-origsite=gscholar&cbl=18750&diss=y	… students in high needs districts with trauma-informed, evidence-based practices. ESSA also authorizes grants for in-service training for effective trauma-informed practices in classroom …
Safety, collaboration, and empowerment: trauma-informed archival practice	K Wright, N Laurent - Archivaria, 2021 - erudit.org	Google Scholar via SerpApi	2021	https://www.erudit.org/en/journals/archivaria/2021-n91-archivaria06132/1078465ar/abstract/	… This article introduces the concept of trauma-informed practice to archives and other … a trauma-informed approach may be useful in archives and may lead to trauma-informed archival …
Bridging Trauma-Informed Organizing and Accessible Practice: A Qualitative Study of Dialectical Tensions	DC Biss - 2020 - search.proquest.com	Google Scholar via SerpApi	2020	https://search.proquest.com/openview/a6fe360bbe4edc2f71f2525d7d793c76/1?pq-origsite=gscholar&cbl=18750&diss=y	… is central to trauma-informed practices. Further, trauma-informed care recognizes how facets … Similarly, trauma-informed care implies culturally humble organizational practices involving …
Trauma abounds: A case for trauma-informed lawyering	C Peña - UCLA Women's LJ, 2019 - HeinOnline	Google Scholar via SerpApi	2019	https://heinonline.org/hol-cgi-bin/get_pdf.cgi?handle=hein.journals/uclawo26&section=7	… This is why when I train practitioners to use trauma-informed practices, much of the client … ed the incident to their employer and to the police. She secured a temporary restraining order. …
Using a trauma-informed, socially just research framework with marginalized populations: Practices and barriers to implementation	LA Voith, T Hamler, MW Francis, H Lee… - Social Work …, 2020 - academic.oup.com	Google Scholar via SerpApi	2020	https://academic.oup.com/swr/article-abstract/44/3/169/5924601	… Black boy, was shot and killed by a Cleveland police officer while in a park near his home in … in trauma was contracted to host a four-hour training for the study team. The training defined …
Not first responders, but often first to respond: Canadian journalists' use of trauma-informed approaches in reporting	K Dubinski - 2022 - ec.msvu.ca	Google Scholar via SerpApi	2022	https://ec.msvu.ca/bitstreams/383feed9-6c1e-4f9a-9f3b-74ee9b20eea1/download	… One of the participants in their study said that “we need to train informed students who will … as police officers and the military. They cited “trial and error” as the main way of learning about …
Implementing a system-wide trauma informed care model	M Dupuis - 2020 - ourspace.uregina.ca	Google Scholar via SerpApi	2020	https://ourspace.uregina.ca/bitstream/10294/10048/1/Dupuis_2020_FieldpracticumSW.pdf	… I will use the Trauma Informed Model and make policy … It was not feasible to train all interested interdisciplinary workers … quality control employees reflect trauma informed language, as …
Making a Case for Gender-Responsive, Trauma-Informed Mental Health Courts: An Exploration of Participant Trauma Histories	S Dewald - Journal fFonensie Jocial lorë, 2023 - researchgate.net	Google Scholar via SerpApi	2023	https://www.researchgate.net/profile/Stacy-Dewald/publication/369397299_Making_a_Case_for_Gender-Responsive_Trauma-Informed_Mental_Health_Courts_An_Exploration_of_Participant_Trauma_Histories/links/6419fac666f8522c38c22b42/Making-a-Case-for-Gender-Responsive-Trauma-Informed-Mental-Health-Courts-An-Exploration-of-Participant-Trauma-Histories.pdf	… These findings underscore the need for a trauma-informed and gender responsive approach to MHC. Juggestions för MHCs to considerare ofered, including trauma screening fools into …
Building trauma-informed approaches in higher education	LA Henshaw - Behavioral Sciences, 2022 - mdpi.com	Google Scholar via SerpApi	2022	https://www.mdpi.com/2076-328X/12/10/368	… trauma-informed approaches at HEIs can be culturally responsive. This article briefly summarizes evidence supporting the rationale for trauma-informed … from a trauma-informed lens as …
Improving mental health service and practice for police: A qualitative assessment.	HA Arjmand, ML O'Donnell, N Sadler, J Nursey… - Traumatology, 2024 - psycnet.apa.org	Google Scholar via SerpApi	2024	https://psycnet.apa.org/record/2024-83449-001	… police and first responders using experienced mental health providers who deliver trauma-informed… and all that sort of stuff, or even getting a train into the city for over an hour just to …
Strengthening the capabilities to lead police officers following exposure to trauma	C Kowalski - 2018 - search.proquest.com	Google Scholar via SerpApi	2018	https://search.proquest.com/openview/3a54102e64e20d0c6cfa1fd179b2d0ec/1?pq-origsite=gscholar&cbl=18750	… Conclusion 1: There is a need for consistency in trauma-focused leadership principles ..58 … The establishment of training for all police officers is a logical first step. The outcome of this …
A trauma-informed psychoeducation program for professionals treating adolescent female victims of human sex trafficking	E Arnstein - 2014 - search.proquest.com	Google Scholar via SerpApi	2014	https://search.proquest.com/openview/491f9a91a6471ab5bc58f6e31a3669c6/1?pq-origsite=gscholar&cbl=18750	… and therefore may not be representative of all police agencies. This research suggests that continued efforts are necessary to educate police officers about the exploitive nature of youth …
A train-the-trainer programme to deliver high quality education for healthcare providers	J Peck - Anti-trafficking review, 2021 - antitraffickingreview.org	Google Scholar via SerpApi	2021	https://www.antitraffickingreview.org/index.php/atrjournal/article/view/581	… of trauma-informed care. To respond to this professional situation, ACT Advocate trainees are required to take a course on trauma-informed … racism and reports of police brutality create …
Creating Trauma-Informed Systems: Child Welfare, Education, First Responders, Health Care, Juvenile Justice	J Susan, N Kassam-Adams, C Wilson, JD Ford… - researchgate.net	Google Scholar via SerpApi	2024	https://www.researchgate.net/profile/Christopher-Layne-4/publication/232516164_Creating_Trauma-Informed_Systems_Child_Welfare_Education_First_Responders_Health_Care_Juvenile_Justice/links/0fcfd50e8be0b79a95000000/Creating-Trauma-Informed-Systems-Child-Welfare-Education-First-Responders-Health-Care-Juvenile-Justice.pdf	… traumainformed policing, including the Police Executive Research Forum, the International Association of Chiefs of Police, … who train the next generation of practitioners, traumainformed …
The Trauma-Informed Youth Experience Panel	L Bennett - 2017 - digitalcommons.csumb.edu	Google Scholar via SerpApi	2017	https://digitalcommons.csumb.edu/caps_thes_all/142/	… to build capacity towards LEOS • Trauma informed training police officers vicarious trauma … 3- Ask each group who has had trauma informed services training for their organizations to …
Trauma and coping strategies in police officers: a quantitative-qualitative pilot study	C Civilotti, G Di Fini, DA Maran - International journal of environmental …, 2021 - mdpi.com	Google Scholar via SerpApi	2021	https://www.mdpi.com/1660-4601/18/3/982	… These results can be useful to improve trauma-informed interventions for POs based on … The sample was composed of 39 out of 42 municipal police POs of the Municipality of Collegno. …
A trauma-informed approach to workforce	V Choitz, S Wagner - National Fund for Workforce Solutions, 2021 - skilledwork.org	Google Scholar via SerpApi	2021	https://skilledwork.org/wp-content/uploads/2022/01/A-Trauma-Informed-Approach-to-Workforce.pdf	… external events such as the police killings of unarmed Black men … as seeing news coverage of police killings of Black people), … We have identified and cited a few examples of training for …
A pilot study to adapt a trauma-informed, mindfulness-based yoga intervention for justice-involved youth	A Owen-Smith, H Black, D Emerson… - … journal of yoga …, 2021 - meridian.allenpress.com	Google Scholar via SerpApi	2021	https://meridian.allenpress.com/ijyt/article-abstract/31/1/Article_18/474729	… The purpose of the present study was to adapt and pilot a trauma-informed, mindfulness-… to a well-established, protocolized Trauma-Informed Yoga program and was identified by the …
Police responses to cases of officer-involved domestic violence: The effects of a brief web-based training	K Oehme, SG Prost, DG Saunders - Policing: A journal of policy …, 2016 - academic.oup.com	Google Scholar via SerpApi	2016	https://academic.oup.com/policing/article-abstract/10/4/391/2742984	… The criminal justice system’s recognition of and response to such violence has increased markedly over the years, with mandatory training for police officers now required by most states…
Policing with a public health lens-Moving towards an understanding of crime as	SM Bucerius, TB Oriola - 2021 - HeinOnline	Google Scholar via SerpApi	2021	https://heinonline.org/hol-cgi-bin/get_pdf.cgi?handle=hein.journals/policejl95&section=29	… a trauma informed training model is pivotal (Jones, 2020). This would involve two key aspects: … , police organizations should also train their officers and new recruits in trauma-informed …
Trauma and Police Custody	J Mulcahy - Police Custody in Ireland, 2024 - library.oapen.org	Google Scholar via SerpApi	2024	https://library.oapen.org/bitstream/handle/20.500.12657/90091/1/9781003850977.pdf#page=83	… This chapter draws on my PhD findings and upon extensive trauma training that I have … and contrast this trauma-responsive ideal with the reality that police encounters can easily …
Naturally Trauma-Informed: A Mixed Methods Case Study of Trauma-Informed Care Training for Frontline Parks and Recreation Staff Working in Urban After-School …	M Santoro - 2021 - search.proquest.com	Google Scholar via SerpApi	2021	https://search.proquest.com/openview/8a951b8a87b0b08d33c47895110ee5c2/1?pq-origsite=gscholar&cbl=18750&diss=y	… and effects that trauma-informed care (TIC) … trauma-informed, (b) support for TIC, and (c) future TIC investments. Parks and recreation professionals are naturally trauma-informed given …
Statement on trauma-informed responses to SexualAssault	KA Lonsway, SJ Archambault, J Hopper - 2019 - evawintl.org	Google Scholar via SerpApi	2019	https://evawintl.org/wp-content/uploads/ResponsetoATIXA09.18.19.pdf	… trauma-informed practices in those contexts. However, a good interview is a good interview, regardless of whether it is conducted by a police … people who currently train and potentially …
Impact of trauma-informed care professional development on school personnel perceptions of knowledge, dispositions, and behaviors toward traumatized students	KL Goodwin-Glick - 2017 - rave.ohiolink.edu	Google Scholar via SerpApi	2017	https://rave.ohiolink.edu/etdc/view?acc_num=bgsu1487245316067513	… The bill requires educational entities to address chronic truancy with a trauma-informed approach, fund trauma-informed care pilot programs in schools, and provide training for …
When They See Us: An Initial Development and Evaluation of a Culturally Responsive Police Interaction Training for Black Adolescents with ASD	MA Davenport - 2021 - search.proquest.com	Google Scholar via SerpApi	2021	https://search.proquest.com/openview/ea8ccc19eb6fd1c1e0f5b5ab0fee577b/1?pq-origsite=gscholar&cbl=18750&diss=y	… a culturally informed police safety skills training for adolescents … the physiological ramifications of police contact were also … Understanding whether police interactions led to changes in …
A paradigm shift: relationships in trauma-informed mental health services	A Sweeney, B Filson, A Kennedy, L Collinson… - BJPsych …, 2018 - cambridge.org	Google Scholar via SerpApi	2018	https://www.cambridge.org/core/journals/bjpsych-advances/article/paradigm-shift-relationships-in-traumainformed-mental-health-services/B364B885715D321AF76C932F6B9D7BD0	… Keep shouting and we’ll call the police’. The man carried on shouting, his anger increasing as his … ‘Calm down or we’ll call the police’. The man drew back his fist, verbally and physically …
Trauma-informed care and mental health	LD Butler, FM Critelli, ES Rinfrette - Directions in Psychiatry, 2011 - researchgate.net	Google Scholar via SerpApi	2011	https://www.researchgate.net/profile/Lisa-Butler-5/publication/234155324_Trauma-Informed_Care_and_Mental_Health/links/02bfe50f9b4cbb8051000000/Trauma-Informed-Care-and-Mental-Health.pdf	… Healthcare providers applying a “trauma informed” per spective would consider, for example, whether the expe riences of being separated from her family and stripped of her clothes, …
Compassion Fatigue: The Effects of Secondary Traumatic Stress and Vicarious Traumatization Among Baltimore Police Department Community Chaplains	AT Jones-Ramirez - 2022 - digitalcommons.liberty.edu	Google Scholar via SerpApi	2022	https://digitalcommons.liberty.edu/doctoral/3556/	… ’ academy, which would train local clergy in the matters of police policies, procedures, and … districts of the Baltimore Police Department are trauma-informed and can identify compassion …
Trauma-Informed Care in a Homeless Women's Shelter: A Mixed Method Evaluation	D Kirwan, K McLaughlin - International Journal on Homelessness, 2023 - ojs.lib.uwo.ca	Google Scholar via SerpApi	2023	https://ojs.lib.uwo.ca/index.php/ijoh/article/view/16652	… Additional champions training is available to train identified staff in the organisational … when incidents could not be resolved without police or EMS assistance, experiencing recurrent …
ACEs and trauma-informed care	CC Piotrowski - Adverse childhood experiences, 2020 - Elsevier	Google Scholar via SerpApi	2020	https://www.sciencedirect.com/science/article/pii/B978012816065700015X	… on trauma-informed approaches for professions and institutions, rather than on trauma-specific … The purpose of this chapter is to provide an overview of trauma-informed approaches for …
Universal precautions: A methodology for trauma-informed justice: This article is related directly to the 6th International Law Enforcement & Public Health (LEPH) …	DJ Jones - Journal of Community Safety and Well-Being, 2021 - journalcswb.ca	Google Scholar via SerpApi	2021	https://www.journalcswb.ca/index.php/cswb/article/view/194	… police are doing and is not as prescriptive on how police interact with the community. The move towards trauma-informed policing provides police … the people with whom police interact (…
COMMUNITY ATTITUDES TOWARD POLICING: IMPLICATIONS FOR SOCIAL JUSTICE.	A Thornton, D Dufelmeier, G Amedee… - Journal of Education & …, 2021 - dillard.edu	Google Scholar via SerpApi	2021	https://www.dillard.edu/wp-content/uploads/2023/11/journal-of-education-and-social-justice-spring-2021.pdf#page=23	… formal instruction in how to train new police recruits. Field trainers … The trauma-informed policing paradigm shifts from police … Trauma-informed policing increases safety for all, decreases …
Trauma Informed Care Education for a Level One Trauma Center: Program Evaluation	MLE Montgomery - 2023 - search.proquest.com	Google Scholar via SerpApi	2023	https://search.proquest.com/openview/dce392857d2b0da349cfee6da2265b5a/1?pq-origsite=gscholar&cbl=18750&diss=y	… quality assurance involves continued assessment of trauma informed practices, while financing ensures adequate support to ensure success of trauma informed approaches. Finally, …
Chiefs lead the way: A top-down approach to addressing police trauma and suicide	M Friedman - Retrieved from Badge of Life: https://www …, 2015 - policechiefmagazine.org	Google Scholar via SerpApi	2015	https://www.policechiefmagazine.org/wp-content/uploads/Officer_safetywellness_September2015.pdf	… of stigma in police culture, promoting discussion around trauma and mental health and helping to make officers and the police service as a whole more trauma aware. Whilst it is …
Implementing and Sustaining Trauma-Informed Care: An Exploration of Staff Attitudes, Beliefs, and Experiences	A Muttillo - 2019 - search.proquest.com	Google Scholar via SerpApi	2019	https://search.proquest.com/openview/0f2c664b3cecf8626453af03db985f43/1?pq-origsite=gscholar&cbl=51922&diss=y	… This chapter provides a review of studies relevant to trauma-informed care (TIC) theory and practice. Information about the prevalence of adverse experiences that children face in the …
Police, violence, and social justice: A call for research and introduction to the special issue.	T Bent-Goodley, C St Vil, CA Cuevas… - Psychology of …, 2022 - psycnet.apa.org	Google Scholar via SerpApi	2022	https://psycnet.apa.org/fulltext/2022-82060-001.html	… police on communities of color and how to mitigate these impacts through trauma-informed … While there are efforts to train the police to address these broader issues, the reality is that …
Are current Canadian police intervention methods for children in crisis, resulting from violence and abuse, effective in mitigating children from entering the criminal …	A Tsui - 2021 - jibc.arcabc.ca	Google Scholar via SerpApi	2021	https://jibc.arcabc.ca/islandora/object/jibc%3A3252/	… of child experts and trauma informed mental health professionals, police will be better … training for new recruits and currently working police officers by child experts and trauma informed …
Understanding the landscape of policing when responding to vulnerability: Interviews with frontline officers across Wales	ER Barton, M McManus, G Johnson, S Harker… - 2019 - e-space.mmu.ac.uk	Google Scholar via SerpApi	2019	https://e-space.mmu.ac.uk/633967/	… recommendations for the EAT programme to take forward, and wider recommendations for those looking to embark on an ACE and trauma-informed approach to policing in the future. …
The Last to Be Served: A Trauma-Informed Program Design for Black Women Impacted by Gun Violence Using Critical Race Theory	IC Smith - 2021 - search.proquest.com	Google Scholar via SerpApi	2021	https://search.proquest.com/openview/eeb7e6aa9219ce4efc125b45d07f7ad2/1?pq-origsite=gscholar&cbl=18750&diss=y	… Evidence-based interventions such as trauma-focused cognitive behavioral therapy (TF-CBT) and narrative exposure therapy (NET), as well as spirituality, self-reported reliable and …
Understanding the landscape of policing when responding to vulnerability: Interviews with frontline officers across Wales	ER Barton, M McManus, G Johnson, S Harker… - 2019 - e-space.mmu.ac.uk	Google Scholar via SerpApi	2019	https://e-space.mmu.ac.uk/633967/	… recommendations for the EAT programme to take forward, and wider recommendations for those looking to embark on an ACE and trauma-informed approach to policing in the future. …
The Last to Be Served: A Trauma-Informed Program Design for Black Women Impacted by Gun Violence Using Critical Race Theory	IC Smith - 2021 - search.proquest.com	Google Scholar via SerpApi	2021	https://search.proquest.com/openview/eeb7e6aa9219ce4efc125b45d07f7ad2/1?pq-origsite=gscholar&cbl=18750&diss=y	… Evidence-based interventions such as trauma-focused cognitive behavioral therapy (TF-CBT) and narrative exposure therapy (NET), as well as spirituality, self-reported reliable and …
Trauma-informed training and clinical supervision as moderators of compassion fatigue, when controlling for burnout and a personal history of trauma	EG Vermilyea - 2014 - search.proquest.com	Google Scholar via SerpApi	2014	https://search.proquest.com/openview/88b135d7cc856a8d8b1c4515f28c7f14/1?pq-origsite=gscholar&cbl=18750	… on trauma-informed care, there must be appropriate training for … These researchers found that trauma-informed training … help, suggesting that trauma- informed training could mitigate CF…
The Need for States to Implement Trauma-Informed Care Policies	TM Uglean - 2024 - commons.clarku.edu	Google Scholar via SerpApi	2024	https://commons.clarku.edu/graduate_school_professional_studies/21/	… This case study aims to identify the benefits of implementing trauma-informed care … Train staff into understanding the basic concepts of TIC and how to conduct assessments in …
'We are on a journey': implementing trauma informed approaches in Northern Ireland: case study–Salvation Army	S Mooney, MF Malet - 2024 - pure.qub.ac.uk	Google Scholar via SerpApi	2024	https://pure.qub.ac.uk/files/600534690/TIA_Implementation_Case_Study_Sal_Army_2024.pdf	This case study is part of a larger research study which sought to review the implementation of trauma informed approaches (TIAs) in Northern Ireland (NI). This study was …
B'more Fit for Healthy Babies: Using trauma-informed care policies to improve maternal health in Baltimore City	SG Tuck, AC Summers, J Bowie, D Fife-Stallworth… - Women's health …, 2017 - Elsevier	Google Scholar via SerpApi	2017	https://www.sciencedirect.com/science/article/pii/S104938671730052X	… The development and monitoring of trauma-informed interventions and policies within … Applying a gender-based and trauma-informed program provided B'more Fit participants …
Women's Desistance from Crime: a Gender-Responsive, Trauma-Informed Analysis	M Petrillo - 2019 - core.ac.uk	Google Scholar via SerpApi	2019	https://core.ac.uk/download/pdf/363921736.pdf	… This thesis examines how the trauma-informed principles and approaches could offer a way of responding to factors women identify as important to their efforts to desist from crime, …
Social Innovation Narrative Benefits of delivering Adverse Childhood Experience (ACE) training to police: An individual perspective	J Ramessur-Williams, A Newbury, MA McManus… - journalcswb.ca	Google Scholar via SerpApi	2024	https://www.journalcswb.ca/index.php/cswb/article/download/99/199?inline=1	… is delivered to police and partners to embed ACE- and trauma-informed approaches into … -being or induction training for all staff which becomes embedded into policy and strategy. …
Trauma informed juvenile justice	S Buckingham - Am. Crim. L. Rev., 2016 - HeinOnline	Google Scholar via SerpApi	2016	https://heinonline.org/hol-cgi-bin/get_pdf.cgi?handle=hein.journals/amcrimlr53&section=25	… While it is beyond the scope of this Article, a trauma-informed approach to the adult criminal justice system would have incredibly positive opportunities for growth and rehabilitation of …
Trauma informed juvenile justice	S Buckingham - Am. Crim. L. Rev., 2016 - HeinOnline	Google Scholar via SerpApi	2016	https://heinonline.org/hol-cgi-bin/get_pdf.cgi?handle=hein.journals/amcrimlr53&section=25	… While it is beyond the scope of this Article, a trauma-informed approach to the adult criminal justice system would have incredibly positive opportunities for growth and rehabilitation of …
Quantitative benefits of trauma-informed care	S Hepburn - Fifth in a series of ten briefs addressing: What is the …, 2017 - nasmhpd.org	Google Scholar via SerpApi	2017	https://www.nasmhpd.org/sites/default/files/2022-08/TAC.Paper_.5.Quantitative_Benefits_TraumaInformedCare_Final.pdf	… Care Initiative, which has trained more than 25,000 police officers and will likely train 11,000 more by the end of the year. Attendees also include other first responders, caregivers, and …
In defense of the injured: How trauma-informed criminal defense can reform sentencing	MS Gohara - Am. J. Crim. L., 2018 - HeinOnline	Google Scholar via SerpApi	2018	https://heinonline.org/hol-cgi-bin/get_pdf.cgi?handle=hein.journals/ajcl45&section=5	… trauma-informed defense work; fifth, a description of capital and juvenile life without parole precedent on which defense attorneys should draw in fashioning routine traumainformed … train…
Trauma in the South African Police Service: a psycho-social therapeutic program	PJ Boshoff - 2015 - repository.nwu.ac.za	Google Scholar via SerpApi	2015	https://repository.nwu.ac.za/handle/10394/18750	… a large number of police officials representing the specialised police units within the North-… of police officials for this program, as well as guidelines for group work with police officials, …
Sexual Violence in Rural Places: Policy implication for first-responding law enforcement officers	V Lizarraga, A Terry - Academic Leadership Journal in Student …, 2021 - scholars.fhsu.edu	Google Scholar via SerpApi	2021	https://scholars.fhsu.edu/aljsr/vol5/iss1/5/	… in policing, trauma-informed training may … training for rural police officers, funding would need to be addressed. It would be beneficial for future researchers to examine how rural police …
Surfing the Waves of Accountable Compassion: A qualitative study of the emerging trauma-informed culture within North Wales Youth Justice Service	TE Brierley-Sollis - 2022 - chesterrep.openrepository.com	Google Scholar via SerpApi	2022	https://chesterrep.openrepository.com/handle/10034/627680	… education where they lecture in Criminology, Policing and Trauma-Informed Approaches. The researcher has also published in the area of trauma-informed practice (see Addis et al., …
Keeping race at the center of school discipline practices and trauma-informed care: An interprofessional framework	AA Joseph, SM Wilcox, RJ Hnilica… - Children & …, 2020 - academic.oup.com	Google Scholar via SerpApi	2020	https://academic.oup.com/cs/article-abstract/42/3/161/5879873	… their schools to integrate interprofessional, trauma-informed, and race-… As schools continue to subscribe to trauma-informed practices and … We propose a race-centered trauma-informed …
Creating a trauma-informed system of care for formerly incarcerated dads	R Dion, M Azur, M Morzuch, L LaFlair - OPRE Report, 2019 - mathematica.org	Google Scholar via SerpApi	2019	https://www.mathematica.org/-/media/publications/pdfs/family_support/2019/brief-trauma-informed-care-508.pdf	… with its state Department of Corrections to train prison staff in trauma-informed principles. … technical assistance and training for criminal justice professionals (police offers, corrections …
Department of Justice to prepare the following resource	BA Campbell, K Rachel, MFA Carter, DS Lapsey Jr… - 2022 - ojp.gov	Google Scholar via SerpApi	2022	https://www.ojp.gov/pdffiles1/nij/grants/306563.pdf	… of trauma informed practices, perceptions of victims, comfort with interviewing, and use of trauma informed … While sexual assault training for police responses has been offered by some …
Trauma-informed care as a rights-based “standard of care”: A critical review	M Bargeman, S Smith, C Wekerle - Child Abuse & Neglect, 2021 - Elsevier	Google Scholar via SerpApi	2021	https://www.sciencedirect.com/science/article/pii/S0145213420304178	… , trauma-specific indicators such as levels of post-traumatic stress disorder symptomatology). … training for all (including foster parents) on signs/symptoms of trauma and trauma-informed …
Implementation of a trauma-informed approach at one elementary school: An action research study	S Padak - 2019 - search.proquest.com	Google Scholar via SerpApi	2019	https://search.proquest.com/openview/35223fbd6216eb22fa5668dbb142b62c/1?pq-origsite=gscholar&cbl=18750&diss=y	… the implementation of a trauma-informed approach at my … changed their practice (d) trauma-informed practices seem to make a … more trauma-informed practices in the school setting. …
Integrating a Responsive Trauma-Informed Pedagogy in Social Work Education: Events, Experiences, and Effects	B Guisintanner - 2023 - ir.stthomas.edu	Google Scholar via SerpApi	2023	https://ir.stthomas.edu/cgi/viewcontent.cgi?article=1104&context=ssw_docdiss	… to train educators on trauma-informed teaching strategies. More specifically, more training for … Trauma-informed training designed to help educators in supporting their students during …
From treatment to healing: the promise of trauma-informed primary care	EL Machtinger, YP Cuca, N Khanna, CD Rose… - Women's Health …, 2015 - whijournal.com	Google Scholar via SerpApi	2015	https://www.whijournal.com/article/S1049-3867(15)00033-X/abstract	… , available trauma-specific services, and trauma-informed practices … trauma-informed and well-coordinated. Outreach is offered to encourage access and connection to trauma-informed …
Trauma-informed organizational leadership	S Mikhail - 2021 - search.proquest.com	Google Scholar via SerpApi	2021	https://search.proquest.com/openview/3d9dd03c1badfeac4fca43c8f118d994/1?pq-origsite=gscholar&cbl=18750&diss=y	This project was done in partnership with Sonshine Community Services in Calgary and examined the leadership style that is inducive of creating a trauma-informed workplace for all …
Trauma-informed care in a youth justice setting: a qualitative study of staff and service-user experiences	E Facer-Irwin - 2022 - repository.essex.ac.uk	Google Scholar via SerpApi	2022	https://repository.essex.ac.uk/34172/	… Clinical supervision and oversight were considered crucial to TIC success, as both a facilitator of trauma informed practice and a resource for staff who required reflexive and safe …
The Influence of Trauma Informed Professional Development: Southeastern Pa Public School Teacher Beliefs and Behaviors	DP Quirk - 2023 - search.proquest.com	Google Scholar via SerpApi	2023	https://search.proquest.com/openview/43df8459dffa776f96a23fc0f86c4559/1?pq-origsite=gscholar&cbl=18750&diss=y	… Trauma informed research related to school initiatives … that completed trauma informed professional development … study found that trauma informed professional development had …
Trauma-Informed Services for Youth and Families in New Orleans	M Dinh - 2020 - search.proquest.com	Google Scholar via SerpApi	2020	https://search.proquest.com/openview/ce8fab14b0b7fafb5ea01b1789c7ceab/1?pq-origsite=gscholar&cbl=44156	… agency will train recreation … train staff primarily through the film “Resilience”, which the town purchased film rights for, and more than 560 staff have viewed it, including fire and police staff…
Daring to Ask “What Happened to You?”-Why Correctional Systems Must Become Trauma-Responsive	J Mulcahy - Advancing Corrections, 2018 - icsg.ie	Google Scholar via SerpApi	2018	https://icsg.ie/wp-content/uploads/2021/01/traumainprisons-janemulcahy.pdf	… Criminal justice agencies that are not trauma-informed and which omit to train specialized … A trauma-responsive criminal justice system requires actual changes in practice by police, …
Informed by care: The design of trauma-informed online and face-to-face teaching and learning	S Reinhardt - 2022 - summit.sfu.ca	Google Scholar via SerpApi	2022	https://summit.sfu.ca/item/34988	… how college instructors think about and design trauma-informed practices in both their online and … This study provides a foundation for future research on trauma-informed teaching and …
Exploring how sexual assault nurse examiners practise trauma-informed care	S Poldon, L Duhn, PC Plazas, E Purkey… - Journal of forensic …, 2021 - journals.lww.com	Google Scholar via SerpApi	2021	https://journals.lww.com/forensicnursing/fulltext/2021/12000/Exploring_How_Sexual_Assault_Nurse_Examiners.9.aspx	… Such strategies could include training for frontline staff to manage … trauma informed, and the findings and existing literature revealed that there are nuances among the trauma-informed …
Transdisciplinary Symposium: Trauma-Informed Support for Survivors of Sexual Violence	J Middleton - 2023 - search.proquest.com	Google Scholar via SerpApi	2023	https://search.proquest.com/openview/aec23e5769aa16d5f74daf8a1753e0a0/1?pq-origsite=gscholar&cbl=18750&diss=y	… The project aims to train police officers and emergency responders in mental health and crisis … Competent trauma-informed training for those involved in investigating sexual assault is …
Educators' Perspectives on Behavior Interventions and Trauma After Trauma-Informed Training: A Qualitative Case Study	J Busch - 2023 - search.proquest.com	Google Scholar via SerpApi	2023	https://search.proquest.com/openview/ab1e2669d1099d4738d0aa98301b3108/1?pq-origsite=gscholar&cbl=18750&diss=y	… trauma-informed training, trauma-informed interventions, and the results of implementing trauma-informed … the limited understanding of trauma and trauma-informed interventions in a K-…
How Informed Is" Trauma-Informed"? The Voices of Black Male Principals in Urban High Schools Concerning Trauma-Informed School Policy	AA Williams - 2020 - search.proquest.com	Google Scholar via SerpApi	2020	https://search.proquest.com/openview/1618b728cf01640ebdf8ad16a400a646/1?pq-origsite=gscholar&cbl=18750&diss=y	… implementation of trauma-informed care in urban high schools … of trauma-informed care in schools with the perspectives of Black urban high school administrators on trauma-informed …
Barriers and facilitators for access to mental health services by traumatized youth	AJ Damian, JJ Gallo, T Mendelson - Children and youth services review, 2018 - Elsevier	Google Scholar via SerpApi	2018	https://www.sciencedirect.com/science/article/pii/S0190740917304462	… Thus, there is a need to train service providers in trauma-informed care (TIC), specifically, … youth to needed treatment and services: “We, as police, don't interact with them (other services)…
Rethinking “Hostile” Environments: Toward Trauma Literacy and Identity-Aware Safety Training for Journalists	T Pixley - JOURNALISM AS THE FOURTH EMERGENCY … - library.oapen.org	Google Scholar via SerpApi	2024	https://library.oapen.org/bitstream/handle/20.500.12657/90201/1/9781636671987.pdf#page=209	… as provide safety training for journalists that are identity-aware, trauma-informed and equally … team heading into a protest where local police have been known to target people of colour …
Detecting and reducing post-traumatic stress among children exposed to domestic violence: A multi-agency early intervention program	C Stevens, L Ayer, M Labriola, SL Faraji… - Children and Youth …, 2019 - Elsevier	Google Scholar via SerpApi	2019	https://www.sciencedirect.com/science/article/pii/S019074091831096X	… training for clinicians and police officers focused on applied child development and trauma; (2) training for clinicians on concepts of community policing… police officers in trauma-informed …
Trauma in animal protection and welfare work: The potential of trauma-informed practice	R Stevenson, C Morales - Animals, 2022 - mdpi.com	Google Scholar via SerpApi	2022	https://www.mdpi.com/2076-2615/12/7/852	… Police officers also witness trauma and victimization as part of their day-to-day work, … Increased training for managing conflict arose frequently as a theme. Insults, verbal abuse, threats, …
Organizational solutions to the moral risks of policing	DM Blumberg, K Papazoglou… - International journal of …, 2020 - mdpi.com	Google Scholar via SerpApi	2020	https://www.mdpi.com/1660-4601/17/20/7461	… in relation to policing, especially related to … trains officers to think (and ask) “what happened to you?” rather than thinking (or asking) “what’s wrong with you?” Trauma-informed policing …
Creating a trauma informed college campus	RA Palmer - TEACH Journal of Christian Education, 2020 - digitalcommons.andrews.edu	Google Scholar via SerpApi	2020	https://digitalcommons.andrews.edu/pubs/3297/	… that a knowledge of trauma and trauma-specific interventions is not … Consequently, what is needed is a trauma-informed … How a university is training its police to take a trauma-informed …
Reducing the impacts of exposure to potentially traumatic events on the mental health of public safety personnel: A rapid systematic scoping review.	L Corthésy-Blondin, C Genest, L Dargis… - Psychological …, 2022 - psycnet.apa.org	Google Scholar via SerpApi	2022	https://psycnet.apa.org/record/2021-71406-001?doi=1	… There is support for the efficacy of universalprevention at improving the mental health of police … Reductions in rates of mental disorders were only reported in studies on trauma-focused …
A student-led educational activity on trauma informed care: Reflections and recommendations.	M Dennis, A Freeman, AT Olagunju - … Trauma: Theory, Research …, 2022 - psycnet.apa.org	Google Scholar via SerpApi	2022	https://psycnet.apa.org/record/2023-05727-001	… of improving the knowledge of HCPs about the theories of trauma to promote trauma informed initiatives and care. Importantly, trauma informed care (TIC) recognizes that trauma is (a) …
Social justice and trauma-informed care in schools	CE Lorig, A Krupina, K Varjas - International Journal of School …, 2022 - newprairiepress.org	Google Scholar via SerpApi	2022	https://newprairiepress.org/ijssw/vol6/iss2/6/	… , school-wide implementation of trauma-informed care through MTSS … We also highlight the importance of trauma-informed … trauma-informed supports or providing training for the use of …
A student-led educational activity on trauma informed care: Reflections and recommendations.	M Dennis, A Freeman, AT Olagunju - … Trauma: Theory, Research …, 2022 - psycnet.apa.org	Google Scholar via SerpApi	2022	https://psycnet.apa.org/record/2023-05727-001	… of improving the knowledge of HCPs about the theories of trauma to promote trauma informed initiatives and care. Importantly, trauma informed care (TIC) recognizes that trauma is (a) …
Social justice and trauma-informed care in schools	CE Lorig, A Krupina, K Varjas - International Journal of School …, 2022 - newprairiepress.org	Google Scholar via SerpApi	2022	https://newprairiepress.org/ijssw/vol6/iss2/6/	… , school-wide implementation of trauma-informed care through MTSS … We also highlight the importance of trauma-informed … trauma-informed supports or providing training for the use of …
Trauma-informed classrooms	IB Pickens, N Tschopp - 2017 - onlinecounselingprograms.com	Google Scholar via SerpApi	2017	https://onlinecounselingprograms.com/wp-content/uploads/sites/52/2021/06/NCJFCJ_SJP_Trauma_Informed_Classrooms_Final.pdf	… after having sustained injuries while being transported in a police vehicle. The civil unrest … Training for principals and their executive leadership on creating trauma-responsive schools is …
Responding to childhood trauma: The promise and practice of trauma informed care	GR Hodas - Pennsylvania Office of Mental Health and Substance …, 2006 - pa.gov	Google Scholar via SerpApi	2006	https://www.pa.gov/content/dam/copapwp-pagov/en/dhs/documents/docs/for-providers/documents/behavioral-health-services/Responding%20to%20Childhood%20Trauma.pdf	… to specific child-serving programs to the broader arena of policy, the recognition of the pervasiveness of trauma and the consequent provision of what is known as “trauma informed care…
Predictors of Attitudes Toward Trauma-Informed Care Among Counselors Treating African American Males	G Everette - 2023 - search.proquest.com	Google Scholar via SerpApi	2023	https://search.proquest.com/openview/553e4deb35584998943df1c4bdc57477/1?pq-origsite=gscholar&cbl=18750&diss=y	… implementation and evaluation of the effectiveness of wellness courses and training for counselors as contributing factors to the provision of trauma-informed care. Future research …
Policing the Danger Narrative	AK Eisenberg - The Journal of Criminal Law and Criminology (1973-), 2023 - JSTOR	Google Scholar via SerpApi	1973	https://www.jstor.org/stable/48743664	… -clad officers with assault rifles in armored vehicles breaking down a door with a battering ram to rescue a young girl who has been kidnapped, along with the voiceover text: “We train to …
Who is informed of trauma informed care? Patients' primary language and comprehensiveness of initial trauma assessment	S Kundu, TW Costantini, JJ Doucet… - Journal of Trauma and …, 2023 - journals.lww.com	Google Scholar via SerpApi	2023	https://journals.lww.com/jtrauma/fulltext/2023/01000/who_is_informed_of_trauma_informed_care__patients_.7.aspx	… the presence of Customs and Border Patrol agents or police, who are often in the trauma bay… centers in these areas to educate and train their providers, particularly on protecting patients…
Barriers to police addressing risk to children exposed to domestic violence	MD Saxton, PG Jaffe, M Dawson, L Olszowy… - Child Abuse & …, 2020 - Elsevier	Google Scholar via SerpApi	2020	https://www.sciencedirect.com/science/article/pii/S014521342030209X	… Accordingly, there is a continued call for police services to enhance training for their officers to ensure their competencies in addressing all those involved in DV calls. Police officers …
“Practicing” Social Services And “Practicing” Anthropology: a Dual Perspective On Trauma-Informed Domestic Violence Care	A Bloom - Practicing Anthropology, 2018 - JSTOR	Google Scholar via SerpApi	2018	https://www.jstor.org/stable/26595700	… While the current trend towards “trauma-informed care” may … a former practitioner alongside her ethnographic training, this … and late-night trips to police stations and emergency rooms, …
Evaluation of a structured multi-agency, early intervention approach to vulnerability with neighbourhood policing teams	ER Barton, Z Bezeczky, A Newbury, J Roberts - 2018 - icccgsib.co.uk	Google Scholar via SerpApi	2018	https://icccgsib.co.uk/wp-content/uploads/2020/07/Evaluation-of-a-structured-multi-agency-early-intervention-approach.pdf	… supporting police and partners to embed trauma-informed practice as … that police employ a consistent trauma-informed approach to … in the delivery of the training for the police workforce. …
Improving Law Enforcement's Victim-Centric Responses to Sexual Assault: Global Best Practice Catalog	A Ashraf, S Galleguillos Agurto, F Geyer, K Gjoka… - 2019 - academicworks.cuny.edu	Google Scholar via SerpApi	2019	https://academicworks.cuny.edu/jj_pubs/321/	… Similar programs can be implemented with police officers to help train for trauma recovery … services based on principles derived from brief trauma-focused therapy as outlined in the MSF…
The trauma recovery and empowerment model: A trauma-informed treatment program for female offenders in the community	BE Cihlar - 2014 - search.proquest.com	Google Scholar via SerpApi	2014	https://search.proquest.com/openview/4002147a6cf5081bf94541bdb8a39fe0/1?pq-origsite=gscholar&cbl=18750	This study investigated the effects of the Trauma, Recovery, and Empowerment Model (TREM) on the female offender population in a community setting. The TREM intervention is a 33-…
Trauma and the Classroom: Supporting Teachers with Trauma-Informed Professional Development	S Nachowitz - 2020 - search.proquest.com	Google Scholar via SerpApi	2020	https://search.proquest.com/openview/70b918aedb25d2152962fc2c386e8934/1?pq-origsite=gscholar&cbl=18750&diss=y	… inservice training for teachers and administrators on how to have a more trauma-informed … (b) Best practices for a trauma-informed classroom (c) Selfcare in order to reduce teacher …
Trauma-Informed Practice Among Exercise Professionals as a Developing Determinant of Exercise Behavior for Survivors of Sexual Abuse	RE Claypool - 2021 - search.proquest.com	Google Scholar via SerpApi	2021	https://search.proquest.com/openview/b767572f9d8b318450c15dfceb37d662/1?pq-origsite=gscholar&cbl=18750&diss=y	… Trauma-informed exercise … of traumainformed instruction presents a gap in knowledge surrounding best practices. Before educating exercise professionals in trauma-informed practices …
Evaluation of Trauma Informed Care for Indigenous Victims of Human Trafficking: A Qualitative Discussion of Best Practice	NG Munson - 2024 - pdxscholar.library.pdx.edu	Google Scholar via SerpApi	2024	https://pdxscholar.library.pdx.edu/honorstheses/1495/	… both implement trauma informed care (TIC), along with creating streamlined training for providers … It would be awesome if we could get our police officers, our first responders, all of our …
Antiracist and Trauma-Informed: Enhancing Social and Emotional Learning to Build Resilience	S Kotzin, P Solomon - Children & Schools, 2023 - academic.oup.com	Google Scholar via SerpApi	2023	https://academic.oup.com/cs/article-abstract/45/2/119/7056272	… The disproportionate impact of the global pandemic, police … to deliver antiracist, trauma-informed interventions to address … Antiracist trauma training for all staff helps recognize racial …
Innovations in trauma-informed care: Building the nation's first system of trauma-informed recreation centers	MR Holmes, JA King, EK Miller, DL King-White… - Behavioral …, 2023 - mdpi.com	Google Scholar via SerpApi	2023	https://www.mdpi.com/2076-328X/13/5/394	… of trauma-informed approaches do not translate well to recreation center environments. As such, prior trauma-informed training for … -profile incidents of police brutality and racial violence …
Creating a trauma-informed early childhood workforce in Los Angeles County: Understanding the self-reported impact of a TIC training program	J Reynaga - 2020 - search.proquest.com	Google Scholar via SerpApi	2020	https://search.proquest.com/openview/a60101a6eb1232f91c806fbacca200d4/1?pq-origsite=gscholar&cbl=18750&diss=y	… the self-reported impact of a trauma-informed training program on early childhood educators (… practices of ECEs after having completed a trauma-informed care (TIC) training program. …
Trauma Informed Practices	DP Bacote - 2021 - search.proquest.com	Google Scholar via SerpApi	2021	https://search.proquest.com/openview/32f8182bccabed340fb4589895e4756a/1?pq-origsite=gscholar&cbl=18750&diss=y	… The results of this study further emphasized the critical need for increased traumaspecific training for teachers in all grade levels and at every stage of their careers. The results of the …
A Place ofUnderstanding": Recommendations for Trawna-Informed Curriculwn in College Law Enforcement's	A Arroyo, D Cardoso, K Pajita, M Ramirez-Ponce… - 2021 - scholarworks.calstate.edu	Google Scholar via SerpApi	2021	https://scholarworks.calstate.edu/downloads/k643b6276	… Another piece of trauma-informed care that we also like to … topic to train law enforcement and train medical providers. But … to educate and prepare campus police departments on how to …
Learning to build police-community trust	J Jannetta, S Esthappan, J Fontaine, M Lynch… - The Urban …, 2019 - urban.org	Google Scholar via SerpApi	2019	https://www.urban.org/sites/default/files/publication/100705/learning_to_build_police-community_trust_1.pdf	… high levels of mistrust in the police and strained police-community relations. Recognizing that a lack of legitimacy and community trust in policing was a serious and persistent problem …
Creating Trauma-Informed Schools: Effectiveness of a Trauma-Informed Professional Development Training for Increasing Educator Competencies	N Meuse - 2021 - search.proquest.com	Google Scholar via SerpApi	2021	https://search.proquest.com/openview/6ea74dbd71df6aaf2e9d6ba586e4778a/1?pq-origsite=gscholar&cbl=18750&diss=y	… Trauma-informed care in schools has been a relatively newly researched topic, albeit with … areas of trauma-informed instruction and service provision could improve both trauma-related …
Trauma-Informed Nutrition Intervention Recommendations in Urban Agriculture Programming	J Rice - 2020 - ecommons.cornell.edu	Google Scholar via SerpApi	2020	https://ecommons.cornell.edu/bitstream/1813/72672/1/Jenna_Rice_MPS_Capstone.pdf	… Broken windows policing occurs when law enforcement increases police presence in these areas. … Therefore, these areas have greater police presence and are thus disproportionately …
A Place ofUnderstanding": Recommendations for Trawna-Informed Curriculwn in College Law Enforcement's	A Arroyo, D Cardoso, K Pajita, M Ramirez-Ponce… - 2021 - scholarworks.calstate.edu	Google Scholar via SerpApi	2021	https://scholarworks.calstate.edu/downloads/k643b6276	… Another piece of trauma-informed care that we also like to … topic to train law enforcement and train medical providers. But … to educate and prepare campus police departments on how to …
Learning to build police-community trust	J Jannetta, S Esthappan, J Fontaine, M Lynch… - The Urban …, 2019 - urban.org	Google Scholar via SerpApi	2019	https://www.urban.org/sites/default/files/publication/100705/learning_to_build_police-community_trust_1.pdf	… high levels of mistrust in the police and strained police-community relations. Recognizing that a lack of legitimacy and community trust in policing was a serious and persistent problem …
Creating Trauma-Informed Schools: Effectiveness of a Trauma-Informed Professional Development Training for Increasing Educator Competencies	N Meuse - 2021 - search.proquest.com	Google Scholar via SerpApi	2021	https://search.proquest.com/openview/6ea74dbd71df6aaf2e9d6ba586e4778a/1?pq-origsite=gscholar&cbl=18750&diss=y	… Trauma-informed care in schools has been a relatively newly researched topic, albeit with … areas of trauma-informed instruction and service provision could improve both trauma-related …
Prevention and Promotion for Better Mental Health Fund: Evaluation of Projects to Support a Borough-Wide Trauma-Informed Initiative in Tower Hamlets	D Sharpe, N Morocza, A Syed, D Canitrot, V Narayan… - 2022 - repository.uel.ac.uk	Google Scholar via SerpApi	2022	https://repository.uel.ac.uk/item/8v235	… LBTH commissioned Kate Cairns Associates Ltd (KCA) and WAVE Trust to deliver trauma-informed approaches training for service providers within the borough, and the LBTH …
Integrating the Attachment, Regulation, and Competency Trauma-Informed Framework inInpatient, Day Treatment, Partial Hospitalization, and Residential Treatment …	S Wentling, MNDN Parr… - Child and …, 2024 - childpsych.theclinics.com	Google Scholar via SerpApi	2024	https://www.childpsych.theclinics.com/article/S1056-4993(24)00025-7/abstract	… trauma-informed and effective treatment in acute care settings. In recent years, access to trauma-informed … by the COVID-19 pandemic, police violence, poverty, residential segregation, …
Honouring the stories of student-survivors: trauma informed practice in post-secondary sexualized violence policy review	K Rogers - 2020 - dspace.library.uvic.ca	Google Scholar via SerpApi	2020	http://dspace.library.uvic.ca/handle/1828/12078	… of the corporate campus, my thesis offers a Trauma Informed Consultation Guideline. This guideline provides a trauma-informed and community based approach to consulting student-…
Trauma-Informed Care in the Black Church: A Consensual Qualitative Research Study	J Stewart - 2022 - search.proquest.com	Google Scholar via SerpApi	2022	https://search.proquest.com/openview/1e7bb1c9434ac2274b921464a0d4769c/1?pq-origsite=gscholar&cbl=18750&diss=y	… P7: If there is an immediate crisis and threat of suicide, then I will call the police or hospital (eg, a church member with a remarkable mental health history who said that he wanted to kill …
Supporting survivors of sex trafficking: The providers' perspective on trauma-informed care	E Yung - 2017 - search.proquest.com	Google Scholar via SerpApi	2017	https://search.proquest.com/openview/3accad3b8d753e7f42d10e957a0ee76e/1?pq-origsite=gscholar&cbl=18750	… , researchers and clinicians are developing a trauma-informed care (TIC) approach that has … For example, survivors of sex trafficking are often runaways, and police may find themselves …
Assessing alignment between intellectual and developmental disability service providers and trauma-informed care: An exploratory study	J Presnell, JM Keesler… - Intellectual and …, 2022 - meridian.allenpress.com	Google Scholar via SerpApi	2022	https://meridian.allenpress.com/idd/article-abstract/60/5/351/486527	… , organizations serving this population have lagged in their integration of trauma-informed care (TIC). Trauma-informed care is a systemwide response to the pervasiveness of trauma …
The Continuation of Violence: Analyzing the Retraumatization of Incarcerated Survivors of Domestic Violence and Evaluating the Potential of a “Trauma-Informed” …	E Kahn - 2020 - openworks.wooster.edu	Google Scholar via SerpApi	2020	https://openworks.wooster.edu/independentstudy/8930/	… For some advocates of incarcerated survivors of abuse, solely implementing traumainformed training for staff members isn’t enough; this is exemplified by the work of Flyn Flesher, a …
Mental Distress Calls: Should Police be Frontline Responders?	A Suwarno - 2021 - scholarworks.arcadia.edu	Google Scholar via SerpApi	2021	https://scholarworks.arcadia.edu/showcase/2021/soc_anth_cj/1/	… For example, a 2015 survey by the Police Executive Research Forum found that agencies train officers for approximately 58 hours on firearms, 49 hours on defensive tactics, but only …
Introducing trauma-informed care in an acute inpatient psychiatric unit: a quality improvement project	ER Thompson - 2020 - scholarworks.montana.edu	Google Scholar via SerpApi	2020	https://scholarworks.montana.edu/items/0f826ce0-bdbc-43eb-a798-db1dd911e008	… their practice to incorporate trauma-informed care into their … trauma-informed care. Healthcare organizations serving patients with traumatic histories should consider TIC training for …
The impact of trauma-informed care education and training on aftercare providers of sex trafficking survivors	VR Snyder - 2015 - search.proquest.com	Google Scholar via SerpApi	2015	https://search.proquest.com/openview/d72da878f998a5022edb6edceed79de7/1?pq-origsite=gscholar&cbl=18750	… The research objectives of this study are a) to measure the levels of trauma-informed care … analysis revealing the relationship among levels of TraumaInformed Care (TIC) education and …
The Ecotonal Nature of Community Food Work: A Case Study of Trauma-Informed Care and Agential Change Space	ES Bendfeldt - 2023 - vtechworks.lib.vt.edu	Google Scholar via SerpApi	2023	https://vtechworks.lib.vt.edu/items/6b39d5a1-bca1-471c-b065-afe387a298e9	… of a trauma-informed care approach by community food work organizations, practitioners, and social change leaders. A trauma-informed … using a trauma-informed care approach as an …
Adverse childhood experience (ACE) and trauma-informed approaches in youth justice services in Wales: An evaluation of the implementation of the enhanced …	F Glendinning, GR Rodriguez… - The views and …, 2021 - researchgate.net	Google Scholar via SerpApi	2021	https://www.researchgate.net/profile/Annemarie-Newbury/publication/358911937_Adverse_childhood_experience_ACE_and_trauma-informed_approaches_in_youth_justice_services_in_Wales_An_evaluation_of_the_implementation_of_the_enhanced_case_management_ECM_project_The_views_and_experie/links/621d08ddb1bace0083a2fda1/Adverse-childhood-experience-ACE-and-trauma-informed-approaches-in-youth-justice-services-…	… YOT police officers described how the multi-agency case formulation helped them … and trauma-informed. However, the findings suggest that TIP can be more challenging for YOT police …
The Implementation of Trauma Informed Design in the United States Prison Campus: A Standardized Design Methodology	QA Hughes - 2023 - search.proquest.com	Google Scholar via SerpApi	2023	https://search.proquest.com/openview/540602144dacec9d8786474a61f21c00/1?pq-origsite=gscholar&cbl=18750&diss=y	… The idea of this initiative was to train US correctional officers in the methods used by … “… I got a knock on my cell door by the police, by the guards, and they said…"Look, this guy down …
Recognizing the role of health care providers in dismantling the trauma-to-prison pipeline	L Sinko, Y He, D Tolliver - Pediatrics, 2021 - publications.aap.org	Google Scholar via SerpApi	2021	https://publications.aap.org/pediatrics/article-abstract/147/5/e2020035915/180786	… from suspensions, expulsions, and policing in schools to more … incentivize trauma-informed crisis management training for … models that extend beyond police involvement, shifting our …
Trauma-Informed Lawyering in The Asylum Process: Engagement and Practice in Immigration Law	A Webb, R Gearing, H Baker - Journal of Mental Health and Social …, 2022 - gexinonline.com	Google Scholar via SerpApi	2022	https://gexinonline.com/uploads/articles/article-jmhsb-171.pdf	… a uniform similar to, a police office in the home country who inflicted trauma. Those gaps … the components of trauma-informed lawyering or how to effectively train lawyers in this practice. …
The impact of trauma-informed care education and training on aftercare providers of sex trafficking survivors	VR Snyder - 2015 - search.proquest.com	Google Scholar via SerpApi	2015	https://search.proquest.com/openview/d72da878f998a5022edb6edceed79de7/1?pq-origsite=gscholar&cbl=18750	… The research objectives of this study are a) to measure the levels of trauma-informed care … analysis revealing the relationship among levels of TraumaInformed Care (TIC) education and …
Adverse childhood experience (ACE) and trauma-informed approaches in youth justice services in Wales: An evaluation of the implementation of the enhanced …	F Glendinning, GR Rodriguez… - The views and …, 2021 - researchgate.net	Google Scholar via SerpApi	2021	https://www.researchgate.net/profile/Annemarie-Newbury/publication/358911937_Adverse_childhood_experience_ACE_and_trauma-informed_approaches_in_youth_justice_services_in_Wales_An_evaluation_of_the_implementation_of_the_enhanced_case_management_ECM_project_The_views_and_experie/links/621d08ddb1bace0083a2fda1/Adverse-childhood-experience-ACE-and-trauma-informed-approaches-in-youth-justice-services-…	… YOT police officers described how the multi-agency case formulation helped them … and trauma-informed. However, the findings suggest that TIP can be more challenging for YOT police …
The Implementation of Trauma Informed Design in the United States Prison Campus: A Standardized Design Methodology	QA Hughes - 2023 - search.proquest.com	Google Scholar via SerpApi	2023	https://search.proquest.com/openview/540602144dacec9d8786474a61f21c00/1?pq-origsite=gscholar&cbl=18750&diss=y	… The idea of this initiative was to train US correctional officers in the methods used by … “… I got a knock on my cell door by the police, by the guards, and they said…"Look, this guy down …
Recognizing the role of health care providers in dismantling the trauma-to-prison pipeline	L Sinko, Y He, D Tolliver - Pediatrics, 2021 - publications.aap.org	Google Scholar via SerpApi	2021	https://publications.aap.org/pediatrics/article-abstract/147/5/e2020035915/180786	… from suspensions, expulsions, and policing in schools to more … incentivize trauma-informed crisis management training for … models that extend beyond police involvement, shifting our …
Trauma-Informed Lawyering in The Asylum Process: Engagement and Practice in Immigration Law	A Webb, R Gearing, H Baker - Journal of Mental Health and Social …, 2022 - gexinonline.com	Google Scholar via SerpApi	2022	https://gexinonline.com/uploads/articles/article-jmhsb-171.pdf	… a uniform similar to, a police office in the home country who inflicted trauma. Those gaps … the components of trauma-informed lawyering or how to effectively train lawyers in this practice. …
Efforts to Create a Trauma-Informed Classroom in Higher Education: Insights from Members of a Community College Trauma-Informed Teaching Group	D Marshall - 2022 - search.proquest.com	Google Scholar via SerpApi	2022	https://search.proquest.com/openview/4506e4dfa540a1374b84f6483d9f5ab1/1?pq-origsite=gscholar&cbl=18750&diss=y	… trauma-informed classrooms in higher educational settings, including professional development on trauma informed … on and off campus by police leading to negative psychological …
“Crossover Young Adults”: The Case for a Neurodevelopmentally-Aware, Trauma-Informed Approach to Sentencing Young Adults with Criminal Justice and Care and …	S Watt - 2022 - researchspace.auckland.ac.nz	Google Scholar via SerpApi	2022	https://researchspace.auckland.ac.nz/handle/2292/61625	… By drawing on trauma-informed practice, a values-based approach for service delivery, this … for neurodevelopmentally-aware, trauma-informed sentencing for crossover young adults. …
Police in the rearview mirror: Social marginalization, trauma, and fear of being killed.	J Briere, M Runtz - American journal of orthopsychiatry, 2023 - psycnet.apa.org	Google Scholar via SerpApi	2023	https://psycnet.apa.org/record/2024-13710-001	… of offering trauma-focused assessment and treatment for those exposed to police aggression, … training for law enforcement personnel. This includes the continuing need to screen …
“It Ripples Down”: Exploring personal and professional experiences of primary school staff implementing a trauma informed approach	S Mellor - 2023 - ueaeprints.uea.ac.uk	Google Scholar via SerpApi	2023	https://ueaeprints.uea.ac.uk/id/eprint/93368/	… Trauma informed approaches in schools take a relational … are involved in implementing a trauma informed approach. Semi-… when embedding trauma informed approaches in schools. …
Implementing High-Intensity Trauma-Informed Sexual Behavior Risk Reduction in Justice-Involved Women	LM Holton - 2022 - scholarworks.sjsu.edu	Google Scholar via SerpApi	2022	https://scholarworks.sjsu.edu/etd_doctoral/144/	… The training for facilitators included presenting information on common STIs, facilitating role-playing activities, and demonstrating proper condom application with a condom …
Trauma-informed care for sexual and gender minority survivors of intimate partner violence	JR Scheer - 2018 - search.proquest.com	Google Scholar via SerpApi	2018	https://search.proquest.com/openview/ea6f38010bc53fb2319b98e7f0aa8c61/1?pq-origsite=gscholar&cbl=18750	… Recent research has begun to evaluate the effectiveness of trauma-informed interventions at … increased service utilization among trauma survivors receiving trauma-informed treatment …
An Investigation into Trauma-Informed Care within Mental Health Inpatient Settings	J Martinez - 2023 - search.proquest.com	Google Scholar via SerpApi	2023	https://search.proquest.com/openview/e4e28af0f245039afca48cb9cb0f4a0d/1?pq-origsite=gscholar&cbl=2026366&diss=y	… impact of Trauma Informed Care (TIC) training for mental health … the potential role of Trauma-Informed Care, introduced through … session on police officers’ trauma-informed attitudes in …
The Evolution of Trauma-Informed Training in Teacher Preparation Programs: A Case Study	C Charrie - 2024 - search.proquest.com	Google Scholar via SerpApi	2024	https://search.proquest.com/openview/0a5b8375547694ef7d55f1308419bd53/1?pq-origsite=gscholar&cbl=18750&diss=y	… A gap in the literature exists around teacher preparation programs specifically in terms of whether and how they are implementing traumainformed training for the pre-service teachers. …
Evaluating the Effects of a Trauma-Informed Care System with Behavior Analysts	CG Abogado - 2022 - search.proquest.com	Google Scholar via SerpApi	2022	https://search.proquest.com/openview/665ff5ebc45a9fb15c655c1abd19abfd/1?pq-origsite=gscholar&cbl=18750&diss=y	… the present study investigated if when a practicing BCBA participates in a Trauma-Informed … noting that it is an intermediate training on offering trauma-informed behavior analytic …
Trauma-Informed Teaching With Adult English Language Learners: A Study in a Community-Based Organization	E Eastman - 2024 - search.proquest.com	Google Scholar via SerpApi	2024	https://search.proquest.com/openview/35ccafe6566ede3b2a92feee352f845d/1?pq-origsite=gscholar&cbl=18750&diss=y	… Trauma-Informed teaching can meet the needs of students … of a six-week trauma-informed approach to teaching about … c) experiences of the trauma-informed approach to teaching about …
Using trauma-informed and victim-centered approaches to provide assistance to survivors of human trafficking	RA Batts - 2020 - search.proquest.com	Google Scholar via SerpApi	2020	https://search.proquest.com/openview/b8ce74e6f0973f03dbc45191aea80c04/1?pq-origsite=gscholar&cbl=51922&diss=y	… service providers operationalize the concepts of trauma-informed and victim-centered care, … All of the individuals interviewed asserted that their programs were trauma-informed and …
An action research project addressing the impact of trauma on students in schools through building a trauma-informed school community	MM Meyer - 2015 - ecommons.luc.edu	Google Scholar via SerpApi	2015	https://ecommons.luc.edu/cgi/viewcontent.cgi?article=1001&context=luc_drp	… creating a trauma-informed school. Future research needs to consider and evaluate if raising … and providing training for educators is put into practice. Trauma-informed checklists can be …
Effectiveness of Trauma Informed Interventions when Working with Criminal Offenders	EP Keith - 2020 - search.proquest.com	Google Scholar via SerpApi	2020	https://search.proquest.com/openview/55ec1fc580313fdef3d7c645c0d22d3f/1?pq-origsite=gscholar&cbl=18750&diss=y	… Trauma informed care is a growing concept. Trauma informed care is not just associated with mental health practices, but with many different agencies including the educational system, …
Practical applications in cross-cultural trauma-informed care for the sex trafficked of Mumbai, India	R Hughes - 2021 - search.proquest.com	Google Scholar via SerpApi	2021	https://search.proquest.com/openview/309363e5d04ca2704d892de2346a0d21/1?pq-origsite=gscholar&cbl=18750&diss=y	… traumainformed field guide for multicultural victims of global sex trafficking. Trauma-informed … The reason for implementing training for sex trafficked survivors is linked to the importance …
Trauma-Informed Teaching With Adult English Language Learners: A Study in a Community-Based Organization	E Eastman - 2024 - search.proquest.com	Google Scholar via SerpApi	2024	https://search.proquest.com/openview/35ccafe6566ede3b2a92feee352f845d/1?pq-origsite=gscholar&cbl=18750&diss=y	… Trauma-Informed teaching can meet the needs of students … of a six-week trauma-informed approach to teaching about … c) experiences of the trauma-informed approach to teaching about …
Addressing the Presence of Homeless Encampments Through a Trauma-informed Lens	J Hoffman - 2022 - scholarworks.calstate.edu	Google Scholar via SerpApi	2022	https://scholarworks.calstate.edu/downloads/8p58pm71d	… For example, people of color experiencing homelessness remain at far greater risk of police … Service providers can also require ongoing training for all staff around topics related to …
Using trauma-informed and victim-centered approaches to provide assistance to survivors of human trafficking	RA Batts - 2020 - search.proquest.com	Google Scholar via SerpApi	2020	https://search.proquest.com/openview/b8ce74e6f0973f03dbc45191aea80c04/1?pq-origsite=gscholar&cbl=51922&diss=y	… service providers operationalize the concepts of trauma-informed and victim-centered care, … All of the individuals interviewed asserted that their programs were trauma-informed and …
An action research project addressing the impact of trauma on students in schools through building a trauma-informed school community	MM Meyer - 2015 - ecommons.luc.edu	Google Scholar via SerpApi	2015	https://ecommons.luc.edu/cgi/viewcontent.cgi?article=1001&context=luc_drp	… creating a trauma-informed school. Future research needs to consider and evaluate if raising … and providing training for educators is put into practice. Trauma-informed checklists can be …
Effectiveness of Trauma Informed Interventions when Working with Criminal Offenders	EP Keith - 2020 - search.proquest.com	Google Scholar via SerpApi	2020	https://search.proquest.com/openview/55ec1fc580313fdef3d7c645c0d22d3f/1?pq-origsite=gscholar&cbl=18750&diss=y	… Trauma informed care is a growing concept. Trauma informed care is not just associated with mental health practices, but with many different agencies including the educational system, …
TRAINING FOR LAW ENFORCEMENT OFFICERS: IS IT NECESSARY TO PROVIDE LAW ENFORCEMENT OFFICERS WITH CRISIS INTERVENTION …	KT GRESHAM - 2023 - researchgate.net	Google Scholar via SerpApi	2023	https://www.researchgate.net/profile/Kevin_Gresham3/publication/381255494_TRAINING_FOR_LAW_ENFORCEMENT_OFFICERS_IS_IT_NECESSARY_TO_PROVIDE_LAW_ENFORCEMENT_OFFICERS_WITH_CRISIS_INTERVENTION_TRAINING_Training_for_Law_Enforcement_Officers_Is_It_Necessary_to_Provide_Law_Enforce/links/6663d92b85a4ee7261ae278b/TRAINING-FOR-LAW-ENFORCEMENT-OFFICERS-IS-IT-NECESSARY-TO-PROVIDE-LAW-ENFORCEMENT-OFFICERS-WIT…	… training for law enforcement personnel nationwide based upon the literature and case files of police … current literature, of police officers who train and interact with mentally ill individuals. …
Trauma-Informed Education in Counseling Programs under the 2016 CACREP Standards: An Ordinal Regression Analysis	LC Kucharski - 2020 - search.proquest.com	Google Scholar via SerpApi	2020	https://search.proquest.com/openview/ee16c483bde88823b776f9ef0f5ea8af/1?pq-origsite=gscholar&cbl=18750&diss=y	… increased awareness by inclusion of trauma-informed competencies for crisis and disaster. … Because the ACA and CACREP still have not implemented trauma-informed competencies …
Building a Trauma Informed System of Care	B Haas, AD Clements - 2019 - researchgate.net	Google Scholar via SerpApi	2019	https://www.researchgate.net/profile/Andrea-Clements-2/publication/339569995_Creating_a_Communitywide_System_of_Trauma-Informed_Care/links/5ea1b7fda6fdcc88fc39ecd5/Creating-a-Communitywide-System-of-Trauma-Informed-Care.pdf	… Future actions include more trauma informed care training for local professionals and volunteers, Trauma-Informed Policing training for local police officers, planning for ways to …
From Lockdown Drills to Trauma-Informed Active Shooter Exercises: An Analysis of School Safety Curriculum in Post-Columbine K-12 American Schools	N Spatafore - 2023 - search.proquest.com	Google Scholar via SerpApi	2023	https://search.proquest.com/openview/adf0f6ee39da5e97ae0164a894c1f60e/1?pq-origsite=gscholar&cbl=18750&diss=y	… You both inspired me to learn more about school safety, particularly as it relates to students with special needs and how every student deserves training for their survival, driven by …
PHC 6534: Youth Arrest Prevention: A Trauma-Informed Approach| University of Florida Trauma-Informed Public Health Courses (FL)| PACEsConnection	TL Home, MB Post - pacesconnection.com	Google Scholar via SerpApi	2024	https://www.pacesconnection.com/g/university-of-florida-trauma-informed-public-health-courses-aces-connection/blog/phc-6534-youth-arrest-prevention-a-trauma-informed-approach	… staff will have undergone trauma-informed approach training. The health department and police station will design a training for board members who will then train other staff members …
Reducing police brutality in African American communities: Potential roles for social workers in congregations	BL Wilson, TA Wolfer - Social Work and Christianity, 2020 - nacsw.org	Google Scholar via SerpApi	2020	https://www.nacsw.org/Publications/SWC/SWC47_3.pdf#page=71	… Using TIC, congregational social workers can train lay people … the police. Another example would be for congregational social workers to implement trauma-informed programs in police …
A correlational study of teacher attitudes related to trauma-informed care and professional quality of life	D Huffington - 2020 - search.proquest.com	Google Scholar via SerpApi	2020	https://search.proquest.com/openview/fcdb5443d7e4512930ba911dc191a85c/1?pq-origsite=gscholar&cbl=18750&diss=y	… to trauma and trauma-informed care on teacher dispositions or attitudes related to trauma- … The purpose of this research is to examine how attitudes related to trauma-informed care …
Developing a trauma-informed youth justice system in Kenora Rainy River: recommendations and next steps	G Clark - 2015 - dspace.library.uvic.ca	Google Scholar via SerpApi	2015	https://dspace.library.uvic.ca/bitstream/handle/1828/6158/Clark_Gina_MPA_2015.pdf;sequence=1	… , and that justice side was not very aware at all, with the police and court sectors most frequently identified. It was noted that any emergency response service, whether police or child …
Virtual trauma-focused therapy for military members, veterans, and public safety personnel with posttraumatic stress injury: systematic scoping review	C Jones, A Miguel-Cruz… - JMIR mHealth and …, 2020 - mhealth.jmir.org	Google Scholar via SerpApi	2020	https://mhealth.jmir.org/2020/9/e22079/	… Other trauma-informed therapies were also included in the search, including motivational interviewing, adaptive disclosure therapy (ADT), and accelerated resolution therapy (ART), …
A pragmatic cluster randomised controlled trial of the 'Fostering Connections' programme: Examining the impact of trauma-informed training and support for …	IT Baan, T type Efficacy - youthendowmentfund.org.uk	Google Scholar via SerpApi	2024	https://youthendowmentfund.org.uk/wp-content/uploads/2024/01/Fostering-Connections-trial-protocol-Jan-2024.pdf	… of trauma and implementation of trauma informed practice from the adults supporting the YP in … Additionally, we do internal bespoke training for projects and team members, including on …
Challenges with Trauma-Informed Care	I Altheimer, A Tobey - 2023 - rit.edu	Google Scholar via SerpApi	2023	https://www.rit.edu/liberalarts/sites/rit.edu.liberalarts/files/docs/CRIM%20Resources/2023-11_CPSI%20Working%20Paper_Challenges%20Trauma%20Informed%20Care.pdf	… train staff, but broad organizational changes must be implemented to be successfully traumainformed… frequently and play important roles in trauma-informed settings. Additionally, risk …
Moving towards a trauma-informed Canadian correctional system	SM Tou - 2020 - ufv.arcabc.ca	Google Scholar via SerpApi	2020	https://ufv.arcabc.ca/islandora/object/ufv%3A23074/	… , including training for all frontline staff in trauma-informed … to implement in moving towards a trauma-informed system. … in encounters with police are closely linked, and this pattern is …
Pennsylvania Resource Parents' Knowledge and Beliefs about Trauma and Their Preparedness to Provide Trauma-Informed Resource Parenting	L DeBiase - 2022 - search.proquest.com	Google Scholar via SerpApi	2022	https://search.proquest.com/openview/92edd9082bbf5d49c0b68847ce0594e9/1?pq-origsite=gscholar&cbl=18750&diss=y	… Social workers can play a role in exploring what public and private child welfare agencies are doing to train resource parents in trauma-informed care and then advocating to improve …
Improving Training, Interviewing Skills When Investigating Pre-Teens, Adolescents.	LH Thurau, D Pollack - 2018 - repository.yu.edu	Google Scholar via SerpApi	2018	https://repository.yu.edu/bitstream/20.500.12202/4743/1/art%20NYLJ%20Improving%20Law%20Enforcement%20Training%20and%20Interviewing%20Skills%20When%20Investigating%20Pre-Teens%20and%20Adolescents%20PDF.pdf	… developmentally appropriate, trauma-informed approaches to policing youth. … train officers for such cases, tacitly condoned the continued absence of policies, practices, and training for …
Detention as Trauma: A Mixed Methods Analysis of Trauma-Responsive and Trauma-Inducing Practices in United States Youth Detention Facilities	N McKenna - 2022 - search.proquest.com	Google Scholar via SerpApi	2022	https://search.proquest.com/openview/8b44d5748860f6b94295285135daa54d/1?pq-origsite=gscholar&cbl=18750&diss=y	… respond to youth by contextualizing trauma-informed practices through the sociohistorical … If facilities train staff in trauma-informed care, but the same staff leave within months or even …
TRAUMA-INFORMED PROFESSIONAL DEVELOPMENT: A CORE COMPETENCY FOR K-12 TEACHERS IN SASKATCHEWAN	K LeBlanc - 2023 - dt.athabascau.ca	Google Scholar via SerpApi	2023	https://dt.athabascau.ca/jspui/handle/10791/403	… By using this approach, the researcher shows how trauma-informed professional development can provide assistance to educators to better support students who experience trauma. …
Role Of Police In Addressing Physical Domestic Violence	P Kumar - ldealistic Journal of Advanced Research in Progressive …, 2023 - journal.ijarps.org	Google Scholar via SerpApi	2023	https://journal.ijarps.org/index.php/IJARPS/article/view/221	… importance of comprehensive training for police officers to … the critical role of the police in protecting vulnerable individuals … and focus on trauma-informed approaches, enabling officers …
Examining Trauma-informed Practices in a Title 1 Urban School: Educators' Perspectives	AA Eubanks - 2022 - search.proquest.com	Google Scholar via SerpApi	2022	https://search.proquest.com/openview/590764f73566013671b9ab9524de2edb/1?pq-origsite=gscholar&cbl=18750&diss=y	… professionals on incorporating trauma-informed practices. There is currently no universal practice, professional development, or ongoing training for using trauma-informed practices in …
Part 1: Providing Survivor-Centered, Culturally Responsive, Trauma-Informed, Strengths-Based Care	CM West - 2024 - researchgate.net	Google Scholar via SerpApi	2024	https://www.researchgate.net/profile/Carolyn-West-2/publication/377659464_Part_1_Providing_Survivor-Centered_Culturally-Responsive_Trauma-Informed_Strengths-Based_Care/links/65b17eb87fe0d83cb566a3c7/Part-1-Providing-Survivor-Centered-Culturally-Responsive-Trauma-Informed-Strengths-Based-Care.pdf	… Floyd, who died after nearly 9 minutes with a White police officer’s knee on his neck. The entire … Advocates need careful, consistent, ongoing and in depth anti-racist training for service …
Beyond surveys and scales: How rape myths manifest in sexual assault police records.	J Shaw, R Campbell, D Cain, H Feeney - Psychology of Violence, 2017 - psycnet.apa.org	Google Scholar via SerpApi	2017	https://psycnet.apa.org/fulltext/2016-40099-001.html	… case progression and that training for police should emphasize … police response to sexual assault. Such training focused on behavioral change should also emphasize trauma-informed …
Improving Training, Interviewing Skills When Investigating Pre-Teens, Adolescents.	LH Thurau, D Pollack - 2018 - repository.yu.edu	Google Scholar via SerpApi	2018	https://repository.yu.edu/bitstream/20.500.12202/4743/1/art%20NYLJ%20Improving%20Law%20Enforcement%20Training%20and%20Interviewing%20Skills%20When%20Investigating%20Pre-Teens%20and%20Adolescents%20PDF.pdf	… developmentally appropriate, trauma-informed approaches to policing youth. … train officers for such cases, tacitly condoned the continued absence of policies, practices, and training for …
Detention as Trauma: A Mixed Methods Analysis of Trauma-Responsive and Trauma-Inducing Practices in United States Youth Detention Facilities	N McKenna - 2022 - search.proquest.com	Google Scholar via SerpApi	2022	https://search.proquest.com/openview/8b44d5748860f6b94295285135daa54d/1?pq-origsite=gscholar&cbl=18750&diss=y	… respond to youth by contextualizing trauma-informed practices through the sociohistorical … If facilities train staff in trauma-informed care, but the same staff leave within months or even …
TRAUMA-INFORMED PROFESSIONAL DEVELOPMENT: A CORE COMPETENCY FOR K-12 TEACHERS IN SASKATCHEWAN	K LeBlanc - 2023 - dt.athabascau.ca	Google Scholar via SerpApi	2023	https://dt.athabascau.ca/jspui/handle/10791/403	… By using this approach, the researcher shows how trauma-informed professional development can provide assistance to educators to better support students who experience trauma. …
Role Of Police In Addressing Physical Domestic Violence	P Kumar - ldealistic Journal of Advanced Research in Progressive …, 2023 - journal.ijarps.org	Google Scholar via SerpApi	2023	https://journal.ijarps.org/index.php/IJARPS/article/view/221	… importance of comprehensive training for police officers to … the critical role of the police in protecting vulnerable individuals … and focus on trauma-informed approaches, enabling officers …
Examining Trauma-informed Practices in a Title 1 Urban School: Educators' Perspectives	AA Eubanks - 2022 - search.proquest.com	Google Scholar via SerpApi	2022	https://search.proquest.com/openview/590764f73566013671b9ab9524de2edb/1?pq-origsite=gscholar&cbl=18750&diss=y	… professionals on incorporating trauma-informed practices. There is currently no universal practice, professional development, or ongoing training for using trauma-informed practices in …
Beyond surveys and scales: How rape myths manifest in sexual assault police records.	J Shaw, R Campbell, D Cain, H Feeney - Psychology of Violence, 2017 - psycnet.apa.org	Google Scholar via SerpApi	2017	https://psycnet.apa.org/fulltext/2016-40099-001.html	… case progression and that training for police should emphasize … police response to sexual assault. Such training focused on behavioral change should also emphasize trauma-informed …
A Patient Oriented Research Approach To Assessing Patients' And Primary Care Physicians' Opinions on Trauma-Informed Care in Primary Care in Canada	S Kokokyi - 2020 - search.proquest.com	Google Scholar via SerpApi	2020	https://search.proquest.com/openview/42de8b970677ce422fc11c260474b83d/1?pq-origsite=gscholar&cbl=18750&diss=y	… Mean frequency and importance scores for the Trauma Informed Care (… Correlation analysis between trauma informed care survey … for predictors of trauma-informed care survey average …
The Influence of Trauma-Informed Care and Its Connection to Job Satisfaction	KS Johnson - 2023 - search.proquest.com	Google Scholar via SerpApi	2023	https://search.proquest.com/openview/da28bcf8bc2a46c90fb4d9973cb4e2cb/1?pq-origsite=gscholar&cbl=18750&diss=y	… This study investigated the impact of trauma-informed care … The purpose of this study was to examine how trauma-informed care … Trauma-informed care education served as a motivator, …
Leadership Strategy for Equitable and Just Policing Education and Training at Valencia College, Orlando, Florida, US	J Goltz - International Journal of Education Policy and …, 2022 - erudit.org	Google Scholar via SerpApi	2022	https://www.erudit.org/en/journals/ijepl/2022-v18-n2-ijepl07299/1095183ar/abstract/	… train police officers in turbulent times through a concentrated initiative in the police academy and with the incumbent police … promote officer wellness and “trauma-informed” programs …
Re-envisioning learning through a trauma-informed lens: Empowering students in their personal and academic growth	A Hooper, M Hyder, T Colclough… - Journal of the …, 2023 - scholarworks.iu.edu	Google Scholar via SerpApi	2023	https://scholarworks.iu.edu/journals/index.php/josotl/article/view/35234	… trauma-informed practices; furthermore, our research suggests that incorporating trauma-informed … approaches for assessing how students engage with trauma-informed course design. …
Characteristics of 17 statewide initiatives to disseminate trauma-focused cognitive-behavioral therapy (TF-CBT).	BA Sigel, AH Benton, CE Lynch… - … , Research, Practice, and …, 2013 - psycnet.apa.org	Google Scholar via SerpApi	2013	https://psycnet.apa.org/record/2013-25122-001	… This project was also able to train a large approximate number of therapists (800) in a short … attend and train with therapists. New York was another state able to train approximately 973 …
School staff's understanding and perceptions of trauma-informed practice and the barriers to implementing this at a whole-school level: A grounded theory exploration.	A Hackett-Evans - 2023 - eprints.nottingham.ac.uk	Google Scholar via SerpApi	2023	http://eprints.nottingham.ac.uk/74366/	Background: This is a qualitative research study which explores school staff perceptions of trauma-informed practice in the context of mainstream secondary schools. Research …
Trauma-Informed Justice	TJ Clark, CG Conrad, ADP Cummings, AD Johnson - UALR L. Rev., 2023 - HeinOnline	Google Scholar via SerpApi	2023	https://heinonline.org/hol-cgi-bin/get_pdf.cgi?handle=hein.journals/ualr46&section=42	… 45 We must train police differently if society is ever going to stop law enforcement from … it comes to trauma, policing, and ACEs. In our article, Trauma-Informed Policing, we discuss the …
A Case Study on How Teachers Accommodate Students Who Experience Trauma Without Professional Development on Trauma-Informed Practices	HA Marti - 2022 - search.proquest.com	Google Scholar via SerpApi	2022	https://search.proquest.com/openview/82bf9184333138695af2193a3f966d2b/1?pq-origsite=gscholar&cbl=18750&diss=y	… Successful schools are considering ways to increase professional development and training for teachers to implement trauma-informed practices and other effective strategies to …
Trauma-Informed Multi-Tiered Systems of Supports: A Tier 2 Group Intervention	K Byram - 2018 - search.proquest.com	Google Scholar via SerpApi	2018	https://search.proquest.com/openview/c31c3a9f3f9fcee64c4728fc59bb12f7/1?pq-origsite=gscholar&cbl=18750	… as a Tier 2 support in a trauma-informed multi-tiered system of supports on a school campus… group as part of a Tier 2 intervention in a trauma-informed school that has decreased the …
Transforming trauma	DM Young - pacesconnection.com	Google Scholar via SerpApi	2024	https://www.pacesconnection.com/fileSendAction/fcType/0/fcOid/480387610014408890/filePointer/480528347652661233/fodoid/480528347652661229/Corrections%20Today%20Young%20Transforming%20Trauma%20CCP%20March%20April%202017.pdf	… Trauma-informed community building is being promoted as a model by the Annie E. Casey Foundation and the Urban Institute. Trauma-informed policing is … ACE training for correctional …
Leadership practices that fosters trauma informed approaches in schools	V Gomez-Lee - 2017 - search.proquest.com	Google Scholar via SerpApi	2017	https://search.proquest.com/openview/8f6e82570fa02211a36956d1add34050/1?pq-origsite=gscholar&cbl=18750	… trauma-informed approach and identified specific traits and practices that are necessary for leaders to have in a trauma-informed … when implementing a trauma-informed approach. The …
Police contact, non-suicidal self-injury, and suicidal ideation: findings from a national sample of Canadian adolescents and young adults	DB Jackson, A Testa, RL Fix… - Family & Community …, 2024 - journals.lww.com	Google Scholar via SerpApi	2024	https://journals.lww.com/familyandcommunityhealth/fulltext/2024/07000/police_contact,_non_suicidal_self_injury,_and.2.aspx	… by focusing on police training related to positive interactions with young people. Police agencies should train officers to use conflict resolution skills, trauma-informed approaches, and …
Trauma-informed care in child health systems	J Duffee, M Szilagyi, H Forkey, ET Kelly - Pediatrics, 2021 - publications.aap.org	Google Scholar via SerpApi	2021	https://publications.aap.org/pediatrics/article-abstract/148/2/e2021052579/179781	… Academic health centers train and educate the next … integration 83 and trauma-informed practices throughout all … of education into workforce training for health care workers and …
Trauma Informed Practices for Oakland Unite Service Providers	MD Haile - 2014 - repository.usfca.edu	Google Scholar via SerpApi	2014	https://repository.usfca.edu/capstone/42/	… I decided to focus on trauma and trauma informed practices, because I believe addressing the … training for front-line staff, clinicians, administrators and authorities (police and probation …
Social Innovation Narratives	DJ Jones - journalcswb.ca	Google Scholar via SerpApi	2024	https://www.journalcswb.ca/index.php/cswb/article/download/194/574?inline=1	… police are doing and is not as prescriptive on how police interact with the community. The move towards trauma-informed policing provides police … the people with whom police interact (…
Working with disaster-affected communities to envision healthier futures: A trauma-informed approach to post-disaster recovery planning	H Rosenberg, NA Errett, DP Eisenman - International journal of …, 2022 - mdpi.com	Google Scholar via SerpApi	2022	https://www.mdpi.com/1660-4601/19/3/1723	… trauma-informed practices for a wide range of fields and professions, including emergency response workers, police… developed a training for OPHPR staff on trauma-informed care and …
Effectiveness of trauma-focused cognitive behavioral therapy in a community-based program	S Konanur, RT Muller, JS Cinamon, K Thornback… - Child abuse & …, 2015 - Elsevier	Google Scholar via SerpApi	2015	https://www.sciencedirect.com/science/article/pii/S0145213415002422	… all children had experienced trauma as corroborated by police and/or child welfare services. … A comprehensive educational model was used to train therapists in the use of TF-CBT. Skill …
A practical handbook on Adverse Childhood Experiences (ACEs) Delivering prevention, building resilience and developing trauma-informed systems: A resource for …	S Wood, H Janssen, K Hughes, J Passmore, MA Bellis - 2023 - researchonline.ljmu.ac.uk	Google Scholar via SerpApi	2023	http://researchonline.ljmu.ac.uk/id/eprint/22138/	… report provides a comprehensive insight into what ACEs, resilience and trauma-informed systems are and the programmes of work that have been used to prevent and mitigate their …
Childhood trauma's lurking presence in the juvenile interrogation room and the need for a trauma-informed voluntariness test for juvenile confessions	M Glynn Crane - SDL Rev., 2017 - HeinOnline	Google Scholar via SerpApi	2017	https://heinonline.org/hol-cgi-bin/get_pdf.cgi?handle=hein.journals/sdlr62&section=31	… specifically identifies the police interrogation as a phase of the criminal justice process to which a history of childhood trauma is relevant and that requires a trauma-informed approach.…
A Comparison of Inpatient Treatment Effectiveness for Police Officers and Firefighters	BT McCue - 2019 - search.proquest.com	Google Scholar via SerpApi	2019	https://search.proquest.com/openview/f50c6ff238c7b13415654d931a71714e/1?pq-origsite=gscholar&cbl=18750&diss=y	… that a highly structured, trauma-informed, two-week residential … to a sample of 130 police officers and firefighters who had … Results suggest that a highly structured, trauma-informed, …
Trauma-Informed Practice in Schools: Perceptions of School Staff	E Palluotto - 2023 - repository.uel.ac.uk	Google Scholar via SerpApi	2023	https://repository.uel.ac.uk/item/8wz1v	… ‘Trauma-informed schools’ are increasingly prevalent in the USA and are beginning to emerge in the UK. Preliminary research suggests positive results however research exploring …
The imperative for trauma-responsive special education	N Tuchinda - NYUL Rev., 2020 - HeinOnline	Google Scholar via SerpApi	2020	https://heinonline.org/hol-cgi-bin/get_pdf.cgi?handle=hein.journals/nylr95&section=18	… -legal partnership clinic at Georgetown University Law Center serving low-income families, advocated to make the IEP of Rondell, 2 a thirteen year-old foster child, trauma-responsive. …
Trauma-Informed Education	T Pribitkin - 2020 - knowledge.uchicago.edu	Google Scholar via SerpApi	2020	https://knowledge.uchicago.edu/record/2437/files/Pribitkin.pdf	… commonly identified challenges in implementing traumainformed practices stem from an … trauma-informed practices and improve the long-term impacts they have for school children. …
Evaluation of trauma informed training commissioned by Avon and Somerset Violence Reduction Unit and its Trauma informed Approaches steering group.	K McCartan, C Pawson, A Eason, MB Curtis - uwe-repository.worktribe.com	Google Scholar via SerpApi	2024	https://uwe-repository.worktribe.com/OutputFile/10905405
Evaluation of trauma informed training commissioned by Avon and Somerset Violence Reduction Unit and its Trauma informed Approaches steering group.	K McCartan, C Pawson, A Eason, MB Curtis - uwe-repository.worktribe.com	Google Scholar via SerpApi	2024	https://uwe-repository.worktribe.com/OutputFile/10905405
Everybody's business: Early intervention and crime reduction. Understanding and enhancing the role of police and multi-agency partners in preventing harms that …	Z Quigg, C Smith, K Hughes, C Wilson, N Butler… - 2023 - researchonline.ljmu.ac.uk	Google Scholar via SerpApi	2023	http://researchonline.ljmu.ac.uk/id/eprint/22243/	… that trauma-informed practice training for police focusing on sexual violence was effective at improving police perceptions of victims, and knowledge of laws and trauma-informed …
Collaborative Efforts between Law Enforcement and Mental Health Professionals when Responding to Mental Health Crises	AS Juarez - 2020 - search.proquest.com	Google Scholar via SerpApi	2020	https://search.proquest.com/openview/a32a693f023bcb59abc1fba1925c1dfa/1?pq-origsite=gscholar&cbl=18750&diss=y	… Oftentimes, police academies train officers to “act quickly and decisively” in a situation, … trainings that focus on trauma-informed care. Trauma-informed care would allow police officers to …
Trauma-Informed Responses to Adult Sexual Assault Survivors	M Koehler - 2022 - minds.wisconsin.edu	Google Scholar via SerpApi	2022	https://minds.wisconsin.edu/bitstream/handle/1793/83496/Koehler,%20Mackenzie.pdf?sequence=1	… This study aims to compile current literature on the topic of trauma-informed care to highlight its … The purpose of this study is to compile current literature on the topic of trauma-informed …
Tell me more: Trauma-informed practices in higher education as resistance and liberation for black and indigenous students of color	MP Pimental - The Vermont Connection, 2023 - scholarworks.uvm.edu	Google Scholar via SerpApi	2023	https://scholarworks.uvm.edu/tvc/vol44/iss1/9/	… What if the ones “policing” the university became more involved on campus, establishing trust between admin and the students they “police.” This goes beyond conduct policies and …
“Being who I am means everything bad can happen”: Chronic structural stressors in trauma focused therapy sessions with marginalized adolescents.	G Chodzen, G Bowers, D Chavira… - … trauma: theory, research …, 2024 - psycnet.apa.org	Google Scholar via SerpApi	2024	https://psycnet.apa.org/record/2024-98108-001	… train, I feel like I have to be on the phone with somebody. Like, I can’t just walk outside to the train … I was also angry with what the police cause the-There’sa police station right there. I don…
Developing a trauma-informed lens in the college classroom and empowering students through building positive relationships.	D Gutierrez, A Gutierrez - Contemporary Issues in Education Research, 2019 - ERIC	Google Scholar via SerpApi	2019	https://eric.ed.gov/?id=EJ1203488	… Additionally, only 20% of student victims reported the rape or sexual assault to the police. This … Andrea also specializes in providing trauma-informed training for social or human service …
… on HIV pre-exposure prophylaxis (PrEP) implementation in Mississippi among Black women and clinical staff: Recommendations for clinical trauma-informed …	TC Willie, K Phillips, A Shah, MPHM Monger… - Preventive Medicine …, 2023 - Elsevier	Google Scholar via SerpApi	2023	https://www.sciencedirect.com/science/article/pii/S2211335523003819	… the development of trauma-informed PrEP implementation … to develop a trauma-informed PrEP implementation program for … to facilitate integration of trauma-informed approaches into …
Social Work Policing: An Embedded Autonomous Model	RM Tatem Jr - 2021 - search.proquest.com	Google Scholar via SerpApi	2021	https://search.proquest.com/openview/62a9c541a4248de30fc57d658e3306a1/1?pq-origsite=gscholar&cbl=18750&diss=y	… “Police social workers can also train police officers in stress management, counseling, how … the CAHOOTS team to provide a trauma-informed response to help diffuse crises while …
Development and assessment of an online training for the medical response to sex trafficking of minors	S Hansen, M Melzer-Lange, M Nugent, K Yan… - Academic pediatrics, 2018 - Elsevier	Google Scholar via SerpApi	2018	https://www.sciencedirect.com/science/article/am/pii/S1876285918304741	… an interactive training for medical professionals caring for sex trafficked youth. The software allowed utilization of adult learning principles to teach trauma-informed responses and …
Trauma Training for School Counselors: How Well Do Programs Prepare?	KS Lokeman - 2011 - search.proquest.com	Google Scholar via SerpApi	2011	https://search.proquest.com/openview/4929891f78a35b2436acb1fe5adf37ca/1?pq-origsite=gscholar&cbl=18750	… related to some aspect of the trauma, trauma-specific fears, and a pessimistic attitude about … changes in police sensitivity occurred over the seven years of the program. Police officers …
Implementation of trauma informed practices to mitigate African American trauma caused by economic inequality	KV Robinson - 2018 - search.proquest.com	Google Scholar via SerpApi	2018	https://search.proquest.com/openview/3cef07c873f24c5e7b690ef770dbe700/1?pq-origsite=gscholar&cbl=18750	… How is trauma informed care implemented in an organization?...............25 Trauma informed care and … This relationship between this mother and the police has improved and is similar to …
Trauma-Informed Schools: Impacts for Students and Applications for Educators	M Meister - 2019 - nwcommons.nwciowa.edu	Google Scholar via SerpApi	2019	https://nwcommons.nwciowa.edu/education_masters/178/	… Policing. School policing can also be trauma-informed. School resource officers play an … Evaluating foundational professional development training for trauma-informed approaches …
Engaging the Safety System of the Brain: Training for Teachers of Immigrants Who Have Experienced Trauma	LG Crifasi - 2019 - digitalcommons.hamline.edu	Google Scholar via SerpApi	2019	https://digitalcommons.hamline.edu/hse_cp/407/	… We now have police officers come in to help … I will also look at best practices in trauma-informed care through the … from educators who implement trauma-informed instructional facets in …
Embedded healthcare policing	S Patel - UCLA L. Rev., 2022 - HeinOnline	Google Scholar via SerpApi	2022	https://heinonline.org/hol-cgi-bin/get_pdf.cgi?handle=hein.journals/uclalr69&section=20	… reliance on police. In doing so, this Article shows just how difficult it will be to remove police from institutions … It proposes shifting to trauma-informed institutions and anticarceral care, …
Police–community relations, excessive force, and community stress: Evidence from a community survey.	R Stansfield - Psychology of violence, 2022 - psycnet.apa.org	Google Scholar via SerpApi	2022	https://psycnet.apa.org/record/2022-82060-002	… Instead, efforts to develop or expand a trauma-informed training for police officers may be a more fruitful next-step, allowing for deeper appreciation and understanding of the sources of …
Designing a Program to Train Elders to Respond to# MeToo Experiences of Adult Females in a Church Context	JH Unruh - 2022 - digitalcommons.acu.edu	Google Scholar via SerpApi	2022	https://digitalcommons.acu.edu/dmin_theses/48/	… Aligning with theological themes of freedom and healing, the theory pursued in this project also utilizes best practices including family systems theory and trauma-informed care. …
School Conflict De-Escalation: A Coordinated Approach for Educators and SROs	DT Eisenberg - Dispute Resolution Journal (Forthcoming), U of …, 2019 - papers.ssrn.com	Google Scholar via SerpApi	2019	https://papers.ssrn.com/sol3/papers.cfm?abstract_id=3464691	… development and age-appropriate, traumainformed responses to conflicts involving youth. … with the BCPS police force. The program began with a one-day summer training for ten school …
The development of a trauma-focused therapy programme	D Bolton - Conflict, peace and mental health, 2017 - manchesterhive.com	Google Scholar via SerpApi	2017	https://www.manchesterhive.com/abstract/9781526116390/9781526116390.00015.xml	… service based upon trauma-focused cognitive behavioural … therapies, undertake research, train practitioners in trauma-… groups or becoming a soldier or police officer, all of which might …
A Different Kind of Light: Restoring the Library Community Through Trauma-Informed Services: The path to trauma-informed justice for teens is not always straight and …	K Davey, K Czarnecki, D Watson… - Young Adult Library …, 2020 - search.ebscohost.com	Google Scholar via SerpApi	2020	https://search.ebscohost.com/login.aspx?direct=true&profile=ehost&scope=site&authtype=crawler&jrnl=15414302&asa=N&AN=155136944&h=JA5UsRV91etxwzRf%2B98f%2FNG4qGFPc%2FBzFkNRqv8TZsQL4%2Fl1TnWmJ%2FqYeBJKpDkfUdpxbiYS%2FeZAV73uSOkTvA%3D%3D&crl=c	… rate to white youth, and police were more likely to be called when … If you want to become a trauma informed care expert, you … A few trainings we have conducted with our staff members to …
Law enforcement and patient privacy among survivors of violence: a nationwide mixed-methods study	KM Gallen, MJ Smith, J Crane, C Loughran… - Journal of surgical …, 2023 - Elsevier	Google Scholar via SerpApi	2023	https://www.sciencedirect.com/science/article/pii/S0022480422007569	… Police not trauma-informed “We have been trying to infuse the hospital with trauma informed practices, it has been hard to get [the police] to agree to do a trauma informed in-service.” …
Integrating trauma-informed principles into suicide prevention, intervention, and postvention.	RG Mirick, J McCauley, J Bridger - Practice Innovations, 2023 - psycnet.apa.org	Google Scholar via SerpApi	2023	https://psycnet.apa.org/record/2023-67741-001	… Trauma-informed organizations train both clinical and nonclinical staff (eg, school staff and … For example, individuals calling a crisis line with an active rescue policy need to know police …
Human Trafficking Victim Identification and Response Within the United States Healthcare System	GA Tortolero - The International Association for Healthcare Security …, 2020 - iahssf.org	Google Scholar via SerpApi	2020	https://iahssf.org/assets/IAHSS-Foundation-Human-Trafficking-Identification-and-Response.pdf	… Have you ever had any problems with the police? 6. Added … should have training in a trauma-informed approach to care. This … programs to train safety professionals in human …
Institutionalized inequity: Pathways to juvenile justice for Black girls in Pittsburgh and Allegheny County	S Goodkind - 2019 - d-scholarship.pitt.edu	Google Scholar via SerpApi	2019	http://d-scholarship.pitt.edu/40910/	… to law enforcement and are maintaining jurisdiction over school police. FOR POLICE: • Train all police in trauma-informed practices and in techniques to address implicit biases. …
Service providers' perceptions of barriers to the implementation of trauma-focused substance use services for women in Cape Town, South Africa	B Myers, T Carney, K Johnson, FA Browne… - International Journal of …, 2020 - Elsevier	Google Scholar via SerpApi	2020	https://www.sciencedirect.com/science/article/pii/S0955395919303421	… They provided examples of how the police and justice system discriminated against women … “When you walk into the police station and you mention that you are using substances and …
BEING TRANS-INCLUSIVE AND TRAUMA-INFORMED: EXAMINING TRAUMA-INFORMED CARE PRACTICES FOR THE TRANSGENDER POPULATION IN …	ZA Gillogly - 2017 - rave.ohiolink.edu	Google Scholar via SerpApi	2017	https://rave.ohiolink.edu/etdc/view?acc_num=ouhonors1492783157107251	… that a trauma-specific treatment approach is necessary to address this issue. In this study, I discuss trauma-informed care, … Education and training for service providers should focus on …
Compassion fatigue: Stories/artworks of an art teacher with a trauma-informed pedagogy	AM Reeves - 2019 - search.proquest.com	Google Scholar via SerpApi	2019	https://search.proquest.com/openview/3200584d88cdae0daa5c6f508bc3e4f7/1?pq-origsite=gscholar&cbl=18750&diss=y	… with the increase in trauma-informed education. This research … outside because of violence and police in my neighborhood” … through specific trauma-informed training for teachers. This …
Rethinking strip searches by NSW Police	M Grewcock, V Sentas - 2019 - rlc.org.au	Google Scholar via SerpApi	2019	https://rlc.org.au/sites/default/files/attachments/Rethinking-strip-searches-by-NSW-Police-web.pdf	… , train stations, in the street, in the back of police wagons … , ‘trauma-informed policing’ and ‘public health policing’ are still developing fields and are being explored by some state police …
… the dots: occupational stressors and PTSD symptoms as serial mediators of the relationship between fear of COVID-19 and burnout among Portuguese police officers	B Sousa, P Correia-Santos, P Costa, Â Maia - Psych, 2023 - mdpi.com	Google Scholar via SerpApi	2023	https://www.mdpi.com/2624-8611/5/3/55	… First, police organizations should educate and train their officers in advance about potential … specialized trauma-informed mental health strategies to address the specific needs of police …
International Journal for Crime, Justice and Social Democracy	P Martin, R Walters - 20.austlii.edu.au	Google Scholar via SerpApi	2024	https://20.austlii.edu.au/cgi-bin/viewtoc/au/journals/IntJlCrimJustSocDem/2021/37.html	… You can train yourself about this if you get such cases and you consult the literature (Police … We propose that the mental health-focused and trauma-informed supervision of police …
The science of neurobiology of sexual assault trauma and the Utah legal system	D Kelly, J Valentine - Utah J. Crim. L., 2018 - HeinOnline	Google Scholar via SerpApi	2018	https://heinonline.org/hol-cgi-bin/get_pdf.cgi?handle=hein.journals/uthcrm3&section=9	… One such tool, a one-sheet Trauma Informed Victim Interview ("TIVI") guide for police … and implement a Trauma Informed Victim Interview (TIVI) protocol. WVCPD agreed to train all of its …
Bearing Witness: A Trauma-Informed Approach to Christian Ethics	D Stephens - Journal of Feminist Studies in Religion, 2023 - muse.jhu.edu	Google Scholar via SerpApi	2023	https://muse.jhu.edu/pub/3/article/893198/summary	… of sexual violations of women by police officers in Hartford, … Thus, a trauma-informed Christian ethic must bear witness to … West observes, “Once we train ourselves to perceive the …
Changing the school to prison pipeline: Integrating trauma informed care in the new york city school system, in collected essays impact: Threat of economic …	E Yaroshefsky, A Shwedel - … Service Law J …, 2015 - scholarlycommons.law.hofstra.edu	Google Scholar via SerpApi	2015	https://scholarlycommons.law.hofstra.edu/cgi/viewcontent.cgi?article=1968&context=faculty_scholarship	… state of the art trauma-informed mental health screening and … [by providing] a framework to train and educate staff within … homes and families the police have been involved . The …
Trauma-Informed Domestic Minor Sex Trafficking Project: A Grant Proposal Project	L Morales - 2022 - search.proquest.com	Google Scholar via SerpApi	2022	https://search.proquest.com/openview/a1fc61f474e6dcf37d60897edc1359d9/1?pq-origsite=gscholar&cbl=18750&diss=y	… to provide trauma-informed training for Catholic Charities of … for police training to approach a victim with the appropriate questions that do not minimize the disclosure of trafficking. Police …
A Critical Policy Analysis of Kentucky School Districts' Trauma-Informed Education Plans	T Wells, AJ Taylor, A Lein - … : The Journal of …, 2023 - digitalcommons.murraystate.edu	Google Scholar via SerpApi	2023	https://digitalcommons.murraystate.edu/ktej/vol10/iss2/1/	… Resiliency Act of 2019 only specified collaborating with State Police, the local sheriff, and … specialized training in trauma-informed practices, so that they could then train faculty and staff …
Crime, violence, and behavioral health: collaborative community strategies for risk mitigation	DA Pinals - CNS spectrums, 2015 - cambridge.org	Google Scholar via SerpApi	2015	https://www.cambridge.org/core/journals/cns-spectrums/article/crime-violence-and-behavioral-health-collaborative-community-strategies-for-risk-mitigation/CBF311BC896F55622CDC6E2D287868C1	… as “street corner psychiatrists,”21 and noted that police were … Specialized training for police, through Crisis Intervention … Services that are trauma-informed and traumaresponsive provide …
Institutions Implementation of Trauma-Informed Care Practices for Sexual Assault Survivors	C Ackels - 2022 - scholarworks.gvsu.edu	Google Scholar via SerpApi	2022	https://scholarworks.gvsu.edu/gradprojects/120/	… is to explore the importance of trauma informed care on college … training for both student and faculty regarding sexual assault prevention and education as well as trauma-informed care. …
Police stops among at-risk youth: Repercussions for mental health	DB Jackson, C Fahmy, MG Vaughn, A Testa - Journal of Adolescent Health, 2019 - Elsevier	Google Scholar via SerpApi	2019	https://www.sciencedirect.com/science/article/pii/S1054139X19303349	… police encounter. Specifically, counselors should work in tandem with students and police officers to approach students with a trauma-informed … element of training for officers who are …
Perceived School Resource Officer bias and Black student mental health	S Darling-Hammond - osf.io	Google Scholar via SerpApi	2024	https://osf.io/preprints/edarxiv/wkhcp/download	… in cultural competency and trauma-informed practices, and … discretion related to school policing to train SROs in a variety … cultural sensitivity, trauma-informed practices, implicit bias, …
The Attitude of Staff Members with Regards to Trauma-Informed Care in a High School in Arizona	DA Iverson - 2021 - digitalcommons.liberty.edu	Google Scholar via SerpApi	2021	https://digitalcommons.liberty.edu/doctoral/3321/	… and beliefs with regards to trauma-informed care, of … of traumainformed care within schools. The certified staff members went through several trainings to increase their trauma-informed …
Applying trauma-informed practices to the care of refugee and immigrant youth: 10 clinical pearls	KK Miller, CR Brown, M Shramko, MV Svetaz - Children, 2019 - mdpi.com	Google Scholar via SerpApi	2019	https://www.mdpi.com/2227-9067/6/8/94	… healthcare environment requires regular and ongoing training for all staff that work in a … the clinic staff will do in the case of immigration police presence ahead of time can help to protect …
Exploring attitudes related to Trauma-Informed Care among teachers in rural Title I elementary schools: Implications for counselors and counselor educators	AL Grybush - 2020 - search.proquest.com	Google Scholar via SerpApi	2020	https://search.proquest.com/openview/58f64bf44ef58fc41701b72628c66325/1?pq-origsite=gscholar&cbl=51922&diss=y	… In order to gain a more comprehensive understanding of ways in which to train teachers to appropriately respond to students experiencing trauma, it is imperative that we explore …
School Policing Programs: Where We Have Been and Where We Need to Go Next.	JM McKenna, A Petrosino - National Institute of Justice, 2022 - ERIC	Google Scholar via SerpApi	2022	https://eric.ed.gov/?id=ED619327	… training for school police, but this varies widely across states, and it is unknown what level of initial training is enough. While the availability of training for school police … trauma-informed …
Trauma informed child welfare practice--remembering Robert	GP Mallon - Child welfare, 2011 - go.gale.com	Google Scholar via SerpApi	2011	https://go.gale.com/ps/i.do?id=GALE%7CA338218887&sid=googleScholar&v=2.1&it=r&linkaccess=abs&issn=00094021&p=HRCA&sw=w	… a police officer making it impossible for the police not to arrest him. … , trauma-focused treatment should begin when a child/youth demonstrates a trauma-related symptom; and training for …
Victim-blaming discourse underpinning police responses to domestic violence: A critical social work perspective.	VE Clark - Social Work & Policy Studies: Social …, 2021 - openjournals.library.sydney.edu.au	Google Scholar via SerpApi	2021	https://openjournals.library.sydney.edu.au/SWPS/article/view/14959	… and practices that shape police responses to DV, … police officer perceptions of police responses to DV. The review also speaks to anticarceral feminist literature, which critiques police …
Implementing trauma focused cognitive behavioral therapy (TF-CBT) among formerly trafficked-sexually exploited and sexually abused girls in Cambodia: A …	J Bass, L Bearup, P Bolton, L Murray… - Phnom Penh …, 2011 - researchgate.net	Google Scholar via SerpApi	2011	https://www.researchgate.net/profile/Luke-Bearup/publication/340376039_Treatment_for_formerly-Trafficked_Girls_in_Cambodia_A_Feasibility_Study_of_Trauma-Focused_Cognitive_Behavior_Therapy_TF-CBT/links/6017e51d92851c2d4d0b0235/Treatment-for-formerly-Trafficked-Girls-in-Cambodia-A-Feasibility-Study-of-Trauma-Focused-Cognitive-Behavior-Therapy-TF-CBT.pdf	… Introduction This report reviews a completed feasibility study of Trauma Focused Cognitive Behavioral Therapy (TF-CBT) conducted between May 2008 and September/October 2009 in …
A trauma-informed approach to suicide prevention for the COVID-19 pandemic	G Nicoll, J Vincent, A Gajaria, J Zaheer - Psychiatry research, 2023 - Elsevier	Google Scholar via SerpApi	2023	https://www.sciencedirect.com/science/article/pii/S0165178123003578	… Yet access to trauma-informed care, education, and research … gaps and implement a trauma-informed approach to suicide … incorporate trauma-informed and trauma-specific services, …
Responses from the field: Sexual assault, domestic violence, and policing	D Coker, SS Park, J Goldscheid, T Neal… - University of Miami …, 2015 - papers.ssrn.com	Google Scholar via SerpApi	2015	https://papers.ssrn.com/sol3/papers.cfm?abstract_id=2709499	… police departments hire more women and people of color. Many respondents recommended training for police … “The criminal justice system is not trauma informed and can retraumatize …
Disaggregating the policing function	B Friedman - U. Pa. L. Rev., 2020 - HeinOnline	Google Scholar via SerpApi	2020	https://heinonline.org/hol-cgi-bin/get_pdf.cgi?handle=hein.journals/pnlr169&section=26	… such as civil rights suits, prosecution of police officers, elimination of qualified immunity, more … Harm is not collateral to policing, it is innate to it. We call police "crimefighters," we train …
Post-traumatic growth and trauma-informed care in vocational rehabilitation through the lens of the conservation of resources theory	MJ Baumunk, X Tang, SP Rumrill, S Conder… - Work, 2023 - content.iospress.com	Google Scholar via SerpApi	2023	https://content.iospress.com/articles/work/wor236014	… VRCs can also refer consumers and financially support other types of training for key skills related to the vocational goal. VRCs also consider intersectionality among consumers’ …
Implementing Mandatory Bias Awareness Training	R Washington - 2022 - shsu-ir.tdl.org	Google Scholar via SerpApi	2022	https://shsu-ir.tdl.org/handle/20.500.11875/4165	… to 21st Century Policing and is a recommended training for all police agencies. Despite the recommendation, police agencies are slow to implement mandatory training for implicit bias. …
The lived experiences of professional school counselors who have implemented trauma-informed practices	SA Hansen - 2020 - search.proquest.com	Google Scholar via SerpApi	2020	https://search.proquest.com/openview/afeb035fc9e703e35d99295a0aea5e1d/1?pq-origsite=gscholar&cbl=18750&diss=y	… Key results of this study indicated when PSCs identify reasons for moving to a trauma-informed … may help train current and future PSCs in how to implement trauma-informed practices in …
Building a specialized model of care for youth involved in sex trafficking in child welfare: A systematic review and interviews with experts-by-experience	KP McDonald, R Fisher, J Connolly - Child Abuse & Neglect, 2023 - Elsevier	Google Scholar via SerpApi	2023	https://www.sciencedirect.com/science/article/pii/S014521342200521X	… enhanced wraparound supports and specific training for caregivers and service providers. … including addiction services, trauma-informed care, survivor-mentors, police, and case …
Trauma-Informed Education Toolkit for Screening Pediatric Victims of Sexual Abuse and Maltreatment	AM Lunde - 2018 - search.proquest.com	Google Scholar via SerpApi	2018	https://search.proquest.com/openview/16aa1715d75d297f978a7d883da85c42/1?pq-origsite=gscholar&cbl=18750	… I have been fortunate to work with amazing professionals in the arena of forensic nursing who inspire me to continue pursuing avenues to improve our trauma-informed approach to …
Towards Trauma-Informed Pastoral Care (TIPC): Development of the Model and Workshop	SYC Lee - 2023 - search.proquest.com	Google Scholar via SerpApi	2023	https://search.proquest.com/openview/f3d22d1f6d9636b8ccdb404793ca5215/1?pq-origsite=gscholar&cbl=18750&diss=y	… Since this dissertation deals with creating a model of trauma-informed pastoral care for use in the Catholic Christian tradition, it seems appropriate to use a Catholic Christian framework …
Athletes' Experiences of Addressing Maltreatment Through a Reporting Process: A Critical Narrative Analysis as Guided by Trauma-Informed Practice	S Dixon - 2023 - search.proquest.com	Google Scholar via SerpApi	2023	https://search.proquest.com/openview/93cfefb312c143cb34a0b4b1f0f51d41/1?pq-origsite=gscholar&cbl=18750&diss=y	… A critical narrative approach guided by trauma-informed … project as a (developing) traumainformed practice are offered. The … The trauma-informed practice within this study offers an …
Trauma-informed care in behavioral health services	ATI Protocol - Rockville, USA: Substance Abuse and Mental Health …, 2014 - refugees.org	Google Scholar via SerpApi	2014	https://www.refugees.org/wp-content/uploads/2022/02/sma14-4816.pdf	… of traumainformed services. It provides an overview of specific trauma-informed intervention … in becoming trauma informed and in creating a trauma-informed organization and workforce…
Responding to homicide and shooting scenes	J Jannetta - Washington, DC: Urban Institute, 2019 - urban.org	Google Scholar via SerpApi	2019	https://www.urban.org/sites/default/files/publication/99613/responding_to_homicide_and_shooting_scenes_a_review_of_procedural_justice_practice_in_the_us.pdf	… The team of trainers attended a fiveday train-the-trainers session provided by Chicago Police … The Philadelphia Police Department has adopted a trauma-informed policing framework …
Responding to sexual assault on campus: What can Canadian universities learn from US law and policy?	EA Sheehy, D Gilbert - … in Elizabeth Quinlan, Andrea Quinlan, Curtis …, 2015 - papers.ssrn.com	Google Scholar via SerpApi	2015	https://papers.ssrn.com/sol3/papers.cfm?abstract_id=2641844	… who seek police intervention and co-operate with police … is therefore trauma-informed sexual assault training for all … sexual assault complaints (Creating Trauma-Informed Services, 2015)…
Responding to sexual assault on campus: What can Canadian universities learn from US law and policy?	EA Sheehy, D Gilbert - … in Elizabeth Quinlan, Andrea Quinlan, Curtis …, 2015 - papers.ssrn.com	Google Scholar via SerpApi	2015	https://papers.ssrn.com/sol3/papers.cfm?abstract_id=2641844	… who seek police intervention and co-operate with police … is therefore trauma-informed sexual assault training for all … sexual assault complaints (Creating Trauma-Informed Services, 2015)…
The Issue	W ARE - 2023 - ourcommons.ca	Google Scholar via SerpApi	2023	https://www.ourcommons.ca/Content/Committee/441/FEWO/Brief/BR12336098/br-external/EFRYHopeAndHelpForWomen-Brief-e.pdf	… as of 2012, Peel Regional Police Vice Unit conducted over half … approximately 85% of survivors do not report to the police. … skill development supported by trauma-informed staff. Bonnie …
Responding to the challenges and barriers unique to rural Appalachian sexual assault nurse examiner programs	S Treat, P Vanhook, K Wallace… - Journal of forensic …, 2022 - journals.lww.com	Google Scholar via SerpApi	2022	https://journals.lww.com/forensicnursing/fulltext/2022/09000/responding_to_the_challenges_and_barriers_unique.3.aspx	… SANE-A training for nonprofit organizations offering free … trauma-informed care expert who partnered with HELP SARA to develop a 2-hour online course titled “Trauma-Informed Policing…
What happens when sexual assault kits go untested? A focal concerns analysis of suspect identification and police pre-arrest decisions	BA Campbell, W Wells, WR King - Journal of criminal justice, 2021 - Elsevier	Google Scholar via SerpApi	2021	https://www.sciencedirect.com/science/article/pii/S0047235221000702	… police agencies across the United States are investing in efforts to implement victim-centered and trauma-informed … -term knowledge of trauma-informed investigative techniques and …
IX and “trauma-focused” investigations: The good, the bad, and the ugly.	D Davis, EF Loftus - 2019 - psycnet.apa.org	Google Scholar via SerpApi	2019	https://psycnet.apa.org/journals/mac/8/4/403/	… We devote considerable attention to the nature of trauma-focused interviewing and the way in which these four categories of concerns are reflected in the training for such interviews …
Recidivism Rates and Its Correlation to Mathematics and Reading Comprehension Among Detention Center Juveniles Who Participate in Trauma Informed …	I Collins - 2020 - search.proquest.com	Google Scholar via SerpApi	2020	https://search.proquest.com/openview/86afc3f04deaba14d7ff52bee017685f/1?pq-origsite=gscholar&cbl=44156	In this study rates of recidivism and their relationship with mathematics and reading comprehension will be analyzed. In the literature, a full comprehensive study of high school …
Key components of building a successful victim notification protocol	N Busch-Armendariz, C Sulley - 2015 - repositories.lib.utexas.edu	Google Scholar via SerpApi	2015	https://repositories.lib.utexas.edu/bitstreams/cc539fb4-e9f5-4179-bc50-4367e3a6f2ab/download	… funding for the Houston Police Department to form a … innovative, sensitive, and trauma-informed model of victim notification. … materials and fund additional training for law enforcement (eg…
Key components of building a successful victim notification protocol	N Busch-Armendariz, C Sulley - 2015 - repositories.lib.utexas.edu	Google Scholar via SerpApi	2015	https://repositories.lib.utexas.edu/bitstreams/cc539fb4-e9f5-4179-bc50-4367e3a6f2ab/download	… funding for the Houston Police Department to form a … innovative, sensitive, and trauma-informed model of victim notification. … materials and fund additional training for law enforcement (eg…
Madison Police Department Policy & Procedure Ad Hoc Committee Final Report	KA Findley, G Gelembiuk, T Brown… - Univ. of Wisconsin …, 2019 - papers.ssrn.com	Google Scholar via SerpApi	2019	https://papers.ssrn.com/sol3/papers.cfm?abstract_id=3472126	… Recommendation 37 [OIR #25]: MPD should implement the Special Community/Police Task Force Recommendation to train detectives and officers in the use of trauma informed …
Police Officer Years of Service: Does It Play a Role in Officer Displays of Empathy?	R Jeffries - 2021 - search.proquest.com	Google Scholar via SerpApi	2021	https://search.proquest.com/openview/8bef254271d6d38ea19aec8c95fed92b/1?pq-origsite=gscholar&cbl=18750&diss=y	… cooperation by engaging in trauma informed responses. … police officer misperceptions surrounding violence, it is necessary to train officers on the importance of victim treatment by police…
SWAT Everywhere?	B Jenkins, T Semple, C Bennell, L Huey - HeinOnline	Google Scholar via SerpApi	2024	https://heinonline.org/hol-cgi-bin/get_pdf.cgi?handle=hein.journals/policejl95&section=27	… a trauma informed training model is pivotal (Jones, 2020). This would involve two key aspects: … , police organizations should also train their officers and new recruits in trauma-informed …
Knucwénte-kuc re stsmémelt. s-kuc trauma-informed education for Indigenous children in foster care	S Johnson - Canadian Social Work Review/Revue Canadienne De …, 2014 - JSTOR	Google Scholar via SerpApi	2014	https://www.jstor.org/stable/43486319	… It addresses trauma-informed education of Secwepemc children, and other Indigenous … curricula, zero tolerance for racism, trauma-informed support, stability and safety in foster homes …
Promoting safe and equitable police-youth interactions: Recommendations from young people and policing personnel	RL Fix, DB Jackson - 2024 - researchsquare.com	Google Scholar via SerpApi	2024	https://www.researchsquare.com/article/rs-4215259/latest	… , there is a need for policing personnel to learn how to … 50 police representing multiple ranks/roles. Results indicated that both young people and policing personnel view four policing …
Trauma-Informed Co-Parenting: How a Shift in Compulsory Divorce Education to Reflect New Brain Development Research Can Promote Both Parents' and …	K Oehme, AJ Ferraro, N Stern, LS Panisch… - U. Haw. L. Rev., 2016 - HeinOnline	Google Scholar via SerpApi	2016	https://heinonline.org/hol-cgi-bin/get_pdf.cgi?handle=hein.journals/uhawlr39&section=6	… Without ensuring that co-parent education is adequately trauma-informed, … trauma-informed, and describes the legislative and policy changes that can bring about a trauma-informed co-…
Improving Law Enforcement Responses to Gender-Based Violence: Domestic And International Perspectives (Chapter 19)	C Bettinger-Lopez, T Ezer - … Policing, Society, and Communication …, 2020 - papers.ssrn.com	Google Scholar via SerpApi	2020	https://papers.ssrn.com/sol3/papers.cfm?abstract_id=3697459	… the police. It is the state’s responsibility to ensure that law enforcement response is effective, trauma-informed, and free from bias. While many survivors are reluctant to turn to the police, …
A Message from the President	SL Stanley Jr - msu.edu	Google Scholar via SerpApi	2024	https://msu.edu/ourcommitment/_assets/documents/2021-04-27-rvsm-strategic-plan.pdf	… programs, policies, and training for RVSM services and prevention. … We will foster a trauma-informed culture that responds … with survivors who wish to report the assault to the police. …
Expanding the scope of forensic and other services for justice-involved veterans	J Rosenthal, AK Finlay - The journal of the American Academy of …, 2022 - ncbi.nlm.nih.gov	Google Scholar via SerpApi	2022	https://www.ncbi.nlm.nih.gov/pmc/articles/PMC8885734/	… partnered efforts to train VA and community police officers (96… between VJO and local VA police. Currently, the VA Law … recommend that VA offer trauma-informed training to clinical …
Anti-Trafficking Education: Sites of care, knowledge, and power	AI Fukushima, A Hill, J Suchland - Anti-trafficking review, 2021 - antitraffickingreview.org	Google Scholar via SerpApi	2021	https://antitraffickingreview.org/index.php/atrjournal/article/view/573	… of trauma-informed care pushes against systems that too often criminalise first, before (if ever) caring for people. Moreover, trauma-informed … digital scenes to train police officers and …
Exploring How Best to Teach Trauma-Informed Care in Undergraduate Medical Education	JL Young - 2023 - prism.ucalgary.ca	Google Scholar via SerpApi	2023	https://prism.ucalgary.ca/bitstreams/26195705-e429-4e53-8412-5622aebbfd19/download	Trauma-informed care (TIC) is an approach that recognizes the potential for patients to have experienced trauma and requires care to be sensitive and adaptive to this; ongoing calls to …
Integrating a trauma-informed psychological intervention for PTSD among PLWH on the Friendship Bench in Zimbabwe: a mixed methods formative study	R Verhey - 2018 - scholar.sun.ac.za	Google Scholar via SerpApi	2018	https://scholar.sun.ac.za/handle/10019.1/105234	… other CMD emphasizes the need for a trauma-informed intervention. Furthermore, the low … to train them to deliver trauma-informed care. This thesis recommends a trauma-informed …
Staff Training for Non-Correctional Employees Working with Justice-Involved Women	HA Jama - 2022 - sophia.stkate.edu	Google Scholar via SerpApi	2022	https://sophia.stkate.edu/otd_projects/57/	… involved people intentionally use trauma-informed care, this project revealed that organizations still benefited from foundational trauma-informed care training and inclusive practices. …
Policing and overuse of the juvenile justice system	M Jindal - Pediatrics, 2023 - publications.aap.org	Google Scholar via SerpApi	2023	https://publications.aap.org/pediatrics/article-abstract/151/Supplement%201/e2022057267G/191010	… Authority developed a program to train officers on how to work … police contact as an adverse childhood experience, standardize screening of police encounters using a trauma-informed …
Creating Trauma Focused Educational Milieus	T Fraser - Relational Child and Youth Care Practice, 2015 - source.sheridancollege.ca	Google Scholar via SerpApi	2015	https://source.sheridancollege.ca/fahcs_comm_publ/3/	… train ing. These sup ports are par a mount so we can imple ment evi denced based and prom is ing trauma focused … When Artyon was found by the police, it became appar ent that he …
Integrating a trauma-informed psychological intervention for PTSD among PLWH on the Friendship Bench in Zimbabwe: a mixed methods formative study	R Verhey - 2018 - scholar.sun.ac.za	Google Scholar via SerpApi	2018	https://scholar.sun.ac.za/handle/10019.1/105234	… other CMD emphasizes the need for a trauma-informed intervention. Furthermore, the low … to train them to deliver trauma-informed care. This thesis recommends a trauma-informed …
Staff Training for Non-Correctional Employees Working with Justice-Involved Women	HA Jama - 2022 - sophia.stkate.edu	Google Scholar via SerpApi	2022	https://sophia.stkate.edu/otd_projects/57/	… involved people intentionally use trauma-informed care, this project revealed that organizations still benefited from foundational trauma-informed care training and inclusive practices. …
Policing and overuse of the juvenile justice system	M Jindal - Pediatrics, 2023 - publications.aap.org	Google Scholar via SerpApi	2023	https://publications.aap.org/pediatrics/article-abstract/151/Supplement%201/e2022057267G/191010	… Authority developed a program to train officers on how to work … police contact as an adverse childhood experience, standardize screening of police encounters using a trauma-informed …
Why Trauma Matters to Delaware	L Brower - Delaware Journal of Public Health, 2016 - ncbi.nlm.nih.gov	Google Scholar via SerpApi	2016	https://www.ncbi.nlm.nih.gov/pmc/articles/PMC8389782/	… ’s journey toward becoming trauma-informed, from the … by other systems: they encounter police and face arrest and … Team (CIT) training for law enforcement that includes training on …
Drabble, LA, Jones, SR, and Brown, V.(2013). Advancing Trauma-Informed Systems Change in a Family Drug Treatment Court Context. Journal of Social Work …	L Drabble - researchgate.net	Google Scholar via SerpApi	2024	https://www.researchgate.net/profile/Laurie-Drabble/publication/272121979_Advancing_Trauma-Informed_Systems_Change_in_a_Family_Drug_Treatment_Court_Context/links/5726abfb08aee491cb3f10e4/Advancing-Trauma-Informed-Systems-Change-in-a-Family-Drug-Treatment-Court-Context.pdf?_sg%5B0%5D=started_experiment_milestone&origin=journalDetail	… importance of trauma-informed and trauma-specific services and … associated with a trauma-informed systems assessment and … Results underscore the relevance of trauma-informed …
Unpacking racial/ethnic disparities in emotional distress among adolescents during witnessed police stops	DB Jackson, J Del Toro, DC Semenza, A Testa… - Journal of Adolescent …, 2021 - Elsevier	Google Scholar via SerpApi	2021	https://www.sciencedirect.com/science/article/pii/S1054139X21001063	… and facilitate positive police–youth relations. This may entail enhanced training for police to engage with youth in a manner that is developmentally appropriate and trauma informed. …
Procedural justice in homicide and shooting scene response	JP Center - 2019 - urban.org	Google Scholar via SerpApi	2019	https://www.urban.org/sites/default/files/publication/99611/procedural_justice_in_homicide_and_shooting_scene_response_executive_summary_0.pdf	… groups with 27 police personnel (including police chiefs, assistant … Once you have such a framework, you can cross-train your … ∎ Similarly, departments employing a trauma-informed …
Trauma-Aware Professional Development and the Impact on Middle School Teachers' Perception of Student Behaviors	CM Wilson-Albright - 2023 - search.proquest.com	Google Scholar via SerpApi	2023	https://search.proquest.com/openview/6622751c0e2b91543b16f239966244d1/1?pq-origsite=gscholar&cbl=18750&diss=y	… school teachers after participating in trauma- aware professional development opportunities. … result of this research are that TRAUMA-AWARE PROFESSIONAL DEVELOPMENT 5 more …
Police responses to people with disability	L Dowse, S Rowe, E Baldry, M Baker - 2021 - researchgate.net	Google Scholar via SerpApi	2021	https://www.researchgate.net/profile/Simone-Rowe/publication/355382976_Police_responses_to_people_with_disability/links/616e07f1b90c51266269e176/Police-responses-to-people-with-disability.pdf	… response to people with disability has focussed on enhanced training for police. This … cultural awareness,247, 248 including being decolonised,249 and it must be trauma informed.…
200 Level: Foundation Block Knowledge & Skill Reinforcement Lab: Key Issues & Trauma-informed Practice	T Guide - 2018 - calswec.berkeley.edu	Google Scholar via SerpApi	2018	https://calswec.berkeley.edu/sites/default/files/tg_key_issues_trau_inf_pract_6.30.2018.pdf	… Common Core curriculum and training for new child welfare workers in California is designed to be generalizable across the state, cover basic child welfare knowledge and skills and is …
Facing Reality: The Need for Trauma-Focused Care in the Juvenile Justice System	AE Bochte - JL & Soc. Deviance, 2014 - HeinOnline	Google Scholar via SerpApi	2014	https://heinonline.org/hol-cgi-bin/get_pdf.cgi?handle=hein.journals/lawsodi8&section=7	… Mary witnessed drug and alcohol abuse as well as seeing police put her foster mom into … facility, more focus on trauma-informed care for children and traumainformed training for staff is …
Evaluation of the Lewisham Trauma Informed Group Work Programme	A Whittaker, D Harvey, B Shepherd - 2021 - openresearch.lsbu.ac.uk	Google Scholar via SerpApi	2021	https://openresearch.lsbu.ac.uk/item/8y963	… training for staff, while 36 young people were provided with the intervention, which included TAU combined with environmental modifications, additional trauma training for … the police …
The Establishment and Sustainment of Trauma-informed Culture Perspectives of Trauma-sensitive Principals in Elementary Public Schools	ER Foreman - 2024 - mavmatrix.uta.edu	Google Scholar via SerpApi	2024	https://mavmatrix.uta.edu/edleadershippolicy_dissertations/2/	… This study demonstrates to policy leaders what resources would benefit schools as they become trauma-informed. This study adds to the literature on trauma-informed educational …
Trauma Responsive Approaches in Education: A Review of the Current Literature to Address the Pandemic	D Garcia - 2022 - search.proquest.com	Google Scholar via SerpApi	2022	https://search.proquest.com/openview/a83f8d47b7d6caa09174ca65d813a86c/1?pq-origsite=gscholar&cbl=18750&diss=y	… trauma-informed approaches in schools are discussed to provide an overview of the current state of trauma-informed … Trauma training for teachers and appropriate staff is imperative …
The Experience of Clinical Staff Who Provide Trauma-Specific Treatment in US Juvenile Detention Centers	C Rawlings - 2022 - search.proquest.com	Google Scholar via SerpApi	2022	https://search.proquest.com/openview/a0219726e3301cdca199ddfb96193a45/1?pq-origsite=gscholar&cbl=18750&diss=y	… trauma-specific treatment in juvenile justice facilities, specifically focusing on their experiences with regard to the process of effective trauma-specific … a trauma-informed approach and …
School law enforcement officer perceptions of developmentally oriented training	B Scheuermann, G Billingsley… - Policing: A Journal of …, 2021 - academic.oup.com	Google Scholar via SerpApi	2021	https://academic.oup.com/policing/article-abstract/15/4/2283/6339985	… Based on the largely positive responses and comments from over 400 SROs, we provide recommendations for policy makers considering similar specialized training for SROs. …
Arts & trauma informed care within homelessness services: the development of arts-based cooperatives as a route into employment	C Gilliver - 2016 - iimhl.com	Google Scholar via SerpApi	2016	http://www.iimhl.com/files/docs/20170908.pdf	… • Trauma training for all staff including administrative & … Some of the results of the trauma informed approach include the … provision of training to the Police including Mental Health First …
Identifying best practices for “Safe Harbor” legislation to protect child sex trafficking victims: Decriminalization alone is not sufficient	ES Barnert, S Abrams, VF Azzi, G Ryan, R Brook… - Child abuse & …, 2016 - Elsevier	Google Scholar via SerpApi	2016	https://www.sciencedirect.com/science/article/pii/S0145213415003609	… is through the police. The important thing is that there is a trauma-informed response and it … Providing sufficient, effective training for police officers was cited by all participants as a …
Trauma-Informed Considerations for Direct-Service Practitioners and Organizations Supporting Central American Unaccompanied Minors: Perspectives from Key …	B Rosado - 2018 - cdr.lib.unc.edu	Google Scholar via SerpApi	2018	https://cdr.lib.unc.edu/concern/masters_papers/5712m8739	… The use and adoption of trauma-informed approaches is one way to address their trauma … on unaccompanied youth and examines trauma-informed practice-based and organizational …
Health and Justice: Experiences of the forensic medical examination after sexual assault	S Manning, H Rattray-Te Mana - Forensic Science International: Reports, 2022 - Elsevier	Google Scholar via SerpApi	2022	https://www.sciencedirect.com/science/article/pii/S2665910722000433	… healthcare and evidence for police investigation and prosecution. For … Their practice needed to be trauma-informed and patient-… This affirms the importance of specialist training for FME …
Trauma-informed Treatment Practices with Bronx-residing LGBTQIA+ BIPOC: An Initial Study	FRF Pelay - 2022 - search.proquest.com	Google Scholar via SerpApi	2022	https://search.proquest.com/openview/af30d7300df7870ba2d8e2902bcf5c6b/1?pq-origsite=gscholar&cbl=18750&diss=y	… The keeping of their police records as confidential would benefit further … of trauma-informed treatment practices, it could encourage these agencies to employ sensitivity training for their …
A qualitative study of school social workers called to deliver trauma informed care during a school crisis	ML McKee - 2018 - search.proquest.com	Google Scholar via SerpApi	2018	https://search.proquest.com/openview/683d759c9b49ad5f0b6da9d158a90dc4/1?pq-origsite=gscholar&cbl=18750&diss=y	… part of the Train-the Trainer model utilized in the school district to train staff members in CPI … The distinction between utilizing a trauma-informed approach and trauma-informed …
The benefits and impacts of mandatory charging in Ontario: Perceptions of abused women, service providers and police	H Johnson, DE Conners - 2017 - ruor.uottawa.ca	Google Scholar via SerpApi	2017	https://ruor.uottawa.ca/handle/10393/37546	… for training for police in a number of areas including the dynamics and psychological effects of abuse, trauma-informed … I believe that more training for police officers could help. Having …
Principals as Change Agents in the Advancement of Trauma-Informed Practices in Elementary Schools	S Cornell - 2023 - search.proquest.com	Google Scholar via SerpApi	2023	https://search.proquest.com/openview/7a5a1e3755c0306daa95d38837d25a91/1?pq-origsite=gscholar&cbl=18750&diss=y	… Schools Act of 2022, states would be allowed certain funds to train school staff on trauma-informed practices in public elementary and secondary schools. According to this bill, …
The benefits and impacts of mandatory charging in Ontario: Perceptions of abused women, service providers and police	H Johnson, DE Conners - 2017 - ruor.uottawa.ca	Google Scholar via SerpApi	2017	https://ruor.uottawa.ca/handle/10393/37546	… for training for police in a number of areas including the dynamics and psychological effects of abuse, trauma-informed … I believe that more training for police officers could help. Having …
Principals as Change Agents in the Advancement of Trauma-Informed Practices in Elementary Schools	S Cornell - 2023 - search.proquest.com	Google Scholar via SerpApi	2023	https://search.proquest.com/openview/7a5a1e3755c0306daa95d38837d25a91/1?pq-origsite=gscholar&cbl=18750&diss=y	… Schools Act of 2022, states would be allowed certain funds to train school staff on trauma-informed practices in public elementary and secondary schools. According to this bill, …
Towards Race Centered Trauma-Informed Professional Learning for White Teachers: A Literature Review	SCDA Readhead - 2022 - search.proquest.com	Google Scholar via SerpApi	2022	https://search.proquest.com/openview/41888df42f8fc4da82c40b280d9d6e46/1?pq-origsite=gscholar&cbl=18750&diss=y	… who previously denied its presence as instances of police brutality towards Black people (the … trauma-informed teaching practices, bringing in professional learning opportunities to train …
Trauma-Informed Educational Leadership: A Case Study	R Scott - 2023 - digitalcommons.kennesaw.edu	Google Scholar via SerpApi	2023	https://digitalcommons.kennesaw.edu/educleaddoc_etd/41/	… , continuous support from educational leadership, and organizational change in school policy, practice, and mindset, contributing to the growing body of literature on trauma-informed …
Mental health and law enforcement professionals: Trauma history, psychological symptoms, and impact of providing services to child sexual abuse survivors.	VM Follette, MM Polusny, K Milbeck - … psychology: Research and …, 1994 - psycnet.apa.org	Google Scholar via SerpApi	1994	https://psycnet.apa.org/fulltext/1994-41445-001.html	… of psychological symptoms, trauma specific symptoms, and … the unique investigative experiences of police officers. The … of education and training for professionals providing services …
A Mixed-Methods Exploration Study on Trauma-Informed Practices Used to Dismantle the School-to-Prison Pipeline in Public and Private Schools in the City …	JL Gabrian - 2021 - search.proquest.com	Google Scholar via SerpApi	2021	https://search.proquest.com/openview/3f2c2a1fa9ec015359d711d0c7a6a8f1/1?pq-origsite=gscholar&cbl=18750&diss=y	… trauma-informed. Using an ANOVA, the researcher analyzed survey questions. This analysis found there is no difference in their level of understanding as it pertains to trauma-informed …
Increasing Support for Victims of Sexual Assault through the Adoption of a Victim-Centered Approach to Police Investigations	K Brooks - 2019 - ir.lib.uwo.ca	Google Scholar via SerpApi	2019	https://ir.lib.uwo.ca/oip/69/	… for police officers aims to increase their knowledge surrounding victim-centered, trauma-informed … This policing organization currently provides training for officers on how to properly …
OVERVIEW OF TRAUMA-INFORMED PRINCIPLES FOR FOSTERING INTERPERSONAL COMMUNITY WITH A FOCUS ON INNOVATION OF ACUTE ADULT …	BA Mays - 2024 - scholarshare.temple.edu	Google Scholar via SerpApi	2024	https://scholarshare.temple.edu/handle/20.500.12613/10336	… a trauma-informed network of community organizations that would include a range of community organizations like police … together to disseminate trauma-informed care throughout its …
Adolescent traumatic and disenfranchised grief: Adapting an evidence-based intervention for Black and Latinx youths in schools	S Dutil - Children & Schools, 2019 - academic.oup.com	Google Scholar via SerpApi	2019	https://academic.oup.com/cs/article-abstract/41/3/179/5514037	… the significant need for trauma-informed care and grief counseling … Adaptations to the model of trauma-focused cognitive-- … The social worker provided brief training for teachers during a …
How Authentic Professional Development and Instructional Coaching Support the Successful Implementation of Trauma-Informed Practices	M Hoskins - 2023 - search.proquest.com	Google Scholar via SerpApi	2023	https://search.proquest.com/openview/577ddff6e5252c4095f4b0a433dd2312/1?pq-origsite=gscholar&cbl=18750&diss=y	… When she was a teenager, her father, a local police officer, was … the successful implementation of trauma-informed practices at two … need to implement trauma-informed practices and the …
Inuit suicide prevention strategy strives to save lives	L Eggertson - 2016 - Can Med Assoc	Google Scholar via SerpApi	2016	https://www.cmaj.ca/content/188/12/861.short	… health, education, social services and policing are traumainformed and culturally safe. Protecting … , sharing of best suicide prevention practices and train-the-trainer programs in suicide …
Intimate Partner Violence Screenings: a Quality Improvement Project to Enhance Trauma Informed Services at an Integrated Primary Care Clinic: A Portfolio	C Helldobler - 2016 - digitalcollections.ohsu.edu	Google Scholar via SerpApi	2016	https://digitalcollections.ohsu.edu/record/2999/files/3802_etd.pdf	… The purpose of the project described here was to improve trauma-informed practices by piloting the implementation of IPV screenings in an integrated primary care and behavioral …
Supervision for advocacy: Supporting self-care	KJ Farkas, JR Romaniuk - Society Register, 2021 - commons.case.edu	Google Scholar via SerpApi	2021	https://commons.case.edu/facultyworks/339/	… This paper suggests the use of trauma informed care in … of supervision experienced early in their own training. In contrast, … awareness of abuses by the police and right-wing politicians …
" Everybody Loses": Understanding Police Roles and Perceptions of Domestic Violence Calls	A Fulambarker - Journal of Qualitative Criminal Justice & …, 2020 - assets.pubpub.org	Google Scholar via SerpApi	2020	https://assets.pubpub.org/2a9i7wv2/040c2096-c38d-4c01-a23a-b7e7d851633f.pdf	… To better understand police response to domestic violence, it is useful to consider the … lens of role theory, this study focuses on police officers’ perceptions of their role in responding to …
Joining the circle: Identifying key ingredients for effective police collaboration within Indigenous communities	C Nilson, B Mantello - 2019 - securitepublique.gc.ca	Google Scholar via SerpApi	2019	https://www.securitepublique.gc.ca/cnt/rsrcs/pblctns/2019-jtc/index-en.aspx?wbdisable=true	… Respondents felt that there isn’t enough cultural training for police, and what is offered is sometimes not mandatory, is offered by uninterested/non-Indigenous trainers or online, and is …
Sustainable development of trust and police presence in schools: Implications for school safety policy	B Janković, V Cvetković, Z Ivanović, A Ivanov… - Journal of Liberty and …, 2023 - ceeol.com	Google Scholar via SerpApi	2023	https://www.ceeol.com/search/article-detail?id=1209995	… police officers performing the duties of a school police officer, 47.2% have completed specialized training for performing the duties of a school police … school policing be trauma-informed…
Trauma informed social work practice with adults	J Bigmore, A Trim, S Kleipoedszus, S Lee… - Social Work Practice …, 2023 - torrossa.com	Google Scholar via SerpApi	2023	https://www.torrossa.com/gs/resourceProxy?an=5543076&publisher=FZ7200#page=44	This chapter explores the importance of understanding the impact of trauma in working with adults in social care practice. The chapter aims to enable you to start your journey towards …
… with the need for connection and safety: Examining how group home child and youth care counsellors in Alberta experience the enactment of trauma-informed …	QD Schwickrath - 2021 - researchgate.net	Google Scholar via SerpApi	2021	https://www.researchgate.net/profile/Quinn-Schwickrath/publication/363542049_Beginning_with_the_Need_for_Connection_and_Safety_Examining_How_Group_Home_Child_and_Youth_Care_Counsellors_in_Alberta_Experience_the_Enactment_of_Trauma-Informed_Care_Beginning_with_the_Need_for_Conn/links/63222a88071ea12e36328783/Beginning-with-the-Need-for-Connection-and-Safety-Examining-How-Group-Home-Child-and-Youth…	… Trauma-informed care (TIC), an organizational framework aimed at creating healing … trauma-informed knowledge, develop the appropriate mindset, and perform the trauma-informed …
Evaluation of the implementation of a railway critical incident management and support protocol to help train drivers cope with accidents and suicides	C Bardon, L Dargis, B Mishara - Journal of Occupational and …, 2021 - journals.lww.com	Google Scholar via SerpApi	2021	https://journals.lww.com/joem/fulltext/2021/08000/evaluation_of_the_implementation_of_a_railway.16.aspx	… process of the train crew. Peer support … police or the manager during the investigation; having to wait a long time before being evacuated from the scene; being ordered to move the train …
Problem of Practice	C DeSena-Jacobs - researchgate.net	Google Scholar via SerpApi	2024	https://www.researchgate.net/profile/Cassie-Desena-Jacobs/publication/343876496_Beacon_Training_for_Schools/links/5f45bdb4299bf13404f6ef99/Beacon-Training-for-Schools	… Beacon also trains teachers and school police officers to build relationships with students, which promotes healthy emotional relationships and shifts from punitive discipline policies (…
Trauma-informed practice: Exploring the role of adverse life experiences on the behaviour of offenders and the effectiveness of associated criminal justice …	A Bradley - 2017 - search.proquest.com	Google Scholar via SerpApi	2017	https://search.proquest.com/openview/b12415ba229c9a34a4a0ff6c439efbb0/1?pq-origsite=gscholar&cbl=51922&diss=y	… the findings of this research advocate for a trauma-informed penal approach. The findings of this … for a greater recognition of trauma and the need for a trauma-informed penal approach. …
Prana in Prison: An Analysis of Teacher-Student Dynamics in the Teaching of Trauma-Informed, Mindfulness-Based Yoga to Incarcerated Youth in Atlanta, Georgia	V Tchakarov - 2021 - scholarworks.gsu.edu	Google Scholar via SerpApi	2021	https://scholarworks.gsu.edu/rs_theses/62/	… In chapter three I will shift my attention to the trauma-informed mindfulnessbased yoga (… non-profit organization that provides trauma-informed yoga classes to marginalized populations, …
Exploring the Need for Trauma-Informed Trainings Within the School Setting to Support Refugees and Immigrants of Mexico	A Salinas - 2022 - search.proquest.com	Google Scholar via SerpApi	2022	https://search.proquest.com/openview/ccd14ccd56d14c5c6f32fc5b6f97a09e/1?pq-origsite=gscholar&cbl=18750&diss=y	… The results of the study are significant as it may identify a need for trauma and traumainformed training for teachers within the school setting. This can lead to teachers being more aware …
Developing trauma-specific social work for commercially sexually exploited children: a model of practice	SD Santos - 2017 - sfsu-dspace.calstate.edu	Google Scholar via SerpApi	2017	http://sfsu-dspace.calstate.edu/handle/10211.3/197031	… This study showed that CSEC are viewed by police as … agencies have begun implementing CSEC training for their staff. An … Due to their trauma-specific behaviors, CSEC have difficulty …
Criminal Justice Interventions to Reduce the Number of Suicides and Mentally Ill Individuals in California Jails	G Liu - 2019 - j10p-stage.library.jhu.edu	Google Scholar via SerpApi	2019	https://j10p-stage.library.jhu.edu/bitstream/handle/1774.2/62355/Liu%2C%20Grace.pdf?sequence=1&isAllowed=y	… training for deputies so they are better equipped to identify and respond to suicide risks in a trauma-informed … When a police officer is called because a person needs mental health care, …
Building personal resilience in paramedic students	G Anderson, A Vaughan, S Mills - … of Community Safety and Well-Being, 2017 - arcabc.ca	Google Scholar via SerpApi	2017	https://arcabc.ca/islandora/object/jibc%3A2338	… mitigate the risks associated with working in a trauma informed work setting. Of the 138 participants… Cohorts were campus based, and students were not at the same location for training, …
Trauma-Informed Ministry: Professional Quality of Life among Clergy and Veterans Health Administration Chaplains	SR Kondrath - 2019 - search.proquest.com	Google Scholar via SerpApi	2019	https://search.proquest.com/openview/98b2edfecd64dd725de5cd7dd1da9354/1?pq-origsite=gscholar&cbl=18750&diss=y	… Not only does the VHA draw a strong cohort, it also provided them with excellent training, including practical skills-based training and trains them on how to provide counseling in their …
“The Train Keeps a'Rollin”… 10 Years Later	K McCartan, L David Prescott, K Uzieblo - Sexual Abuse, 2020 - blog.atsa.com	Google Scholar via SerpApi	2020	https://blog.atsa.com/2020/08/	… in a piece about defunding the police, is that we move and … and, in this instance, maybe the police are not the best ones to … the minute to be more trauma-informed and service user lead. …
Trauma-informed, culturally relevant psychological responses in cases of missing or murdered Indigenous peoples	M Tehee, RJ Ross, C McCloskey… - Dep't of Just. J. Fed. L. & …, 2021 - HeinOnline	Google Scholar via SerpApi	2021	https://heinonline.org/hol-cgi-bin/get_pdf.cgi?handle=hein.journals/usab69&section=30	… While, ultimately, the solution to this crisis is to eliminate the cause, until that occurs, we must identify those who could benefit from services, train responders and providers, and provide …
Criminal Justice Interventions to Reduce the Number of Suicides and Mentally Ill Individuals in California Jails	G Liu - 2019 - j10p-stage.library.jhu.edu	Google Scholar via SerpApi	2019	https://j10p-stage.library.jhu.edu/bitstream/handle/1774.2/62355/Liu%2C%20Grace.pdf?sequence=1&isAllowed=y	… training for deputies so they are better equipped to identify and respond to suicide risks in a trauma-informed … When a police officer is called because a person needs mental health care, …
Building personal resilience in paramedic students	G Anderson, A Vaughan, S Mills - … of Community Safety and Well-Being, 2017 - arcabc.ca	Google Scholar via SerpApi	2017	https://arcabc.ca/islandora/object/jibc%3A2338	… mitigate the risks associated with working in a trauma informed work setting. Of the 138 participants… Cohorts were campus based, and students were not at the same location for training, …
Trauma-Informed Ministry: Professional Quality of Life among Clergy and Veterans Health Administration Chaplains	SR Kondrath - 2019 - search.proquest.com	Google Scholar via SerpApi	2019	https://search.proquest.com/openview/98b2edfecd64dd725de5cd7dd1da9354/1?pq-origsite=gscholar&cbl=18750&diss=y	… Not only does the VHA draw a strong cohort, it also provided them with excellent training, including practical skills-based training and trains them on how to provide counseling in their …
Sanctuary: A content analysis of literature on trauma informed psychiatric inpatient treatment for female survivors of rape and sexual assault under involuntary …	KN Muche - 2013 - search.proquest.com	Google Scholar via SerpApi	2013	https://search.proquest.com/openview/05dbacbcf1e44e55ecfae3d5323ca9ef/1?pq-origsite=gscholar&cbl=18750	… restraint that is used by the hospital police or law enforcement for transport, security or … As a result of this study, the authors suggested the implementation of tools and training for …
“The Train Keeps a'Rollin”… 10 Years Later	K McCartan, L David Prescott, K Uzieblo - Sexual Abuse, 2020 - blog.atsa.com	Google Scholar via SerpApi	2020	https://blog.atsa.com/2020/08/	… in a piece about defunding the police, is that we move and … and, in this instance, maybe the police are not the best ones to … the minute to be more trauma-informed and service user lead. …
Trauma-informed, culturally relevant psychological responses in cases of missing or murdered Indigenous peoples	M Tehee, RJ Ross, C McCloskey… - Dep't of Just. J. Fed. L. & …, 2021 - HeinOnline	Google Scholar via SerpApi	2021	https://heinonline.org/hol-cgi-bin/get_pdf.cgi?handle=hein.journals/usab69&section=30	… While, ultimately, the solution to this crisis is to eliminate the cause, until that occurs, we must identify those who could benefit from services, train responders and providers, and provide …
Educating Foster Parents on Child Sexual Abuse and Trauma-Informed Care in Mississippi	AM Nicholas-Harper - 2016 - search.proquest.com	Google Scholar via SerpApi	2016	https://search.proquest.com/openview/c8d249dd656ab46b590ac92121bad778/1?pq-origsite=gscholar&cbl=18750	This research investigated the process of developing an educational workshop on child sexual abuse and trauma-informed care for foster parents in Mississippi. Becoming trauma-…
Teacher's Experiences with Trauma Informed Care in a High School	NEW Mnguni - 2022 - search.proquest.com	Google Scholar via SerpApi	2022	https://search.proquest.com/openview/56c66da6db93fc74b2cfa945184d3740/1?pq-origsite=gscholar&cbl=2026366&diss=y	… ’ experiences with trauma informed care to support … trauma-informed care within the school. Furthermore, it was aimed at exploring teachers’ understanding of the trauma informed care …
Benefits and challenges of implementing a trauma-informed approach within pediatric music therapy: An interpretive phenomenological study	C Davis - 2023 - twu-ir.tdl.org	Google Scholar via SerpApi	2023	https://twu-ir.tdl.org/items/2a04ad04-116d-4965-bac9-6e41bdbc5164	… specific training and education on trauma-informed care. Several … trauma-informed care. These findings underscore the necessity for further research on the subject of trauma-informed …
Educators' Perceptions of Trauma-Informed Instructional Practices in One Northeast Tennessee School District	AB Burleson - 2023 - search.proquest.com	Google Scholar via SerpApi	2023	https://search.proquest.com/openview/c83c1b2962e749a66921691e122c9c97/1?pq-origsite=gscholar&cbl=18750&diss=y	… This study is significant because it extends the research on trauma-informed instructional practices in primary and secondary classrooms. Trauma-informed techniques adopted in …
Towards a trauma-informed approach to interpreting for refugee-background clients in Aotearoa New Zealand	A Gonzalez Campanella - 2022 - researchspace.auckland.ac.nz	Google Scholar via SerpApi	2022	https://researchspace.auckland.ac.nz/handle/2292/62634	… service provision through a trauma-informed lens. … linguistically appropriate, trauma-informed interpreting services for … gap in dedicated training on trauma-informed interpreter-mediated …
The Role of Authentic Leadership in the Implementation of a Trauma-Informed Hope Toolkit: A Case Study	AB Detrick - 2021 - search.proquest.com	Google Scholar via SerpApi	2021	https://search.proquest.com/openview/87f7156ccf854cdaa57d05d3e7ceb409/1?pq-origsite=gscholar&cbl=18750&diss=y	… by teacher-leaders implementing a trauma-informed hope curriculum at two … trauma-informed curriculum. The study also supports ongoing research in both AL and trauma-informed …
Canada: Discrimination and violence against lesbian, bisexual, and transgender women and gender diverse and Two Spirit people on the basis of sexual …	A Bucik - Egale Canada Human Rights Trust, 2016 - egale.ca	Google Scholar via SerpApi	2016	https://egale.ca/wp-content/uploads/2016/10/UN-CEDAW-Treaty-Body-Paper-2016-09-30.pdf	… (m) Train healthcare professionals and victim services on appropriate and trauma informed response procedures to sexual violence in the context of sex work, specifically as it involves …
Would Law Enforcement Leaders Support Defunding the Police?: Probably-if Communities Ask Police to Solve Fewer Problems	MJD Vermeer, D Woods, BA Jackson - 2020 - JSTOR	Google Scholar via SerpApi	2020	https://www.jstor.org/stable/pdf/resrep26518.pdf	… In some cases, communities might want to consider whether removing incompatible responsibilities from police could be more effective than trying to better train officers for those roles. …
An Examination of the Content of and Engagement in Ongoing Consultation Following Training in Trauma Focused Cognitive-behavioral Therapy	AM Smith - 2017 - search.proquest.com	Google Scholar via SerpApi	2017	https://search.proquest.com/openview/2108bdb488425dee77169693cb6e59ab/1?pq-origsite=gscholar&cbl=18750	… A method commonly used to train community clinicians in EBPs includes the provision of treatment manuals or brief workshops. Evidence from several recent reviews examining single-…
First, do no harm	A Fehrenbacher - 2013 - escholarship.org	Google Scholar via SerpApi	2013	https://escholarship.org/uc/item/8m39h3jq	… on auGuSt 2, 1995, a police task force led by the California … , a student group that trains graduate students to conduct … of a model of traumainformed care to educate medical personnel …
Training requirements for patrol officers responding to sexual assault incidents: A Delphi study	J Chayt - 2016 - search.proquest.com	Google Scholar via SerpApi	2016	https://search.proquest.com/openview/958da1025a1f95182212d7939c539b93/1?pq-origsite=gscholar&cbl=18750	… police officer’s career to provide the training The skills and knowledge identified should serve as the basis for developing training for … importance of general police skills in responding to …
Hoarding Embodied: Trauma-Informed Psychosomatic Therapy for Treatment of Hoarding Disorder-A Narrative Inquiry	D Yee - 2020 - search.proquest.com	Google Scholar via SerpApi	2020	https://search.proquest.com/openview/e990f8ba4d91cd46f030a8612768ec75/1?pq-origsite=gscholar&cbl=44156	… In this study, I attempt to elucidate the experience of therapists practicing trauma-informed somatic psychotherapy for people with HD. HD is a highly complex disorder with a vast …
Psychological first aid training for Lebanese field workers in the emergency context of the Syrian refugees in Lebanon.	L Akoury-Dirani, TS Sahakian, FY Hassan… - … , Practice, and Policy, 2015 - psycnet.apa.org	Google Scholar via SerpApi	2015	https://psycnet.apa.org/journals/tra/7/6/533.html?uid=2015-15465-001	… debriefing and operational debriefing specific to police and professional rescuers. To close the … mental health professionals to provide trauma-focused cognitive behavioral therapy in …
Services for Families of Infants and Toddlers Experiencing Trauma. A Research-to-Practice Brief. OPRE Report 2015-14.	BJ Harden - Administration for Children & Families, 2015 - ERIC	Google Scholar via SerpApi	2015	https://eric.ed.gov/?id=ED558495	… , and child welfare can become trauma-informed infant/toddler service delivery systems. … The program also conducts training for police officers, training for clinicians, program …
A Qualitative Evaluation of the Phoenix Project: A Strengths-based, Trauma-Informed Care Intervention for African American, Transitional Age, Young Adults Living in …	L Miller - 2020 - repository.usfca.edu	Google Scholar via SerpApi	2020	https://repository.usfca.edu/diss/529/	… Trauma-Informed Care (TIC): Trauma-informed care refers to a program, organization, or system that: 1) realizes the widespread impact of trauma and understands potential paths for …
Implementation of the SAFE Protocol Implementation of the National Sexual Assault Medical Forensic Examinations (SAFE) Protocol	N Stahlmann, K Walsh, E Henderson, J Zweig - 2021 - urban.org	Google Scholar via SerpApi	2021	https://www.urban.org/sites/default/files/publication/104610/implementation-of-the-national-sexual-assault-medical-forensic-examination-safe-protocol_1.pdf	… Trauma-informed responses recognize that the level of … ; 5 detectives and 1 chief of police from 6 law enforcement agencies; 5 … The sergeant called back and asked to train their staff. —…
Trauma-informed Compassionate Leader Behaviors: Showing compassion in the workplace to those that have suffered trauma	N Alonso - 2022 - uh-ir.tdl.org	Google Scholar via SerpApi	2022	https://uh-ir.tdl.org/bitstream/10657/14293/1/ALONSO-DISSERTATION-2022.pdf	… schema were informed by theories of compassion and trauma-informed approaches. Items … use to train organizations on trauma-informed practices for leaders and organizations. As …
The Importance of Trauma Informed Education for Foster and Adoptive Parents	JS Osterhage - 2018 - search.proquest.com	Google Scholar via SerpApi	2018	https://search.proquest.com/openview/8fd43f3d6219be7ec17a41ddfbde06f1/1?pq-origsite=gscholar&cbl=18750	… Trauma informed training is sensitive to the effects of early … Trauma informed education prepares parents to develop skills to be … is having trauma informed education and training for new …
Identifying Barriers to Mental Health Services Utilization for Black Youth in the United States: A Qualitative Study	E Stein, M Hutnyan, N Myers - SMU Journal of Undergraduate …, 2024 - scholar.smu.edu	Google Scholar via SerpApi	2024	https://scholar.smu.edu/jour/vol8/iss1/4/	… In addition, trauma-informed care in mental health settings and training for police to avoid the perpetuation of trauma may help to alleviate the effects of stress in minority communities (…
Trauma Informed Delinquency Interventions for Native Children	AC Rolnick, P Sekaquaptewa - Journal of Law, Medicine & Ethics, 2022 - cambridge.org	Google Scholar via SerpApi	2022	https://www.cambridge.org/core/journals/journal-of-law-medicine-and-ethics/article/trauma-informed-delinquency-interventions-for-native-children/82FCBEC0E43F6C02AD4DB78038AAF66E	… the community, experiencing high levels of police surveillance and interaction, living in areas … safety, reduce or eliminate retraumatizing practices, and train staff to recognize the signs of …
Understanding sexual violence and the implications for practice	L McMillan - Obstetrics, Gynaecology & Reproductive Medicine, 2023 - Elsevier	Google Scholar via SerpApi	2023	https://www.sciencedirect.com/science/article/pii/S1751721423001446	… are reported to the police meaning prevalence estimates … , and the paucity of specific training for clinicians in handling sexual … and maternity care in a trauma-informed way. Designed by …
The Criminal Injustice System: An Analysis of Professional Perspectives of Secondary-Victimisation for Female Victim/Survivors of Domestic and Sexual Violence …	J Jeffrey - 2021 - eprints.worc.ac.uk	Google Scholar via SerpApi	2021	http://eprints.worc.ac.uk/11467/	… for improved trauma-informed training for professionals working and … that this should be trauma-informed and victim-centred: … within policing, such as the need for traumainformed police …
Examining historical and contemporary policing disparities in the Black community: Implications for social work	BL Wilson, NR Wooten, RO Pitner - Social work, 2023 - academic.oup.com	Google Scholar via SerpApi	2023	https://academic.oup.com/sw/article-abstract/68/1/8/6809956	… police violence is not a new phenomenon in Black communities in the United States, several shocking high-profile incidents of unarmed Black people killed by police … of police violence …
Sexual Violence Perpetrated by Men against Women in Intimate Relationships	M Bagwell-Gray - The SAGE Handbook of Domestic Violence, 2020 - torrossa.com	Google Scholar via SerpApi	2020	https://www.torrossa.com/gs/resourceProxy?an=5018737&publisher=FZ7200#page=112	… Given this specific knowledge-base and skillset, a train-thetrainers model … of trauma-informed services for IPSV survivors in domestic violence social service agencies. The goal of train-…
Qualitative Program Evaluation of an Integrated Trauma-Informed HIV and Vocational Intervention for Black/African American Women Living with HIV	HY Chang - 2018 - search.proquest.com	Google Scholar via SerpApi	2018	https://search.proquest.com/openview/1ca66e764f9e8fdba6079827af58eeb7/1?pq-origsite=gscholar&cbl=18750&diss=y	… evaluation of Common Threads, a trauma-informed integrated HIV prevention and vocational … outcomes that are impacted by the trauma-informed program structure and group dynamic. …
A Case Study of One Trauma-Informed Music Education Program	L Ryals - 2022 - search.proquest.com	Google Scholar via SerpApi	2022	https://search.proquest.com/openview/745d5c68304f3cb02e68dcc616a1db99/1?pq-origsite=gscholar&cbl=18750&diss=y	… within a trauma-informed school. Music education that is trauma-informed at Wish Middle … I propose a working definition of trauma-informed music education in this study that includes …
Wounds and writing: building trauma-informed approaches to writing pedagogy.	ML Day - 2019 - ir.library.louisville.edu	Google Scholar via SerpApi	2019	https://ir.library.louisville.edu/etd/3178/	… This dissertation builds a trauma-informed approach to … social work literature on trauma-informed care, and interviews … ,” and “institutions don’t support trauma-informed teaching”—in …
Examining historical and contemporary policing disparities in the Black community: Implications for social work	BL Wilson, NR Wooten, RO Pitner - Social work, 2023 - academic.oup.com	Google Scholar via SerpApi	2023	https://academic.oup.com/sw/article-abstract/68/1/8/6809956	… police violence is not a new phenomenon in Black communities in the United States, several shocking high-profile incidents of unarmed Black people killed by police … of police violence …
Sexual Violence Perpetrated by Men against Women in Intimate Relationships	M Bagwell-Gray - The SAGE Handbook of Domestic Violence, 2020 - torrossa.com	Google Scholar via SerpApi	2020	https://www.torrossa.com/gs/resourceProxy?an=5018737&publisher=FZ7200#page=112	… Given this specific knowledge-base and skillset, a train-thetrainers model … of trauma-informed services for IPSV survivors in domestic violence social service agencies. The goal of train-…
Qualitative Program Evaluation of an Integrated Trauma-Informed HIV and Vocational Intervention for Black/African American Women Living with HIV	HY Chang - 2018 - search.proquest.com	Google Scholar via SerpApi	2018	https://search.proquest.com/openview/1ca66e764f9e8fdba6079827af58eeb7/1?pq-origsite=gscholar&cbl=18750&diss=y	… evaluation of Common Threads, a trauma-informed integrated HIV prevention and vocational … outcomes that are impacted by the trauma-informed program structure and group dynamic. …
A Case Study of One Trauma-Informed Music Education Program	L Ryals - 2022 - search.proquest.com	Google Scholar via SerpApi	2022	https://search.proquest.com/openview/745d5c68304f3cb02e68dcc616a1db99/1?pq-origsite=gscholar&cbl=18750&diss=y	… within a trauma-informed school. Music education that is trauma-informed at Wish Middle … I propose a working definition of trauma-informed music education in this study that includes …
Wounds and writing: building trauma-informed approaches to writing pedagogy.	ML Day - 2019 - ir.library.louisville.edu	Google Scholar via SerpApi	2019	https://ir.library.louisville.edu/etd/3178/	… This dissertation builds a trauma-informed approach to … social work literature on trauma-informed care, and interviews … ,” and “institutions don’t support trauma-informed teaching”—in …
Adaptability of a Child and Adolescent Trauma-Informed Treatment in a Group Setting as Expressed by Philippine Mental Health Professionals	KC Mendoza - 2020 - search.proquest.com	Google Scholar via SerpApi	2020	https://search.proquest.com/openview/46e981cd8e4fa98cac22f964177cfb2a/1?pq-origsite=gscholar&cbl=18750&diss=y	… Several trauma-focused treatment modalities have been developed and shown to be effective in Westernized countries, yet literature of the application and cultural adaptation of these …
Trauma-Informed Clergy: An Investigation of Factors Predicting the Trauma-Related Attitudes of Christian Clergy in Florida	E Pennock - 2021 - elizabethpennock.com	Google Scholar via SerpApi	2021	https://elizabethpennock.com/wp-content/uploads/2023/05/trauma-informed-clergy-pennock-2021-final.pdf	… trauma-informed care model to churches and other religious … new trauma-focused treatments provides hope for those suffering … looking at how to provide trauma-specific treatment to …
Learning More about the Brain: A Brain-Based Education Approach to Trauma-Focused Interventions	SA Zwolski Jr - 2019 - search.proquest.com	Google Scholar via SerpApi	2019	https://search.proquest.com/openview/f24fc6740915542c83d976fbb4a0b90f/1?pq-origsite=gscholar&cbl=18750&diss=y	… The purpose of this study is to examine the effectiveness of an empirically supported schoolYbased trauma focused group intervention called Cognitive Behavioral Intervention for …
Trauma-Informed Leadership for Schools: A New Vision for Educational Leadership and Crisis Management	SM Wilson - 2021 - search.proquest.com	Google Scholar via SerpApi	2021	https://search.proquest.com/openview/0d1eaf25861aa8367fdddaf3e684cc86/1?pq-origsite=gscholar&cbl=18750&diss=y	… Using the theoretical frameworks of trauma-informed care and leadership, leadership theory … , crisis leadership in schools, and trauma-informed care, while at the same time introducing …
Equity-centered trauma-informed pedagogy in art education	A Guido - 2023 - commons.lib.jmu.edu	Google Scholar via SerpApi	2023	https://commons.lib.jmu.edu/masters202029/191/	… Trauma-Informed Education- “Trauma-informed educational practices respond to the … Equity and social justice are key concerns of trauma-informed educators as we make changes in …
Love Us or Leave Us Alone: Trauma-Informed Pastoral Counseling Within the Black Space of Prison to Replace a Legacy of Trauma with a Legacy of Healing	LC Hines - 2021 - search.proquest.com	Google Scholar via SerpApi	2021	https://search.proquest.com/openview/cecdee16d358ffc3731b7798fab0fd58/1?pq-origsite=gscholar&cbl=18750&diss=y	… touching between staff and IPs, trauma-informed pastoral counseling could very well lead to … process begins with a trauma-informed lens that listens closely as IPs unpack several …
Ethnic Identity Development in Adolescence: A Trauma Informed Approach for School Staff	DM Padmaperuma - 2024 - scholarworks.calstate.edu	Google Scholar via SerpApi	2024	https://scholarworks.calstate.edu/downloads/fn1076319	… It aims to equip educators with positive behavioral interventions and supports (PBIS), trauma-informed care strategies to effectively support these developmental processes within the …
Administrator and Practitioner Perspectives on Trauma-Focused Interventions forIncarcerated Male Juvenile Offenders	T Bailey - 2021 - search.proquest.com	Google Scholar via SerpApi	2021	https://search.proquest.com/openview/35bb9bfddaac8e196788c0cad846f784/1?pq-origsite=gscholar&cbl=18750&diss=y	… trauma-focused care and how to implement trauma-focused care. The focus of this study was delimited to trauma-focused … on the need to train all corrections staff when embarking on …
Trauma and the Post-COVID Museum: A Narrative Inquiry Study on the Trauma-Aware Art Museum Education Group	OB Spiers - 2022 - repositories.lib.utexas.edu	Google Scholar via SerpApi	2022	https://repositories.lib.utexas.edu/items/b1acfc91-80d6-4dda-b0a5-c7f3ecacebab	… This thesis is centered around the personal stories of the Trauma-Aware Art Museum Education (T-AAME) group – a collective made up of six museum professionals all from various …
How Can Our Communities Move Ahead after Ferguson?	F Rottnek - Health Progress, 2016 - academia.edu	Google Scholar via SerpApi	2016	https://www.academia.edu/download/97319084/how-can-our-communities-move-ahead-after-ferguson.pdf	… police confrontations with African-American residents. … training for the trauma committees within each organization … awareness to becoming a trauma-informed community will prevent …
Trauma-Informed Clergy: An Investigation of Factors Predicting the Trauma-Related Attitudes of Christian Clergy in Florida	E Pennock - 2021 - elizabethpennock.com	Google Scholar via SerpApi	2021	https://elizabethpennock.com/wp-content/uploads/2023/05/trauma-informed-clergy-pennock-2021-final.pdf	… trauma-informed care model to churches and other religious … new trauma-focused treatments provides hope for those suffering … looking at how to provide trauma-specific treatment to …
Learning More about the Brain: A Brain-Based Education Approach to Trauma-Focused Interventions	SA Zwolski Jr - 2019 - search.proquest.com	Google Scholar via SerpApi	2019	https://search.proquest.com/openview/f24fc6740915542c83d976fbb4a0b90f/1?pq-origsite=gscholar&cbl=18750&diss=y	… The purpose of this study is to examine the effectiveness of an empirically supported schoolYbased trauma focused group intervention called Cognitive Behavioral Intervention for …
Trauma-Informed Leadership for Schools: A New Vision for Educational Leadership and Crisis Management	SM Wilson - 2021 - search.proquest.com	Google Scholar via SerpApi	2021	https://search.proquest.com/openview/0d1eaf25861aa8367fdddaf3e684cc86/1?pq-origsite=gscholar&cbl=18750&diss=y	… Using the theoretical frameworks of trauma-informed care and leadership, leadership theory … , crisis leadership in schools, and trauma-informed care, while at the same time introducing …
Equity-centered trauma-informed pedagogy in art education	A Guido - 2023 - commons.lib.jmu.edu	Google Scholar via SerpApi	2023	https://commons.lib.jmu.edu/masters202029/191/	… Trauma-Informed Education- “Trauma-informed educational practices respond to the … Equity and social justice are key concerns of trauma-informed educators as we make changes in …
Love Us or Leave Us Alone: Trauma-Informed Pastoral Counseling Within the Black Space of Prison to Replace a Legacy of Trauma with a Legacy of Healing	LC Hines - 2021 - search.proquest.com	Google Scholar via SerpApi	2021	https://search.proquest.com/openview/cecdee16d358ffc3731b7798fab0fd58/1?pq-origsite=gscholar&cbl=18750&diss=y	… touching between staff and IPs, trauma-informed pastoral counseling could very well lead to … process begins with a trauma-informed lens that listens closely as IPs unpack several …
Ethnic Identity Development in Adolescence: A Trauma Informed Approach for School Staff	DM Padmaperuma - 2024 - scholarworks.calstate.edu	Google Scholar via SerpApi	2024	https://scholarworks.calstate.edu/downloads/fn1076319	… It aims to equip educators with positive behavioral interventions and supports (PBIS), trauma-informed care strategies to effectively support these developmental processes within the …
Administrator and Practitioner Perspectives on Trauma-Focused Interventions forIncarcerated Male Juvenile Offenders	T Bailey - 2021 - search.proquest.com	Google Scholar via SerpApi	2021	https://search.proquest.com/openview/35bb9bfddaac8e196788c0cad846f784/1?pq-origsite=gscholar&cbl=18750&diss=y	… trauma-focused care and how to implement trauma-focused care. The focus of this study was delimited to trauma-focused … on the need to train all corrections staff when embarking on …
Trauma and the Post-COVID Museum: A Narrative Inquiry Study on the Trauma-Aware Art Museum Education Group	OB Spiers - 2022 - repositories.lib.utexas.edu	Google Scholar via SerpApi	2022	https://repositories.lib.utexas.edu/items/b1acfc91-80d6-4dda-b0a5-c7f3ecacebab	… This thesis is centered around the personal stories of the Trauma-Aware Art Museum Education (T-AAME) group – a collective made up of six museum professionals all from various …
The Potential Role of Trauma-informed Positive Education in the Secondary Mathematics Classroom in Disrupting the Preschool-to-prison Pipeline	JM Doering - 2021 - uknowledge.uky.edu	Google Scholar via SerpApi	2021	https://uknowledge.uky.edu/edsc_etds/86/	… I am thankful for the giants on whose shoulders I stand—I saw the potential for trauma-informed education to disrupt the pipeline because of the beauty and power of mathematics and …
Merseyside Violence Reduction Partnership Whole System Evaluation Report: 2022-23	Z Quigg, J Harris, E Hearne, MN Millings, C Smith… - 2023 - researchonline.ljmu.ac.uk	Google Scholar via SerpApi	2023	http://researchonline.ljmu.ac.uk/id/eprint/22445/	… on board…I think certainly from the trauma-informed training…with the police, they felt like there was a real push and they were being supported by the VRP.” (P5, MVRP Team) …
How Can Our Communities Move Ahead after Ferguson?	F Rottnek - Health Progress, 2016 - academia.edu	Google Scholar via SerpApi	2016	https://www.academia.edu/download/97319084/how-can-our-communities-move-ahead-after-ferguson.pdf	… police confrontations with African-American residents. … training for the trauma committees within each organization … awareness to becoming a trauma-informed community will prevent …
Examining Accessibility of Services for Sexualized Violence: Understanding the Survivor's Experience	N Conboy - 2021 - dalspace.library.dal.ca	Google Scholar via SerpApi	2021	https://dalspace.library.dal.ca/handle/10222/80671	… Education, Foundational Knowledge, and Trauma-informed Care. Participants shared their … recommendations have been made to use trauma-informed care and increase education to …
Utilization of trauma-informed policies, procedures, and practices within six Wisconsin elementary schools	D Scott - 2016 - search.proquest.com	Google Scholar via SerpApi	2016	https://search.proquest.com/openview/fe4cdc9d4bfb5029106e4dfdbba83c5d/1?pq-origsite=gscholar&cbl=18750	… Integrating trauma-informed guiding principles into our daily … practices aligned to six trauma-informed guiding principles to … perceive to implementing the trauma-informed strategies …
Building equitable, culturally safe & trauma-informed health care: mending a broken system	C Anderson - 2019 - ourspace.uregina.ca	Google Scholar via SerpApi	2019	https://ourspace.uregina.ca/handle/10294/8951	… , cultural safety, and the promotion of trauma-informed principles in a healthcare setting. This … , narrative (storytelling) approaches, and trauma-informed care. The literature review also …
Closing the Front Door of Child Protection	M Itzkowitz, K Olson - Child Welfare, 2022 - JSTOR	Google Scholar via SerpApi	2022	https://www.jstor.org/stable/48663458	… Through an interdisciplinary and trauma- responsive lens, … child maltreatment and requiring training for mandated reporters… that recent proposals made to reallocate funding for police to …
Qualitative analysis of operational deliverables of the PGH-Child Protection Unit and Child Protection Network in advancing the care continuum for child maltreatment …	VLM Herrera, DG Bradley… - Acta Medica …, 2022 - actamedicaphilippina.upm.edu.ph	Google Scholar via SerpApi	2022	https://actamedicaphilippina.upm.edu.ph/index.php/acta/article/view/1885	… 4Rs of Child Abuse Training for Teachers 22. Training for facilitators and supervisors to deliver … Training leading to a certificate course on traumainformed psychosocial processing 26. …
… CHILDHOOD EXPERIENCES AMONG LATINO YOUTH IN DURHAM COUNTY, NC, USING A TRAUMA-INFORMED FINANCIAL EMPOWERMENT PROGRAM AND …	K Conery, M Mazloum, C Rogus, M Tamayo, T Yeh - 2023 - cdr.lib.unc.edu	Google Scholar via SerpApi	2023	https://cdr.lib.unc.edu/concern/masters_papers/mk61rt280	… Tiffany’s script: Our first proposal is a trauma-informed financial empowerment program with proven success at improving food security. On the left we see a causal pathway of how …
Early life trauma and its implications for Garda Youth Diversion Services	A Dermody, S Lambert, A Rackow, J Garcia, C Gardner - 2020 - cora.ucc.ie	Google Scholar via SerpApi	2020	https://cora.ucc.ie/handle/10468/10794	… and then adapting systems to become trauma-informed. A … The report highlighted that a lack of comprehensive training for Youth … o The nature of policing work can be inflexible due to its …
School counselor and school social worker professional quality of life and secondary trauma informed practices in Missouri high schools	T Wilson - 2020 - search.proquest.com	Google Scholar via SerpApi	2020	https://search.proquest.com/openview/622d7bbfe190dfb511297ed0de00f030/1?pq-origsite=gscholar&cbl=18750&diss=y	… in efforts to become more trauma informed and trauma responsive. It is reasonable to assume that as schools embrace trauma informed and trauma responsive practices, the demands …
Gender injustice: System-level juvenile justice reforms for girls	F Sherman, A Balck - 2015 - tobias-lib.ub.uni-tuebingen.de	Google Scholar via SerpApi	2015	https://tobias-lib.ub.uni-tuebingen.de/xmlui/handle/10900/68415	… For many girls, entry into the juvenile justice system is due to over-policing of their … on trauma-informed treatment. Although principles of gender-responsive and trauma-informed …
Creating culturally responsive and safe workplaces for the advancement of First Nations people	B Davis - The APPEA Journal, 2023 - CSIRO Publishing	Google Scholar via SerpApi	2023	https://www.publish.csiro.au/AJ/AJ22135	… an organisational culture that is trauma informed, supports truth-… is investing in specific education and training for all. … , racial profiling and over-policing techniques; educating global …
… to complexity: survivors of domestic abuse with “complex needs”: research summary report for Nottinghamshire Office of Police and Crime Commissioners' …	L Harris - 2018 - core.ac.uk	Google Scholar via SerpApi	2018	https://core.ac.uk/download/pdf/162666954.pdf	… and require a person-centred, trauma-informed approach but experience barriers and … were required to travel via train from towns to access services in their area in larger cities. …
Pathfinder Project–Preliminary Systems Mapping Report: A report delivered by The Plymouth Marjon University Pathfinder Team, June 2021.	B Jane, A Goss, J Downey, P Brown - 2021 - marjon.repository.guildhe.ac.uk	Google Scholar via SerpApi	2021	https://marjon.repository.guildhe.ac.uk/id/eprint/17722/	… trauma-informed thinking and special educational needs, is established and trauma-informed … that they feel comfortable and they trust us to show us live police folders in cases, so we …
Trauma-Informed Psychological Evaluations: Conceptualizing Trauma within Treatment Recommendations	KA James - 2021 - search.proquest.com	Google Scholar via SerpApi	2021	https://search.proquest.com/openview/0671ecf668dd54dc13ea00502907fe17/1?pq-origsite=gscholar&cbl=18750&diss=y	… evaluations are crucial in ensuring traumainformed care is provided to individuals, a care … The current study aims to identify the extent to which trauma-informed recommendations are …
More than whoever made you suffer: A culturally-informed Trauma-Focused intervention for Latina adolescents	KH Valadez-Sanchez - 2016 - digscholarship.unco.edu	Google Scholar via SerpApi	2016	https://digscholarship.unco.edu/dissertations/352/	… of common Latino cultural values within Trauma-Focused Cognitive Behavioral Therapy (TF-… the impact of participation in Culturally-Modified TraumaFocused Treatment (CM-TFT) on …
Sex Trafficking and Substance Use	L Langton, MG Planty, D Banks, AR Witwer, D Woods… - ucfglobalperspectives.org	Google Scholar via SerpApi	2024	https://ucfglobalperspectives.org/htms/wp-content/uploads/sites/2/2022/04/RAND_RRA108-13.pdf	… the criminal justice response: – Police officers lack sufficient … victims through a victimcentered, trauma-informed lens. – Sex … , police academies, and court systems to conduct training for …
Trauma-Focused Counselling, Social Effectiveness Training And Impaired Psychological Functioning Of Early Adolescents In Internally Displaced Camps In North …	KC LAWRENCE - 2019 - 140.105.46.132	Google Scholar via SerpApi	2019	http://140.105.46.132:8080/xmlui/handle/123456789/771	… This study intends to fill the gaps by assessing the impact of Trauma-focused counselling … Purpose of the Study This study mainly investigatedthe effectiveness of Trauma-focused …
Policy Analysis: The Status of School Discipline in State Policy.	A Rafa - Education commission of the states, 2019 - ERIC	Google Scholar via SerpApi	2019	https://eric.ed.gov/?id=ED592549	… and drop-out; and increased police presence in schools.… staff members, and support and training for all engaged staff.… Trauma-informed practices create school environments that …
Police perceptions and decision making related to domestic minors trafficked through prostitution	D Belin - 2015 - search.proquest.com	Google Scholar via SerpApi	2015	https://search.proquest.com/openview/5dadef6bdc629857dec658e97ac8d864/1?pq-origsite=gscholar&cbl=18750	… , traumainformed police policies, procedures, and protocols. The research has shown that CSECspecific education and practices for police officers are advantageous in helping police …
Investigating the Implementation of Trauma-Informed Practices by Educators in a Middle School Setting	KM Perry - 2023 - search.proquest.com	Google Scholar via SerpApi	2023	https://search.proquest.com/openview/ea2481c1e9d0b4fbfc3dda740556a6aa/1?pq-origsite=gscholar&cbl=18750&diss=y	… Thank you for being on my committee to assist me in completing my dissertation on trauma and trauma-informed practices. Dr. Diane Rodriguez-Kiino, I admire your work, and as my …
Policy Shifts 2020: Law and Policy Changes Relevant to Violence Against Women in Canada	H Stewart - 2021 - policycommons.net	Google Scholar via SerpApi	2021	https://policycommons.net/artifacts/1961432/policy-shifts-2020/2713197/	… wide Trauma- Informed Practice (TIP) Project to develop awareness, education and training for … : Public Forums, public hearings and a survey on the realities of policing took place in fall …
… into the Shoes of the Department of Justice: The Unusual, Necessary, and Hopeful Path the Illinois Attorney General Took to Require Police Reform in Chicago	L Madigan, C Hendrickson, KL Bass Ehler - Nw. JL & Soc. Pol'y, 2019 - HeinOnline	Google Scholar via SerpApi	2019	https://heinonline.org/hol-cgi-bin/get_pdf.cgi?handle=hein.journals/nwjlsopo15&section=8	… history of policing in Chicago, how the police shooting … training for officers on use of force policies for the first time and reconfiguring the police accountability arm-the Independent Police …
Adverse childhood experiences: breaking the generational cycle of crime. An overview	M McManus, E Barton, A Newbury, J Roderick - 2018 - e-space.mmu.ac.uk	Google Scholar via SerpApi	2018	https://e-space.mmu.ac.uk/id/eprint/633968	… and trauma-informed interventions as well as tactical options to increase the competency and confidence of police … The report on the evaluation of ACE-informed training for Housing …
Tyranny of the task force: Police abolition and the counterinsurgent campus	D Rodríguez - Conn. L. Rev., 2021 - HeinOnline	Google Scholar via SerpApi	2021	https://heinonline.org/hol-cgi-bin/get_pdf.cgi?handle=hein.journals/conlr53&section=23	… againstantiblack police terror. This … policing, carceral capture, and fatality. To the contrary, it works to sustain and relegitimize police power while extending the parameters of policing as …
Posttraumatic Stress and Social Support in Police Cadets	R Dawson - 2020 - search.proquest.com	Google Scholar via SerpApi	2020	https://search.proquest.com/openview/7dfd51fd4691c7111075993721c01973/1?pq-origsite=gscholar&cbl=51922&diss=y	… protective factors for the police such as perceived social support… Trauma-Informed Care through the systemic theoretical lens of marriage and family therapy to inform and address police …
How do child protective service (CPS) policies keep employees safe: A caseworker's perspective	K Wise, LT Carter, LA Bamba, R Barr - Children and Youth Services Review, 2024 - Elsevier	Google Scholar via SerpApi	2024	https://www.sciencedirect.com/science/article/pii/S019074092400269X	… increased training for police … training for police officers is another solution CPS workers shared is needed to improve their safety. CPS workers expressed concern that when police …
Tips for Trauma-Informed Legal Practice and Support	L Tucker-Chellew - HeinOnline	Google Scholar via SerpApi	2024	https://heinonline.org/hol-cgi-bin/get_pdf.cgi?handle=hein.journals/yglwyr28&section=2	… Trauma-informed care starts with asking the right questions: moving from" What is wrong with you?" to" What happened to you?" and" How has this experience affected you?" …
Student and Family Education Court: A Trauma-Informed Truancy Diversion Program	TM Young - 2019 - search.proquest.com	Google Scholar via SerpApi	2019	https://search.proquest.com/openview/3ce634e10927bf8d7ab111f227d8c3d9/1?pq-origsite=gscholar&cbl=18750&diss=y	… Considering trauma informed practices is a promising approach, but an important obstacle … how to replicate the use of trauma informed practices in the educational settings to address …
Providing Trauma Informed Care with an Emphasis on Sexual Trauma: A Pilot Education Program to Students Providing Care to Latinx Patients in a Free …	S Busker - 2021 - sophia.stkate.edu	Google Scholar via SerpApi	2021	https://sophia.stkate.edu/cgi/viewcontent.cgi?article=1032&context=otd_projects	… and train all healthcare staff on the basics of the effects of trauma and trauma informed treatment … The purpose of this project was to train student healthcare professionals on the use of …
The Importance of Engaging Trauma Informed Spirituality in the Workplace for HR Professionals and Social Workers	T Pass - 2022 - search.proquest.com	Google Scholar via SerpApi	2022	https://search.proquest.com/openview/cd3bedcbe06f258e3583bbe7a19044e5/1?pq-origsite=gscholar&cbl=18750&diss=y	… spirituality in their work if given a trauma-informed model. … of it being expressed in a trauma-informed way, where it … In order to be trauma-informed, you must demonstrate a significant …
Building police capability in child protection in Kenya	L Davenport, E Halford - Child Abuse & Neglect, 2024 - Elsevier	Google Scholar via SerpApi	2024	https://www.sciencedirect.com/science/article/pii/S0145213423005264	… The literature review looked to examine three areas: overseas policing projects, policing … Training for the judiciary, especially in respect of trauma informed behavior and effective …
Access to justice for Indigenous adult victims of sexual assault	P Barkaskas, S Hunt - 2017 - academia.edu	Google Scholar via SerpApi	2017	https://www.academia.edu/download/56352324/DOJ_Indigenous_Survivors_Access_to_Justice_EN.pdf	… informed by decolonial anti-racism education and cultural competency training for police that leads to the implementation of trauma-informed approaches and culturally safe practices. …
Kentucky School Administrator Perspectives on Trauma-Informed Practices: Implications for Critical Supervision	T Wells, AJ Taylor, R Young - Journal of …, 2022 - digitalcommons.library.umaine.edu	Google Scholar via SerpApi	2022	https://digitalcommons.library.umaine.edu/jes/vol5/iss3/3/	… For example, many schools, and further many districts, do not have experts in trauma-informed practices on staff who could train school administrators or engage in communal, critical …
TRAUMA-INFORMED CASE MANAGEMENT PRACTICE FOR YOUTH EXPERIENCING HOMELESSNESS: CONNECTION, HEALING AND …	F McAlpin - TRAUMA, 2018 - core.ac.uk	Google Scholar via SerpApi	2018	https://core.ac.uk/download/pdf/219378357.pdf	… Gina Petrus, your knowledge and passion for providing trauma-informed services and support to young people greatly helped me in translating theory into practice. And your …
Police Use of Force: Barriers and Effective Solutions to Reform	SE DeWitt, J Olivier-McGregor, R Fisher, C Hester… - 2023 - air.org	Google Scholar via SerpApi	2023	https://www.air.org/sites/default/files/2023-11/police-use-of-force-barriers-and-effective-solutions-to-reform.pdf	Police violence disparately affects low-income Black, Indigenous, and people of color (BIPOC) communities. In 2022, 1,096 individuals were killed in fatal police shootings, setting the …
A Trauma-Informed Program for Child Advocates of Unaccompanied Minor Immigrants	J Corley - 2020 - search.proquest.com	Google Scholar via SerpApi	2020	https://search.proquest.com/openview/a0e9e1c5e55a562c8f88acc469e6bbf3/1?pq-origsite=gscholar&cbl=51922&diss=y	… Abstract This dissertation sought to create a trauma-informed training program for entry-level … A psychologically grounded, trauma-informed training program was developed for entry-…
" We're Still Here, We're Still Fighting”: The Experiences of Rural Survivors Accessing Sexual Assault Evidence Kits	K Bosveld - 2020 - rshare.library.torontomu.ca	Google Scholar via SerpApi	2020	https://rshare.library.torontomu.ca/ndownloader/files/28121955	… of survivors being pressured by police and non-trauma informed medical staff to complete … Notably, funding transportation that is non-police related and mobile units, and training for …
School resource officers in public schools: A national review	J Counts, KN Randall, JB Ryan, A Katsiyannis - Education and Treatment of …, 2018 - JSTOR	Google Scholar via SerpApi	2018	https://www.jstor.org/stable/26535285	… police involvement in student discipline, can include provisions for specialized training for … ’s Task force on 21st Century Policing), but also by organizations that represent community …
Victims of Crime Research Digest No. 9	P Ponic, C Varcoe, T Smutylo - Ottawa: Department of Justice …, 2016 - canada.justice.gc.ca	Google Scholar via SerpApi	2016	https://canada.justice.gc.ca/eng/rp-pr/cj-jp/victim/rd9-rr9/p2.html	… and trauma-informed can mitigate these influences. Trauma-informed approaches also … elements of policy and practice, trauma-informed approaches prioritize victims’ emotional …
Trauma-Informed Pedagogies in the Religious Studies Classroom	JL Tinklenberg - … aarweb. org/spotlight-on/teaching/trauma-informed …, 2021 - rsn.aarweb.org	Google Scholar via SerpApi	2021	https://rsn.aarweb.org/sites/default/files/PDFs/Spotlight%20on%20Teaching/Trauma-Informed%20Pedagogies%20in%20the%20Religious%20Studies%20Classroom_Spotlight%20on%20Teaching%20March%202021.pdf	… Stephens (Lancaster Theological Seminary), who offers readers the definitional and theoretical foundations for understanding trauma-informed pedagogy. (Note: aspects of this piece …
Trauma-Informed PA: A Plan to Make Pennsylvania a Trauma-Informed, Healing-Centered State	D Jurman, MARE Director - 2020 - pacesconnection.com	Google Scholar via SerpApi	2020	https://www.pacesconnection.com/g/lancaster-county-pa-aces-and-resilience-connection/fileSendAction/fcType/0/fcOid/501927022983100642/filePointer/501927022983100771/fodoid/501927022977581317/2020-Trauma-Informed-PA-Plan.pdf	… • We recommend an end to the over-policing of communities of color and the creation of … • We recommend enhanced de-escalation training for all law enforcement personnel using …
200 Level: Foundation Block Knowledge & Skill Reinforcement Lab: Trauma-informed Practice & Key Issues	C Core - 2019 - calswec.berkeley.edu	Google Scholar via SerpApi	2019	http://calswec.berkeley.edu/sites/default/files/tip_key_issues_in_cw_tng_04.30.19.pdf	… Common Core curriculum and training for new child welfare workers in California is designed to be generalizable across the state, cover basic child welfare knowledge and skills and is …
Mobilizing trauma resources for children	WW Harris, FW Putnam, JA Fairbank - Interventions for children …, 2006 - zerotothree.org	Google Scholar via SerpApi	2006	https://www.zerotothree.org/wp-content/uploads/2023/03/Mobilizing-Trauma-Resources-for-Children.pdf	… trains police officers in principles of child development, human functioning and trauma as they apply to policing … A strong effort to broaden and deepen the talent pool of trauma-informed …
… CHILDHOOD EXPERIENCES AMONG LATINO YOUTH IN DURHAM COUNTY, NC, USING A TRAUMA-INFORMED FINANCIAL EMPOWERMENT PROGRAM AND …	C Rogus, K Conery, M Mazloum, M Tamayo, T Yeh - 2023 - cdr.lib.unc.edu	Google Scholar via SerpApi	2023	https://cdr.lib.unc.edu/concern/masters_papers/cf95jn87f	… Tiffany’s script: Our first proposal is a trauma-informed financial empowerment program with proven success at improving food security. On the left we see a causal pathway of how …
Sharing Stories Of Development: How School Leaders Perceive Developing A Trauma-Informed School	ML Cyr - 2024 - dune.une.edu	Google Scholar via SerpApi	2024	https://dune.une.edu/edu_diss/35/	… the development of a traumainformed school. A trauma-informed school acknowledges the … of educational leaders in developing trauma-informed schools. Through narrative research, …
Trauma-Informed PA: A Plan to Make Pennsylvania a Trauma-Informed, Healing-Centered State	D Jurman, MARE Director - 2020 - pacesconnection.com	Google Scholar via SerpApi	2020	https://www.pacesconnection.com/g/lancaster-county-pa-aces-and-resilience-connection/fileSendAction/fcType/0/fcOid/501927022983100642/filePointer/501927022983100771/fodoid/501927022977581317/2020-Trauma-Informed-PA-Plan.pdf	… • We recommend an end to the over-policing of communities of color and the creation of … • We recommend enhanced de-escalation training for all law enforcement personnel using …
Mobilizing trauma resources for children	WW Harris, FW Putnam, JA Fairbank - Interventions for children …, 2006 - zerotothree.org	Google Scholar via SerpApi	2006	https://www.zerotothree.org/wp-content/uploads/2023/03/Mobilizing-Trauma-Resources-for-Children.pdf	… trains police officers in principles of child development, human functioning and trauma as they apply to policing … A strong effort to broaden and deepen the talent pool of trauma-informed …
… CHILDHOOD EXPERIENCES AMONG LATINO YOUTH IN DURHAM COUNTY, NC, USING A TRAUMA-INFORMED FINANCIAL EMPOWERMENT PROGRAM AND …	C Rogus, K Conery, M Mazloum, M Tamayo, T Yeh - 2023 - cdr.lib.unc.edu	Google Scholar via SerpApi	2023	https://cdr.lib.unc.edu/concern/masters_papers/cf95jn87f	… Tiffany’s script: Our first proposal is a trauma-informed financial empowerment program with proven success at improving food security. On the left we see a causal pathway of how …
Sharing Stories Of Development: How School Leaders Perceive Developing A Trauma-Informed School	ML Cyr - 2024 - dune.une.edu	Google Scholar via SerpApi	2024	https://dune.une.edu/edu_diss/35/	… the development of a traumainformed school. A trauma-informed school acknowledges the … of educational leaders in developing trauma-informed schools. Through narrative research, …
Combating Trafficking in Sri Lanka: Multisystemic National Action Plan for Effective Intervention, Protection, Persecution, and Prevention.	D Jayasundara, M Wanasinghe, S Carr… - Social Development …, 2020 - academia.edu	Google Scholar via SerpApi	2020	https://www.academia.edu/download/86496309/combating-trafficking-in-sri-lanka-multisystemic-national.pdf	… on trauma informed care (TIC) are not in place. No organized efforts have been undertaken to train … For example, legal aid experts can train police on the legal aspects of trafficking. …
A mixed methods investigation on the use of trauma focused cognitive behavioral therapy with domestic minor sex trafficking victims in a secure post-adjudication …	C Schmidt - 2019 - search.proquest.com	Google Scholar via SerpApi	2019	https://search.proquest.com/openview/5f27aff116766f533e8c7d1370a5d482/1?pq-origsite=gscholar&cbl=18750&diss=y	… The purpose of this study was to examine the degree to which TraumaFocused Cognitive Behavioral Therapy (TF-CBT) was efficacious in decreasing post-traumatic stress disorder (…
Adoption as trauma: An attachment-based, trauma-informed, and neurobiological lens for adoptive families	RE Robert - 2020 - search.proquest.com	Google Scholar via SerpApi	2020	https://search.proquest.com/openview/524fe14d155ab31385b462ce6ce551f3/1?pq-origsite=gscholar&cbl=18750&diss=y	… this theoretical orientation, adoptive families may come to understand their adopted child’s emotional and behavioral presentation through an attachment-based, trauma-informed, and …
… CHILDHOOD EXPERIENCES AMONG LATINO YOUTH IN DURHAM COUNTY, NC, USING A TRAUMA-INFORMED FINANCIAL EMPOWERMENT PROGRAM AND …	M Mazloum, K Conery, T Yeh, C Rogus, M Tamayo - 2023 - cdr.lib.unc.edu	Google Scholar via SerpApi	2023	https://cdr.lib.unc.edu/concern/masters_papers/g445cp902	… Tiffany’s script: Our first proposal is a trauma-informed financial empowerment program with proven success at improving food security. On the left we see a causal pathway of how …
Promoting Health Equity Through Trauma-Informed Care	E Rittenberg, K Manosalvas, HM Stoklosa… - Family and Community …, 2019 - academia.edu	Google Scholar via SerpApi	2019	https://www.academia.edu/download/91930542/fch.000000000000021420221003-1-k6r94f.pdf	… trauma-informed medical programs will increase the opportunity for expanded research … that needs to be introduced at the start of training, reinforced throughout, modeled by its most …
Edited by HOWARD GILES, E pyy ApD R. MAGUIRE, and SHAWN L. Hll. L	DW STEPHENS - researchgate.net	Google Scholar via SerpApi	2024	https://www.researchgate.net/profile/Caroline-Bettinger-Lopez/publication/344341250_Improving_Law_Enforcement_Responses_to_Gender-Based_Violence_Domestic_And_International_Perspectives_with_Tamar_Ezer/links/60f583620859317dbdf4a843/Improving-Law-Enforcement-Responses-to-Gender-Based-Violence-Domestic-And-International-Perspectives-with-Tamar-Ezer.pdf	… , trauma-informed, and free from bias. While many survivors are reluctant to turn to the police… including programs to train public officials in all branches of the administration of justice and …
Utilizing the standard trauma-focused EMDR protocol in treatment of Fibromyalgia	T Teneycke - 2012 - search.proquest.com	Google Scholar via SerpApi	2012	https://search.proquest.com/openview/97a078fc1ce997de080d18cbea095bfb/1?pq-origsite=gscholar&cbl=18750	… None of the handful of published accounts of EMDR treatment of Fibromyalgia have utilized the standard evidenced-based, trauma-focused EMDR (TF-EMDR) protocol, opting instead …
Post-traumatic stress disorder	JI Bisson, S Cosgrove, C Lewis, NP Roberts - Bmj, 2015 - bmj.com	Google Scholar via SerpApi	2015	https://www.bmj.com/content/351/bmj.h6161.full.pdf+html	… Non-trauma focused CBT offers a valid alternative to trauma focused therapy if the latter is … From the time of the attack to the case coming to court, I had support from police and victim …
An Assessment of Trauma-Informed Care in Student Services at Central Penn College	AL Thoman - 2023 - search.proquest.com	Google Scholar via SerpApi	2023	https://search.proquest.com/openview/6af034a2ad095fdb18818994a7df2013/1?pq-origsite=gscholar&cbl=18750&diss=y	… As the college faces struggles with both retention and enrollment, this study considers the student body at Central Penn and examines the potential impact that a trauma-informed …
hapter	LE Wroe - contextualsafeguarding.org.uk	Google Scholar via SerpApi	2024	https://www.contextualsafeguarding.org.uk/media/xpmb32ub/building-safety-briefing.pdf	… the police are not currently welfare or trauma informed enough in their approach and require more specialist training. The consortium suggested that groups of police … Provide training for …
Facing History: A Systematic Literature Review of the Intersection of Trauma-Informed Education, Critical Race Theory, and Ubuntu in K-12 History Classrooms	KM Cheruiyot - 2024 - spark.bethel.edu	Google Scholar via SerpApi	2024	https://spark.bethel.edu/etd/1079/	… By leveraging a systematic review to investigate the intersections among SAMHSA's Six Guiding Principles to a Trauma-Informed Approach, critical race theory, and Ubuntu, a rigorous …
Conceptualizing juvenile justice reform: Integrating the public health, social ecological, and restorative justice models	K April, SW Schrader, TE Walker, RM Francis… - Children and Youth …, 2023 - Elsevier	Google Scholar via SerpApi	2023	https://www.sciencedirect.com/science/article/pii/S0190740923000828	… and placements, and the use of trauma-informed practices to meet the needs of justice-… These methods may include forums that bring together police and youth to listen and better …
A Comparison of Firearm Related Intimate Partner Homicide in Texas and Maryland: Prevalence, Identification of Those at Risk, and the Effect of Firearm …	J Campbell, M Hooper, J Messing, J Pizarro, A Zeoli… - respondagainstviolence.org	Google Scholar via SerpApi	2024	https://www.respondagainstviolence.org/s/Texas-Homicide-Study.pdf	… Once we have confirmed a partnership with a police … trauma-informed services and healing environments. Additionally, Hooper manages TCFV’s technical assistance and training for …
Orgasm is Impossible without Go Rams: The Need for Comprehensive, Inclusive, Accessible, & Trauma-Informed Sexual Health Education Among College Students	JLM Aponte - 2022 - digitalcommons.wcupa.edu	Google Scholar via SerpApi	2022	https://digitalcommons.wcupa.edu/all_theses/245/	… Abstract This thesis will be exploring the crucial need for comprehensive, inclusive, and trauma-informed sexual health education at the collegiate level for undergraduate and graduate …
Trauma-Informed Care For Youth In Foster Care	J Hubin - 2018 - sophia.stkate.edu	Google Scholar via SerpApi	2018	https://sophia.stkate.edu/msw_papers/855/	… The objective of this study was to use a trauma-informed lens to explore supports that are … The main themes that were identified were: trauma-informed care, positives and challenges of …
Student Perception of Safety and Positive School Climate After Trauma Informed Care Professional Development	DJ Mack - 2019 - search.proquest.com	Google Scholar via SerpApi	2019	https://search.proquest.com/openview/0b7e12d64f09e03126b500ab538a9589/1?pq-origsite=gscholar&cbl=51922&diss=y	… of a trauma-informed school culture, with the intent to measure student-reported perceptions of safety and positive school climate after delivering a traumainformed … of a trauma-informed …
Revitalizing the Youngberg v. Romeo Professional Judgment Standard to Require Trauma-Informed Care for Detained Children	TC Joseph - Md. L. Rev., 2021 - HeinOnline	Google Scholar via SerpApi	2021	https://heinonline.org/hol-cgi-bin/get_pdf.cgi?handle=hein.journals/mllr81&section=53	… professional judgment standard, trauma-informed care should apply … trauma-informed care a reality for detained children.13 … ORR requires that facilities housing UCs train their staff in "…
Exploring Counselor Perceptions of Expressive Interventions in the Context of Trauma-Focused Cognitive-Behavioral Therapy	JB Bockover - 2019 - search.proquest.com	Google Scholar via SerpApi	2019	https://search.proquest.com/openview/4470f8b13379e1b2408250b35ac9e7de/1?pq-origsite=gscholar&cbl=18750&diss=y	Trauma-Focused Cognitive-Behavioral Therapy (TF-CBT) is one of the most widely used and effective interventions with children who experienced trauma. However, there is an efficacy …
Current investigator practices and beliefs on interviewing trafficked minors.	RE Dianiska, S Luna, KMH Winks, JA Quas… - … , Public Policy, and …, 2023 - psycnet.apa.org	Google Scholar via SerpApi	2023	https://psycnet.apa.org/fulltext/2023-30790-001.html	… trauma-informed or victim-centered interviews. This may be attributable to a recent increase in practitioners calling for trauma-informed … need for comprehensive training for investigators. …
Evaluation of a system wide approach to implementing routine enquiry about adversity in childhood (REAChTM) across Nottinghamshire	Z Quigg, R Harrison, N Butler, R Bates, J Harris… - 2022 - researchonline.ljmu.ac.uk	Google Scholar via SerpApi	2022	http://researchonline.ljmu.ac.uk/id/eprint/22237/1/Evaluation%20of%20a%20System%20Wide%20Approach%20to%20Implementing%20Routine%20Enquiry%20about%20Adversity%20in%20Childhood%20(REACh)%20across%20Nottinghamshire.pdf	… aims to promote a trauma-informed approach and to enquire … to the regional Prevent Team (counter terrorism Police). … services, including refresher training for staff who had attended …
Responses from the field: Sexual assault, domestic violence, and policing	J Goldscheid, D Coker, S Park, T Neal, V Halstead - 2015 - academicworks.cuny.edu	Google Scholar via SerpApi	2015	https://academicworks.cuny.edu/cgi/viewcontent.cgi?article=1075&context=cl_pubs	… police departments hire more women and people of color. Many respondents recommended training for police … “The criminal justice system is not trauma informed and can retraumatize …
… Racism in Schools: A Racial Trauma-Informed Framework for School Librarians: The effects of racism must also be addressed with trauma-informed care and services …	J Newsum, B Delker - Young Adult Library Services, 2020 - search.ebscohost.com	Google Scholar via SerpApi	2020	https://search.ebscohost.com/login.aspx?direct=true&profile=ehost&scope=site&authtype=crawler&jrnl=15414302&asa=N&AN=155136940&h=m0CxelSn42QnNWVGgCz3xh8K7KENooUc2by1Sosx%2FvRv4gObv0mZL78RVcvKz%2B1q6NsPRCsp%2FdxYbVc2%2FgcP%2Fw%3D%3D&crl=c	… School counselors can be invited to participate in or co-facilitate trauma-informed trainings, helping to build a trauma-informed school culture where school counselors can consult with …
200 Level: Foundation Block Knowledge & Skill Reinforcement Lab: Key Issues & Trauma-informed Practice	C Core - 2018 - calswec.berkeley.edu	Google Scholar via SerpApi	2018	https://calswec.berkeley.edu/sites/default/files/trng_key_issues_trau_inf_pract_06.30.18.pdf	… Common Core curriculum and training for new child welfare workers in California is designed to be generalizable across the state, cover basic child welfare knowledge and skills and is …
Transportability of Trauma-Focused Cognitive Behavioral Therapy: A Case Study with Adolescents in a Residential Treatment Setting	SA Carew - 2007 - digitalcommons.pcom.edu	Google Scholar via SerpApi	2007	https://digitalcommons.pcom.edu/psychology_dissertations/22/	… local convenience store, where the police found her. Apparently her parents had called the local police and reported her missing and explained to the police that she was currently on …
Family connections: a review of learning from the Winston Churchill Memorial Trust Prison Reform Fellowships, Part II	H Fair, J Jacobson - 2016 - eprints.bbk.ac.uk	Google Scholar via SerpApi	2016	http://eprints.bbk.ac.uk/17650/1/WCMT%20family%20briefing.pdf	… The San Francisco Police Department in the US – visited by Churchill Fellow, Sam Hart – provides training for police officers in ‘Trauma-informed arrests’ which recognises the fact that …
… and Possible Mechanisms of Change in Written Exposure Therapy in Undergraduates with PTSS: A Randomized Trial of Wet Compared to Trauma-Focused …	RA Ellis - 2022 - search.proquest.com	Google Scholar via SerpApi	2022	https://search.proquest.com/openview/730769b16feedef22e28ea9d67207b58/1?pq-origsite=gscholar&cbl=18750&diss=y	… More recent research on drop-out rates in trauma-focused treatment for PTSD appears to be in line with the previously reported meta-analytic reviews, with a slightly higher rate of drop…
Centralizing Polyvictims Utilizing Metaphor and Inclusion: A Trauma-Aware Curriculum for Facilitators and Educators	M Ryan - 2016 - search.proquest.com	Google Scholar via SerpApi	2016	https://search.proquest.com/openview/4b405a8360f996104801a9b0f71b7167/1?pq-origsite=gscholar&cbl=18750	… Finally, I will offer a facilitated exercise that utilizes trauma-aware, inclusive … of a trauma-informed approach using both trauma training for direct care staff and a trauma-focused …
Towards the Evidence-based Trauma-Informed Mental Health Policy in Georgia	N Makhashvili - 2015 - eprints.iliauni.edu.ge	Google Scholar via SerpApi	2015	http://eprints.iliauni.edu.ge/4560/1/%E1%83%9C%E1%83%98%E1%83%9C%E1%83%9D%20%E1%83%9B%E1%83%90%E1%83%AE%E1%83%90%E1%83%A0%E1%83%90%E1%83%A8%E1%83%95%E1%83%98%E1%83%9A%E1%83%98.pdf	… European experts led training for local professionals and the first phase of re-training started in the summer of 2011. All mental health professionals from Tbilisi were invited to attend …
Cruel & unusual pathways to crime: A call for gender-and trauma-informed correctional care	EF Musson - JL & Pol'y, 2018 - HeinOnline	Google Scholar via SerpApi	2018	https://heinonline.org/hol-cgi-bin/get_pdf.cgi?handle=hein.journals/jlawp26&section=21	… (gender-responsive), as well as survivors of trauma (trauma-informed) to be effective. Trauma-informed and genderresponsive mental health treatment has been proven to increase …
Through ALternative	T Frisch, G Kochansky - HeinOnline	Google Scholar via SerpApi	2024	https://heinonline.org/hol-cgi-bin/get_pdf.cgi?handle=hein.journals/disput29&section=30	… They apply a traumainformed approach to transformative … CVG trains individuals with strong credibility in their … 100 police officers representing 10 of Chicago's 22 police districts …
A case of human trafficking in Appalachia and what emergency physicians can learn from it	KL Jarrell, C Pulvino, A Kimmel, B Stark… - Western journal of …, 2023 - ncbi.nlm.nih.gov	Google Scholar via SerpApi	2023	https://www.ncbi.nlm.nih.gov/pmc/articles/PMC10284530/	… The lack of data, appropriate resources, and training for … , and care of victims using trauma-informed techniques. While this … the ED accompanied by police for altered mental status. …
Enhancing mental health treatment for the firefighter population: Understanding fire culture, treatment barriers, practice implications, and research directions.	CC Johnson, L Vega, AL Kohalmi, JC Roth… - Professional …, 2020 - psycnet.apa.org	Google Scholar via SerpApi	2020	https://psycnet.apa.org/fulltext/2019-58638-001.html	… also likely benefit from trauma-informed treatment. Rural … well as the provision of trauma-informed and other empirical-… Health and Peer Support Training for police, firefighters, and …
Evaluation of public mental health remobilisation funded projects 2020/21	D Schofield, R Campbell - 2021 - stor.scot.nhs.uk	Google Scholar via SerpApi	2021	https://www.stor.scot.nhs.uk/handle/11289/580323	… stronger relationships and resilience • Ongoing training and supervision of peer supporters • Suicide bereavement training for whole system and trauma informed training for police …
Policing and health collaboration: Landscape review 2021	R Bath, M Blackstock, J Borrett, T Cook, N Dougall… - 2021 - napier-repository.worktribe.com	Google Scholar via SerpApi	2021	https://napier-repository.worktribe.com/output/2829836	… , and supporting trauma-informed training for practitioners. … jointly to become a Trauma Informed Workforce and to understand … trauma-informed and a toolkit to assist with this approach. …
Communicating Support: Applying Communication Theory To Assess and Improve Disclosure Encounters with Sexual Assault Survivors	AR Sherman - 2018 - core.ac.uk	Google Scholar via SerpApi	2018	https://core.ac.uk/download/pdf/232743809.pdf	… as methods of intentional, traumainformed responses to support … to formal support providers such as police or medical personnel (… how organizations that train and communicate serious …
Utilizing Trauma-informed Supervisory Support to Address Compassion Fatigue A Dissertation	HD Kimmel - 2020 - JSTOR	Google Scholar via SerpApi	2020	https://www.jstor.org/stable/pdf/community.31982676.pdf?acceptTC=true&coverpage=false&addFooter=false	… aware of trauma in their staff and develop and sustain a trauma-informed work environment … This study explores the relationship between compassion fatigue and trauma-informed …
REGIONAL MUNICIPALITY OF WATERLOO POLICE SERVICES BOARD MEETING	BRP Headquarters - calendar.wrps.on.ca	Google Scholar via SerpApi	2024	https://calendar.wrps.on.ca/Board/Detail/2018-07-11-1030-Police-Services-Board-Meeting/PSB%20Open%20-%20July%2011,%202018.pdf	… on the law of consent, a need for trauma informed interviewing skills, training to assist in … which highlighted a need to educate and train officers on how to code the investigations. In 14 …
FOREIGN EXPERIENCES OF MEASURES TO PROTECT WOMEN AND GIRLS	MM Toirovna - ILM-FAN YANGILIKLARI KONFERENSIYASI, 2024 - worldlyjournals.com	Google Scholar via SerpApi	2024	https://worldlyjournals.com/index.php/ztvdq/article/view/3156	… , the Brazilian government has launched a national program to train police officers in responding to gender-based violence, focusing on victim-centered and trauma-informed care. …
REGIONAL MUNICIPALITY OF WATERLOO POLICE SERVICES BOARD MEETING	BRP Headquarters - calendar.wrps.on.ca	Google Scholar via SerpApi	2024	https://calendar.wrps.on.ca/Board/Detail/2018-07-11-1030-Police-Services-Board-Meeting/PSB%20Open%20-%20July%2011,%202018.pdf	… on the law of consent, a need for trauma informed interviewing skills, training to assist in … which highlighted a need to educate and train officers on how to code the investigations. In 14 …
FOREIGN EXPERIENCES OF MEASURES TO PROTECT WOMEN AND GIRLS	MM Toirovna - ILM-FAN YANGILIKLARI KONFERENSIYASI, 2024 - worldlyjournals.com	Google Scholar via SerpApi	2024	https://worldlyjournals.com/index.php/ztvdq/article/view/3156	… , the Brazilian government has launched a national program to train police officers in responding to gender-based violence, focusing on victim-centered and trauma-informed care. …
Investigating sexual offences: how police officers identify and adapt to the impact of trauma on survivors	J McKeever - 2024 - theses.gla.ac.uk	Google Scholar via SerpApi	2024	https://theses.gla.ac.uk/84046/1/2023McKeeverDClinPsy.pdf	… police personnel and support offered to those experiencing STS in their line of work. … systematic literature review of STS and PTSD within UK policing. The influence of police culture …
Policies and Services for Survivors of Sex Trafficking: A Report of the 4W STREETS of Hope Fora at the University of Wisconsin-Madison, July 2015-September 2018	A Bintliff, L DiPrete Brown, L Vollinger, A Alonso… - 2020 - minds.wisconsin.edu	Google Scholar via SerpApi	2020	https://minds.wisconsin.edu/handle/1793/80655	… practitioners use a trauma-informed approach for complex … and career development services, trains front line responders, … This work, based on philosophies of care, provides police with …
JOURNAL OF PUBLIC INTEREST LAW	…, G STORYTELLING, A TRAUMA-INFORMED… - HeinOnline	Google Scholar via SerpApi	2024	https://heinonline.org/hol-cgi-bin/get_pdf.cgi?handle=hein.journals/loyjpubil19&section=3	… implementation of a traumainformed approach to lawyering is a more practical and effective solution. Part IV also includes a proposed model for a traumainformed approach to asylum …
Developing a Trauma-and Resilience-Focused Accountable Community for Health	J Cantor, R Haller - 2016 - cpedv.org	Google Scholar via SerpApi	2016	https://www.cpedv.org/sites/main/files/file-attachments/jsi_ach_trauma_2016_1206_2.pdf	… Identifying a clear focus for a traumainformed ACH will be key to its success: partners need … , and re-entry strategies, including job training for youth; expanded access to programs that …
Trauma Informed Care: An Analysis of Narratives from Multiple Perspectives on Healing	C Hughes - 2024 - search.proquest.com	Google Scholar via SerpApi	2024	https://search.proquest.com/openview/729c0095780c427af3d689694e1239af/1?pq-origsite=gscholar&cbl=18750&diss=y	… All of this work and interactions with trauma informed care brought me to South America to meet with the National Police of Colombia to speak about trauma modalities and entheogenic …
Post-traumatic stress disorder	P Can - 2022 - JSTOR	Google Scholar via SerpApi	2022	https://www.jstor.org/stable/pdf/26523549.pdf?acceptTC=true&coverpage=false&addFooter=false	… Non-trauma focused CBT offers a valid alternative to trauma focused therapy if the latter is … From the time of the attack to the case coming to court, I had support from police and victim …
Principles for Safe Implementation of ICD Codes for	H Trafficking - The Journal, 2021 - HeinOnline	Google Scholar via SerpApi	2021	https://heinonline.org/hol-cgi-bin/get_pdf.cgi?handle=hein.journals/medeth49&section=44	… Train HCPs on labor and sex trafficking, as well as the trauma-informed, culturally-… by the trafficker, the clinician should make sure police and child protective services are aware of the …
The active shooter paradox: Why the rise of cancel culture,“me too”, ANTIFA and Black Lives Matter… matters	RB Duque, R Rivera, EJ LeBlanc - Aggression and violent behavior, 2021 - Elsevier	Google Scholar via SerpApi	2021	https://www.sciencedirect.com/science/article/pii/S1359178920302482	… , emerged calls for diversity training for police as well as re-… Trauma Informed practices suggest that instead of isolating, … It should be noted that while Trauma Informed practices have …
Drug use and multidimensional work performance in a sample of police men in Nigeria	GE Abikoye, RG Awopetu - African Journal of Drug and Alcohol Studies, 2017 - ajol.info	Google Scholar via SerpApi	2017	https://www.ajol.info/index.php/ajdas/article/view/208168	… For instance, a training program for medical and social worker staff among the … other psychosocial traumas among police officers. Stress reduction and trauma focused intervention may …
Alternatives to police as first responders: Crisis response programs	M DeLaus - Government Law Center, Albany Law School …, 2020 - albanylaw.edu	Google Scholar via SerpApi	2020	https://www.albanylaw.edu/sites/default/files/centers/government-law-center/policing/explainers/Documents/GLC-Alternatives-to-Police-as-First-Responders-Explainer.pdf	… CAHOOTS workers rely on trauma-informed de-escalation and harm reduction techniques.… Staff also trains the police department for their forty-hour Crisis Intervention Team training. …
A Program Evaluation of the Effectiveness of Trauma-informed Care in a Domestic Violence Agency	CR Valadez - 2019 - scholarworks.calstate.edu	Google Scholar via SerpApi	2019	https://scholarworks.calstate.edu/downloads/3b591c506	… care relies on a few factors: 1) The client population the agency serves, 2) administrative efforts to train and implement trauma-informed practices, 3) admin willingness to learn and …
Improving Quality of Mental Health Care for Latinx Immigrants through Cultural Competency Training for Mental Health Therapists	W Gudiel - 2023 - scholarworks.calstate.edu	Google Scholar via SerpApi	2023	https://scholarworks.calstate.edu/downloads/kp78gq03c	… difficult to understand how to implement trauma-informed interventions effectively. This study … cause an individual to avoid the police even when police are needed. Discrimination can …
Advancing Trauma-Informed Vocal Pedagogy: A Proposed Approach for Voice Teachers in a Private Studio Setting	A Glaza - 2021 - search.proquest.com	Google Scholar via SerpApi	2021	https://search.proquest.com/openview/2a2eafc1f2497f3099672553c4ee0269/1?pq-origsite=gscholar&cbl=18750&diss=y	… a trauma-informed approach to voice lessons in a private studio setting in order to advance the development of trauma-informed … development of trauma-informed education practices. …
Cuing Safety in the Law School Classroom: Using a Polyvagal Theory Framework in Support of Trauma-Informed Teaching Practices.	B Flaherty - Journal of Law & Education, 2024 - search.ebscohost.com	Google Scholar via SerpApi	2024	https://search.ebscohost.com/login.aspx?direct=true&profile=ehost&scope=site&authtype=crawler&jrnl=02756072&asa=N&AN=177303010&h=NnFnRXpsxzUe0dr7XSh4FQdFiiSVPi2fThd7eYLs4T1UqsDYwdpDF%2BzKptkdu1dblNvUXX7X7GOHMgDJ%2BldwKQ%3D%3D&crl=c	… a welcomed focus on “Traumainformed education.” This … to figure out how to be more “trauma-informed,” and to better reach … noting that other disciplines regularly train faculty on trauma- …
Surviving Abuse and Building Resilience: A Study of Canada's Systems of Shelters and Transition Houses Serving Women and Children Affected by Violence	Canada. Parliament. House of Commons. Standing … - 2019 - epe.lac-bac.gc.ca	Google Scholar via SerpApi	2019	http://epe.lac-bac.gc.ca/100/201/301/weekly_acquisitions_list-ef/2019/19-18/publications.gc.ca/collections/collection_2019/parl/xc71-1/XC71-1-1-421-15-eng.pdf	… on children’s needs, for instance trauma-informed mental health services and youth caseworkers, … and in training for trauma-informed practices for service providers, police and frontline …
School-based policing in Maine: A study on school resource officers in Maine's public schools	D Layton, G Shaler MPH - 2019 - digitalcommons.usm.maine.edu	Google Scholar via SerpApi	2019	https://digitalcommons.usm.maine.edu/maine_statistical_analysis_center/3/	… of police training programs found that 1% of basic training for … tion to provide SROs with special training to help them better … that are culturally competent, trauma-informed, and gender-…
School-based policing in Maine: A study on school resource officers in Maine's public schools	D Layton, G Shaler MPH - 2019 - digitalcommons.usm.maine.edu	Google Scholar via SerpApi	2019	https://digitalcommons.usm.maine.edu/maine_statistical_analysis_center/3/	… of police training programs found that 1% of basic training for … tion to provide SROs with special training to help them better … that are culturally competent, trauma-informed, and gender-…
Comment Regarding Proposed Rule 106.44 on'Mandatory Reporting'in the US Department of Education's Rulemaking on Title IX (Docket# ED-2021-OCR-0166)	NC Cantalupo - Available at SSRN 4230943, 2022 - papers.ssrn.com	Google Scholar via SerpApi	2022	https://papers.ssrn.com/sol3/papers.cfm?abstract_id=4230943	… Research on trauma and the trauma-informed interventions … police departments that have adopted the trauma-informed … allow recipients to fail to train and generally ignore, because …
Modern day slavery: Recommendations for training local law enforcement on victim identification and response to human trafficking	TM Schneider - 2023 - minds.wisconsin.edu	Google Scholar via SerpApi	2023	https://minds.wisconsin.edu/bitstream/handle/1793/84188/Schneider,%20Timothy.pdf?sequence=1	… Further, a review of what has been found to be effective in human trafficking training for law … , trauma informed approach to human trafficking throughout a department (Police Executive …
Perspectives on Science and Practice	RA Guzzo, B Schneider, HR Nalbantian - cambridge.org	Google Scholar via SerpApi	2024	https://www.cambridge.org/core/journals/industrial-and-organizational-psychology/article/iop-volume-15-issue-4-cover-and-front-matter/C6E685E4CF26AC98AD9198F09F952C51	… A trauma-informed approach is needed to reduce police … police violence Myia S. Williams and Janice Gassam Asare … : Virtual reality training for reducing racialized police violence …
CREATE Foundation Submission: Youth Justice and Child Wellbeing Reform across Australia	A Level - create.org.au	Google Scholar via SerpApi	2024	https://create.org.au/wp-content/uploads/2023/10/CREATE-Foundation-Submission-Youth-Justice-and-Related-Systems-June-2023.pdf	… trauma-informed training for youth justice workers and police … The justice system should adopt a trauma-informed … A trauma-informed model includes explaining judicial processes and …
Incarcerated and Traumatized: The Need for Trauma-Specific Treatment Within Correctional Facilities	LR Pupko - 2019 - nsuworks.nova.edu	Google Scholar via SerpApi	2019	https://nsuworks.nova.edu/cgi/viewcontent.cgi?article=5615&context=cps_facpresentations/	Incarcerated and Traumatized: The Need for Trauma-Specific Treatment Within Correctional … Incarcerated and Traumatized: The Need for Trauma-Specific Treatment Within Correctional …
Trauma-Informed Approaches in Teaching	R Anderson, LK Anderson - cupola.gettysburg.edu	Google Scholar via SerpApi	2024	https://cupola.gettysburg.edu/cgi/viewcontent.cgi?filename=0&article=1004&context=jcctl_mailer&type=additional	… What is trauma-informed teaching? … Trauma-informed care on a college campus. Presentation at the annual meeting of the American College Health Association, Orlando, FL. ISTSS. …
I Just Want to Sleep: Implementing Group CBT-I Following Trauma-Informed Treatment	T Skawinski, S Gowda, BJ Letourneau - 2019 - nsuworks.nova.edu	Google Scholar via SerpApi	2019	https://nsuworks.nova.edu/cgi/viewcontent.cgi?article=5602&context=cps_facpresentations/	I Just Want to Sleep: Implementing Group CBT-I Following Trauma-Informed Treatment … I Just Want to Sleep: Implementing Group CBT-I Following Trauma-Informed Treatment …
Parent management training for reducing oppositional and aggressive behavior in preschoolers	ES Pearl - Aggression and violent behavior, 2009 - Elsevier	Google Scholar via SerpApi	2009	https://www.sciencedirect.com/science/article/pii/S1359178909000366	This article provides an overview of parent management training (PMT) for preschool-age children with aggressive and oppositional behaviors. Assessment strategies and basic …
Drugs, homelessness & health: Homeless youth speak out about harm reduction	L Barnaby, R Penn… - The Shout Clinic Harm …, 2010 - wellesleyinstitute.com	Google Scholar via SerpApi	2010	https://www.wellesleyinstitute.com/wp-content/uploads/2010/02/WI_Webinar_HRNAPPP_Feb2010_v1.pdf	… care to youth ages 16 to 24 years through a trauma informed and harm reduction philosophy. … FOR THE POLICE ○ Bring police on board ○ Training for police ○ Develop a harm …
