# Supplementary material for: AI-pocalypse now: Automating the systematic literature review with SPARK (Systematic processing and automated review Kit) – gathering, organising, filtering, and scaffolding
Source: MethodsX. 2024 Dec 21;14:103129. doi: 10.1016/j.mex.2024.103129 (PMC11751522; doi:10.1016/j.mex.2024.103129)
Supplement: Supplementary file 9 [file mmc9.zip › TIP_Scopus_Results.csv]

title	authors	source	year	doi	abstract
The Positive School Safety Program (PSSP) for School Officers: Implementation Processes and Outcomes	Rudd B.N., Ordorica C., Witzig J., Parker L., Gardella J., Pollard A., Anjaria N., Eom K., Kreimer R., E. Goldstein N.	Scopus	2024	10.1007/s12207-024-09511-w	Approximately 50% of US students attend a school with a school officer. The Positive School Safety Program (PSSP) is a 16-session, manualized peer-to-peer coaching program that teaches school officers positive approaches to behavioral management (e.g., trauma-informed reinforcement strategies) to enhance interactions with students, improve school climate, and reduce school-based arrests. A conver…
The impact of adverse childhood experience and trauma-informed practice training for police in two regions in the United Kingdom	Quigg Z., Wilson C., McCoy E., Butler N.	Scopus	2024	10.1177/0032258X241258388	Implementation of trauma-informed policing is developing at pace; however, evidence of impact is limited. This study examines the impact of trauma-informed practice (TIP) training (trainees, n = 358) across two police forces in England. 316 trainees completed a pre- and post-training survey measuring attitudes/knowledge relating to TIPs (229 matched for paired analyses). Compared to pre-training,…
Addressing gun violence through social work education	Hawley-Bernardez A., Patton J., Meza C., Gibbons G.	Scopus	2024	10.1080/02615479.2024.2334788	Gun violence is a critical public health issue in the United States, with firearms involved in over 48,000 deaths in 2021. However, social workers receive limited training to address the risks and impacts of gun violence despite frequently working with affected populations. This paper examines how social work education can better prepare students through a framework developed by the Police Execut…
The Importance of Multidisciplinary Trauma-Informed Training in Addressing Campus-Based Sexual Violence	Selwyn C.N., Koon-Magnin S., Dixon V., Rudd A.	Scopus	2024	10.1097/JFN.0000000000000451	This study investigates the impact of a professional development training series among a multidisciplinary team (MDT) during establishment of a trauma-informed sexual assault response and prevention program at a midsized university in the southeastern United States. MDT members included forensic nurses, advocates, counselors, law enforcement officers, and relevant faculty and staff. After complet…
How the police conceptualise and view the relevance of adverse childhood experiences (ACEs) for policing: a qualitative investigation	Goodall K., Brodie Z.P., Deacon K., Collins K., Gillespie-Smith K.	Scopus	2023	10.1108/PIJPSM-02-2023-0023	Purpose: Knowledge about the prevalence and impact of Adverse Childhood Experiences (ACEs) is pivotal to trauma-informed approaches, yet the impact of ACEs training is rarely investigated. This study reports a qualitative investigation of police perceptions of ACEs training in relation to conceptualisations of ACEs and trauma-informed working, practical applications of ACE knowledge and service-l…
Police in the rearview mirror: Social marginalization, trauma, and fear of being killed.	Briere J., Runtz M.	Scopus	2023	10.1037/ort0000700	An online sample of 528 people was asked to respond to a hypothetical scenario: If a police car came up right behind you with its lights flashing, how much would you worry that you would be killed? Participants also reported on whether they experienced aggressive behavior by police in the past (provoked or otherwise) and, if so, completed a measure of associated posttraumatic stress. At least som…
“Change is always hard”: A qualitative exploration of the Trauma Resilient Communities (TRC) model implementation process within the context of the pandemics	Edwards E.E., Middleton J., Crosby S., Vides B., Pasquale L., Goggin R.	Scopus	2023	10.1016/j.childyouth.2023.106948	Over the last decade, the term trauma-informed care has increased in popularity as human service organizations recognize the increasing need to serve individuals who have experienced trauma and adversity (Becker-Blease, 2017). One evidence-supported approach to trauma-informed organizational culture change is the Trauma Resilient Communities (TRC) Model. The current study focuses on the early exp…
A Case of Human Trafficking in Appalachia and What Emergency Physicians Can Learn from It	Jarrell K.L., Pulvino C., Kimmel A., Stark B., Khokhar H., Janneck L., Santen S.A.	Scopus	2023	10.5811/westjem.58400	Human trafficking is an ongoing, global human rights crisis and one of the largest illicit industries worldwide. Although there are thousands of victims identified each year within the United States, the true extent of this problem remains unknown due to the paucity of data. Many victims seek care in the emergency department (ED) while being trafficked but are often not identified by clinicians d…
The impact of trauma-awareness session on police officers’ trauma-informed attitudes in Scotland	Brodie Z.P., Gillespie-Smith K., Goodall K., Deacon K., Collins K.	Scopus	2023	10.1080/1068316X.2023.2210736	Following reports that up to 80% of calls received by police in Scotland concern vulnerability issues, adoption of trauma-informed policing has taken priority. This is the first evaluation of the impact of a brief trauma-awareness training session on police officers’ trauma-informed attitudes. Participants from two Scottish police divisions–one who had been exposed to trauma-awareness training (n…
Trauma-Informed Sexual Assault Investigations Training: Lessons Learned Attempting to Enhance Sexual Assault-Related Understanding and Reduce Rape Myth Beliefs and Burnout among Police Officers	Lathan E.C., Langhinrichsen-Rohling J., Stefurak J.T., Duncan J., Selwyn C.N.	Scopus	2022	10.1093/police/paab076	The City of Mobile Police Department’s (MPD) multidisciplinary Sexual Assault Kit Initiative team sought to identify and amend factors that theoretically contribute to high rates of sexual assault case attrition. First, the current study examined cross-sectional relations among officers’ rape myth endorsement, perceived understanding of trauma-informed sexual assault investigations, and burnout l…
Policing with a public health lens – Moving towards an understanding of crime as a public health issue	Bucerius S.M., Oriola T.B., Jones D.J.	Scopus	2022	10.1177/0032258X211009577	Policing organizations are currently experiencing more pressure than ever to address systemic racism and police brutality. Advocates and academics have suggested a range of changes, such as defunding the police, moving towards more body-worn cameras, ensuring higher educational levels of new recruits, implicit bias training, and so on. Our article draws attention and advocates for a different ave…
Community around the Child: Evaluation of a program to reduce the criminalisation of Australian youth in out-of-home care	Newton D.C., Hardcastle L.A., Kontomichalos S.A., McGillivray J.A.	Scopus	2022	10.1177/26338076221110272	Young people in residential out-of-home care are universally over-represented in the criminal justice system. This study presents an evaluation of Community around the Child, an early-intervention initiative designed to reduce contact with the criminal justice system among young people living in residential care in Victoria, Australia. Interviews and focus groups with professionals (n = 44) produ…
Developing Community Co-designed Scenario-Based Training for Police Mental Health Crisis Response: a Relational Policing Approach to De-escalation	Lavoie J.A.A., Alvarez N., Kandil Y.	Scopus	2022	10.1007/s11896-022-09500-2	Using the current empirical landscape of police responses to people in mental health crisis as a backdrop, this methods paper makes an argument for the central role of collaborative co-design and production by diverse community experts and stakeholders to build transformative specialized training for frontline officers. Subject matter experts (SMEs) from across key domains participated in focus g…
Confluence of law enforcement, mental health, and race	Bailey R.K., Barker C.H., Grover A.	Scopus	2022	10.1002/bsl.2567	Disparities in victimization by law enforcement for both people of color and individuals with mental health disorders is gaining national attention following the deaths of George Floyd, Sandra Bland, TAmir Rice, and many others. Despite this, the discussion around the intersectionality of race, psychiatric illness, and law enforcement is still in its infancy, the purpose of this article is to dis…
Incorporating Mental Health Literacy and Trauma-Informed Law Enforcement: A Participative Survey on Police Officers’ Attitudes and Knowledge Concerning Mental Disorders, Traumatization, and Trauma Sensitivity	Lorey K., Fegert J.M.	Scopus	2022	10.1037/tra0001067	Objective: The main goal of this study was to investigate how persons with symptoms of traumatization and other mental disorders influence daily policing work. Method: In total, 2,228 German police officers filled out a questionnaire (28.2% female, 71.8% male). The data were assessed using Mann–Whitney U and chi-square tests. Results: The results show that 14.3% of the individuals police officers…
“It’s Kind of Hit and Miss with Them”: a Qualitative Investigation of Police Response to Intimate Partner Violence in a Mandatory Arrest State	Gezinski L.B.	Scopus	2022	10.1007/s10896-020-00227-4	Despite the high incidence of intimate partner violence (IPV) in the United States, perpetrator accountability remains a problem. Research suggests this is partially attributable to underreporting linked to the perceived unhelpfulness of police. The purpose of this research study was to understand survivors and service providers’ lived experiences with police in a mandatory arrest state. Purposiv…
Using Collaborative, Mixed-Methods Research to Determine Professional Self-care’s Relation to Burnout Among Police Officers at a Sexual Assault Kit Initiative Site	Lathan E.C., Langhinrichsen-Rohling J., Stefurak J.“., Duncan J.	Scopus	2021	10.1007/s11896-020-09423-w	Burnout, an occupational syndrome characterized by feelings of emotional exhaustion, depersonalization, and diminished personal accomplishment, is highly prevalent among police officers, perhaps as a result of regular and repeated exposure to job-related stressful events. Burnout might be especially problematic for officers working with sexual assault victims, as this sensitive work requires offi…
Associations Among Child Maltreatment, Mental Health, and Police Contact in Adulthood: Findings From a National Canadian Sample	Tiwari A., Andrews K., Casey R., Liu A., Tonmyr L., Gonzalez A.	Scopus	2021	10.1177/0886260519851789	The purpose of this study was to examine associations between three subtypes of childhood maltreatment (physical abuse, sexual abuse, and exposure to intimate partner violence) and two forms of adult police contact (criminality, victimization) using nationally representative Canadian data. Presence of a mental health disorder was also explored as a potential mediating variable in these associatio…
What Hinders Victims from Reporting Sexual Violence: A Qualitative Study with Police Officers, Prosecutors, and Judges in Hungary	Parti K., Robinson R.A.	Scopus	2021	10.5204/ijcjsd.1851	While rape historically remains underreported all over the globe, and criminal justice factors contribute to this problem, we investigate unique circumstances that might influence reporting inclinations by Hungarian victims of sexual violence. Among other possible factors, victim-blaming, institutional desensitization, and a lack of trust in the criminal justice system and in the community are di…
Improving outcomes for trauma-experienced individuals through the delivery of trauma awareness training for multi-organisational public sector workers	Richmond E., McColm R., McCaig M., Binnie V.	Scopus	2021	10.1108/JMHTEP-04-2021-0038	Purpose: In support of the national requirement “to ensure that Scotland has a workforce that is fully aware of the impact of trauma, and is equipped to respond appropriately to people who have experienced trauma at any age”, Trauma Awareness Training was delivered to various public sector organisations across Dumfries and Galloway. Research has shown that trauma can significantly impact quality …
Adverse Childhood Experiences Among Justice-Involved Youth: Data-Driven Recommendations for Action Using the Sequential Intercept Model	Folk J.B., Kemp K., Yurasek A., Barr-Walker J., Tolou-Shams M.	Scopus	2021	10.1037/amp0000769	Justice-involved youth experience high rates of adverse childhood experiences (ACEs), placing them in great need of behavioral health treatment and risk for continued justice involvement. Policymakers, government agencies, and professionals working with justice-involved youth have called for trauma-informed juvenile justice reform. Yet, there is currently no available review of the literature on …
Trauma-Informed Care in Schools: Perspectives From School Resource Officers and School Security Professionals During Professional Development Training	Forber-Pratt A.J., El Sheikh A.J., Robinson L.E., Espelage D.L., Ingram K.M., Valido A., Torgal C.	Scopus	2021	10.1080/2372966X.2020.1832863	School resource officers (SROs) and school security professionals (SSPs) have increased presence in schools, yet little is known about how they view the importance of their relationships with students and the broader school climate. This article is part of a larger study of an online professional development module on trauma-informed care and is focused on the qualitative reflection responses fro…
An evaluation of Kentucky’s sexual assault investigator training: results from a randomized three-group experiment	Campbell B.A., Lapsey D.S., Wells W.	Scopus	2020	10.1007/s11292-019-09391-0	Objectives: This study evaluated a 40-h statewide sexual assault investigations training program implemented in Kentucky in 2017. The study examined short- and long-term effects of training on police officers’ self-reported rape myth acceptance, knowledge of state laws, and knowledge of trauma-informed practices. Methods: Using a randomized design to control for pre-test sensitization, we assigne…
Police Perceptions of Crime Victim Behaviors: A Trend Analysis Exploring Mandatory Training and Knowledge of Sexual and Domestic Violence Survivors’ Trauma Responses	Franklin C.A., Garza A.D., Goodson A., Bouffard L.A.	Scopus	2020	10.1177/0011128719845148	Police perceptions of a victim’s self-presentation style can have an impact on secondary victimization, case processing, and public safety. Trauma survivors may present to police with flat or restricted affect, emotional numbing, and disjointed recollections. Often, police personnel have misperceived manifestations of trauma as indicators of reliability and credibility. Using a trend design, this…
The Promise Initiative: Promoting a trauma-informed police response to sexual assault in a mid-size Southern community	Lathan E., Langhinrichsen-Rohling J., Duncan J., Stefurak J.“.	Scopus	2019	10.1002/jcop.22223	Aims: A mixed-methods study details a multidisciplinary team's efforts to assess and transform police response to sexual assault in a mid-size community. Method: A police department-wide survey (n = 331) determined baseline levels of officer exposure to trauma-informed training, rape myth acceptance, and awareness of community and nationwide sexual assault movements to understand officer attitude…
The Greensboro Child Response Initiative: A Trauma-Informed, Mental Health–Law Enforcement Model for Children Exposed to Violence	Graves K.N., Ward M., Crotts D.K., Pitts W.	Scopus	2019	10.1080/10926771.2018.1490843	This article evaluates a trauma-informed, mental health–law enforcement intervention model called the Greensboro Child Response Initiative (CRI). CRI is a community-coordinated response to mitigate the development of traumatic stress symptoms in children exposed to violence, with the goals of decreasing mental health symptoms and other negative outcomes. Results from a quasi-experimental study in…
Trauma-Informed Police Responses to Rape Victims	Rich K.	Scopus	2019	10.1080/10926771.2018.1540448	Rape victims can benefit from trauma-informed approaches when reporting rape to police. Police interviewing skill can prevent survivor re-victimization while eliciting useful crime statements. However, rape myth acceptance and police culture may pose obstacles to a trauma-informed approach. Client empowerment, demystification, trigger reduction, and expressed concern for victim safety can be impl…
Implementing Trauma-Informed Practice in Juvenile Justice Systems: What can Courts Learn from Child Welfare Interventions?	Ezell J.M., Richardson M., Salari S., Henry J.A.	Scopus	2018	10.1007/s40653-018-0223-y	Many youth entering juvenile court systems show manifestations of psychological trauma. Focusing on rural juvenile courts, systems with greatly underserved and under-researched populations, we assessed practices, barriers, and recommendations around trauma-informed practice, an evidence-based approach for addressing trauma and reducing delinquent behavior and recidivism. As part of a pilot trauma…
Child abuse and the church: A call for prevention, treatment, and training	Vieth V.I., Tchividjian B.J., Walker D.F., Knodel K.R.	Scopus	2012	10.1177/009164711204000407	Child abuse is both a sin and a crime. In this article, we present a call to the global Christian church to prevent and treat child abuse, and to train professionals across disciplines to do so. Vieth discusses effective child protection policies in churches. Among other recommendations, he encourages consultation with child protection experts, thorough screening of child workers, and accountable…
Mental health services provided for physically abused children in Sweden. A 4-year follow-up of child and adolescent psychiatric charts	Lindell C., Svedin C.G.	Scopus	2005	10.1080/08039480510023043	As there has been a considerable increase regarding the number of police reports on physical child abuse in Sweden since the mid-1980s, there should be an increased number of children in need of trauma-focused mental health treatment. During 1986-1996, there were 126 children reported as being physically abused by a parent or equivalent and reported to the police in a police district in Sweden. F…
