# Supplementary material for: AI-pocalypse now: Automating the systematic literature review with SPARK (Systematic processing and automated review Kit) – gathering, organising, filtering, and scaffolding
Source: MethodsX. 2024 Dec 21;14:103129. doi: 10.1016/j.mex.2024.103129 (PMC11751522; doi:10.1016/j.mex.2024.103129)
Supplement: Supplementary file 10 [file mmc10.zip › TIP_WoS_Results.csv]

title	authors	source	year	doi	abstract
The Positive School Safety Program (PSSP) for School Officers: Implementation Processes and Outcomes	Rudd, Brittany N., Ordorica, Catalina, Witzig, Jax, Parker, Lea, Gardella, Joseph, Pollard, Angela, Anjaria, Nivedita, Eom, Kelly, Kreimer, Rena, Goldstein, Naomi E.	Web of Science	2024	10.1007/s12207-024-09511-w	Approximately 50% of US students attend a school with a school officer. The Positive School Safety Program (PSSP) is a 16-session, manualized peer-to-peer coaching program that teaches school officers positive approaches to behavioral management (e.g., trauma-informed reinforcement strategies) to enhance interactions with students, improve school climate, and reduce school-based arrests. A conver…
Addressing gun violence through social work education	Hawley-Bernardez, Alicia, Patton, Joy, Meza, Carol, Gibbons, Greg	Web of Science	2024	10.1080/02615479.2024.2334788	Gun violence is a critical public health issue in the United States, with firearms involved in over 48,000 deaths in 2021. However, social workers receive limited training to address the risks and impacts of gun violence despite frequently working with affected populations. This paper examines how social work education can better prepare students through a framework developed by the Police Execut…
Police in the Rearview Mirror: Social Marginalization, Trauma, and Fear of Being Killed	Briere, John, Runtz, Marsha	Web of Science	2023	10.1037/ort0000700	An online sample of 528 people was asked to respond to a hypothetical scenario: If a police car came up right behind you with its lights flashing, how much would you worry that you would be killed? Participants also reported on whether they experienced aggressive behavior by police in the past (provoked or otherwise) and, if so, completed a measure of associated posttraumatic stress. At least som…
How the police conceptualise and view the relevance of adverse childhood experiences (ACEs) for policing: a qualitative investigation	Goodall, Karen, Brodie, Zara P., Deacon, Kirsty, Collins, Kimberly, Gillespie-Smith, Karri	Web of Science	2023	10.1108/PIJPSM-02-2023-0023	Purpose - Knowledge about the prevalence and impact of Adverse Childhood Experiences (ACEs) is pivotal to trauma-informed approaches, yet the impact of ACEs training is rarely investigated. This study reports a qualitative investigation of police perceptions of ACEs training in relation to conceptualisations of ACEs and trauma-informed working, practical applications of ACE knowledge and service-…
Project Inspire pilot study: A hospital-led comprehensive intervention reduces gun violence among juveniles delinquent of gun crimes	Malone, Kaleb, Hogue, Antwan, Naman, Edmond, Graves, Curtis, Haiflich, Andrew, Simmons, Jon D., Williams, Ashley Y.	Web of Science	2023	10.1097/TA.0000000000003957	BACKGROUND: Gun violence disproportionately affects young Black men, but the impact extends to families and communities. Those at highest risk are teens delinquent of gun crimes. While there is no nationally accepted juvenile rate of recidivism, previous literature reveals rearrest rates from50% to 80% in high-risk youth, and some reports showthat up to 40% of delinquent juveniles are incarcerate…
The impact of trauma-awareness session on police officers' trauma-informed attitudes in Scotland	Brodie, Zara P., Gillespie-Smith, Karri, Goodall, Karen, Deacon, Kirsty, Collins, Kimberley	Web of Science	2023	10.1080/1068316X.2023.2210736	Following reports that up to 80% of calls received by police in Scotland concern vulnerability issues, adoption of trauma-informed policing has taken priority. This is the first evaluation of the impact of a brief trauma-awareness training session on police officers' trauma-informed attitudes. Participants from two Scottish police divisions - one who had been exposed to trauma-awareness training …
"Change is always hard": A qualitative exploration of the Trauma Resilient Communities (TRC) model implementation process within the context of the pandemics	Edwards, Emily E., Middleton, Jennifer, Crosby, Shantel, Vides, Beatriz, Pasquale, Lina, Goggin, Rebecca	Web of Science	2023	10.1016/j.childyouth.2023.106948	Over the last decade, the term trauma-informed care has increased in popularity as human service organizations recognize the increasing need to serve individuals who have experienced trauma and adversity (Becker-Blease, 2017). One evidence-supported approach to trauma-informed organizational culture change is the Trauma Resilient Communities (TRC) Model. The current study focuses on the early exp…
The role of trauma-informed practices and individual factors on perceptions of safety among staff in secure juvenile detention settings	Baetz, Carly Lyn, Surko, Michael, Bart, Amanda, Guo, Fei, Alexander, Ava, McCann, Alison, Havens, Jennifer, Horwitz, Sarah McCue	Web of Science	2023	10.1080/0735648X.2022.2148960	Despite an increased focus on trauma-informed care within the juvenile justice system, we still know very little about the impact of trauma on juvenile justice professionals or their perceptions of trauma-informed interventions. To fill this gap, this study used an organizational assessment to examine perceptions of trauma-informed care among juvenile professionals in a juvenile detention setting…
Community around the Child: Evaluation of a program to reduce the criminalisation of Australian youth in out-of-home care	Newton, Danielle C., Hardcastle, Lesley A., Kontomichalos, Soula A., McGillivray, Jane A.	Web of Science	2022	10.1177/26338076221110272	Young people in residential out-of-home care are universally over-represented in the criminal justice system. This study presents an evaluation of Community around the Child, an early-intervention initiative designed to reduce contact with the criminal justice system among young people living in residential care in Victoria, Australia. Interviews and focus groups with professionals (n = 44) produ…
Confluence of law enforcement, mental health, and race	Bailey, Rahn K., Barker, Chikira H., Grover, Amit	Web of Science	2022	10.1002/bsl.2567	Disparities in victimization by law enforcement for both people of color and individuals with mental health disorders is gaining national attention following the deaths of George Floyd, Sandra Bland, TAmir Rice, and many others. Despite this, the discussion around the intersectionality of race, psychiatric illness, and law enforcement is still in its infancy, the purpose of this article is to dis…
Developing Community Co-designed Scenario-Based Training for Police Mental Health Crisis Response: a Relational Policing Approach to De-escalation	Lavoie, Jennifer A. A., Alvarez, Natalie, Kandil, Yasmine	Web of Science	2022	10.1007/s11896-022-09500-2	Using the current empirical landscape of police responses to people in mental health crisis as a backdrop, this methods paper makes an argument for the central role of collaborative co-design and production by diverse community experts and stakeholders to build transformative specialized training for frontline officers. Subject matter experts (SMEs) from across key domains participated in focus g…
Trauma-Informed Sexual Assault Investigations Training: Lessons Learned Attempting to Enhance Sexual Assault-Related Understanding and Reduce Rape Myth Beliefs and Burnout among Police Officers	Lathan, Emma C., Langhinrichsen-Rohling, Jennifer, Stefurak, James Tres, Duncan, Jessica, Selwyn, Candice N.	Web of Science	2022	10.1093/police/paab076	The City of Mobile Police Department's (MPD) multidisciplinary Sexual Assault Kit Initiative team sought to identify and amend factors that theoretically contribute to high rates of sexual assault case attrition. First, the current study examined cross-sectional relations among officers' rape myth endorsement, perceived understanding of trauma-informed sexual assault investigations, and burnout l…
Incorporating Mental Health Literacy and Trauma-Informed Law Enforcement: A Participative Survey on Police Officers' Attitudes and Knowledge Concerning Mental Disorders, Traumatization, and Trauma Sensitivity	Lorey, Katharina, Fegert, Joerg M.	Web of Science	2022	10.1037/tra0001067	Clinical Impact Statement The adequate recognition of mentally ill people by law enforcement officers needs to be improved through training. The results of this participative study imply that a greater future focus should be placed on handling traumatized people in policing work. Effective bidirectional cooperation research, such as participative studies, can facilitate identifying the needs of l…
Associations Among Child Maltreatment, Mental Health, and Police Contact in Adulthood: Findings From a National Canadian Sample	Tiwari, Ashwini, Andrews, Krysta, Casey, Rebecca, Liu, Alexandra, Tonmyr, Lil, Gonzalez, Andrea	Web of Science	2021	10.1177/0886260519851789	The purpose of this study was to examine associations between three subtypes of childhood maltreatment (physical abuse, sexual abuse, and exposure to intimate partner violence) and two forms of adult police contact (criminality, victimization) using nationally representative Canadian data. Presence of a mental health disorder was also explored as a potential mediating variable in these associatio…
What Hinders Victims from Reporting Sexual Violence: A Qualitative Study with Police Officers, Prosecutors, and Judges in Hungary	Parti, Katalin, Robinson, Robin A.	Web of Science	2021	10.5204/ijcjsd.1851	While rape historically remains underreported all over the globe, and criminal justice factors contribute to this problem, we investigate unique circumstances that might influence reporting inclinations by Hungarian victims of sexual violence. Among other possible factors, victim-blaming, institutional desensitization, and a lack of trust in the criminal justice system and in the community are di…
Improving outcomes for trauma-experienced individuals through the delivery of trauma awareness training for multi-organisational public sector workers	Richmond, Erin, McColm, Robert, McCaig, Marie, Binnie, Vikki	Web of Science	2022	10.1108/JMHTEP-04-2021-0038	Purpose In support of the national requirement "to ensure that Scotland has a workforce that is fully aware of the impact of trauma, and is equipped to respond appropriately to people who have experienced trauma at any age", Trauma Awareness Training was delivered to various public sector organisations across Dumfries and Galloway. Research has shown that trauma can significantly impact quality o…
Adverse Childhood Experiences Among Justice-Involved Youth: Data-Driven Recommendations for Action Using the Sequential Intercept Model	Folk, Johanna B., Kemp, Kathleen, Yurasek, Allison, Barr-Walker, Jill, Tolou-Shams, Marina	Web of Science	2021	10.1037/amp0000769	Justice-involved youth experience high rates of adverse childhood experiences (ACEs), placing them in great need of behavioral health treatment and risk for continued justice involvement. Policymakers, government agencies, and professionals working with justice-involved youth have called for trauma-informed juvenile justice reform. Yet, there is currently no available review of the literature on …
Using Collaborative, Mixed-Methods Research to Determine Professional Self-care's Relation to Burnout Among Police Officers at a Sexual Assault Kit Initiative Site	Lathan, Emma C., Langhinrichsen-Rohling, Jennifer, Stefurak, James, Duncan, Jessica	Web of Science	2021	10.1007/s11896-020-09423-w	Burnout, an occupational syndrome characterized by feelings of emotional exhaustion, depersonalization, and diminished personal accomplishment, is highly prevalent among police officers, perhaps as a result of regular and repeated exposure to job-related stressful events. Burnout might be especially problematic for officers working with sexual assault victims, as this sensitive work requires offi…
Pilot Evaluation of K-12 School Security Professionals Online Training: Understanding Trauma and Social-Emotional Learning	Espelage, Dorothy L., Valido, Alberto, El Sheikh, America J., Robinson, Luz E., Ingram, Katherine M., Torgal, Cagil, Atria, Catherine G., Chalfant, Pamela K., Nicholson, Angelica M., Salama, Christine D., Poekert, Philip E.	Web of Science	2021	10.1007/s12310-020-09399-2	School resource officers and other school security professionals (SSPs) (e.g., security specialists, guardians, campus monitors) have become increasingly common in schools; however, most states do not require that these professionals receive training related to understanding trauma and how it may affect students' behavior and how to promote social-emotional learning competencies among students. T…
"It's Kind of Hit and Miss with Them": a Qualitative Investigation of Police Response to Intimate Partner Violence in a Mandatory Arrest State	Gezinski, Lindsay B.	Web of Science	2022	10.1007/s10896-020-00227-4	Despite the high incidence of intimate partner violence (IPV) in the United States, perpetrator accountability remains a problem. Research suggests this is partially attributable to underreporting linked to the perceived unhelpfulness of police. The purpose of this research study was to understand survivors and service providers' lived experiences with police in a mandatory arrest state. Purposiv…
Development of Online Professional Development for School Resource Officers: Understanding Trauma, Social-Emotional Learning, Restorative Discipline, and Cultural Diversity	Espelage, Dorothy L., El Sheikh, America, Robinson, Luz E., Valido, Alberto, Ingram, Katherine M., Torgal, Cagil, Atria, Catherine G., Salama, Christine D., Chalfant, Pamela K., Poekert, Philip E., Nicholson, Angelica M.	Web of Science	2022	10.1007/s11896-020-09404-z	School resource officers (SROs) have become increasingly common in schools; however, most states do not require that they have youth- or school-related training (Morris et al.2017). The intent of this project is to address potential gaps in training through the creation of four online professional development modules for SROs. Each module focused on one of the following: trauma-informed care; soc…
Police Perceptions of Crime Victim Behaviors: A Trend Analysis Exploring Mandatory Training and Knowledge of Sexual and Domestic Violence Survivors' Trauma Responses	Franklin, Cortney A., Garza, Alondra D., Goodson, Amanda, Bouffard, Leana Allen	Web of Science	2020	10.1177/0011128719845148	Police perceptions of a victim's self-presentation style can have an impact on secondary victimization, case processing, and public safety. Trauma survivors may present to police with flat or restricted affect, emotional numbing, and disjointed recollections. Often, police personnel have misperceived manifestations of trauma as indicators of reliability and credibility. Using a trend design, this…
An evaluation of Kentucky's sexual assault investigator training: results from a randomized three-group experiment	Campbell, Bradley A., Lapsey, David S., Jr., Wells, William	Web of Science	2020	10.1007/s11292-019-09391-0	Objectives This study evaluated a 40-h statewide sexual assault investigations training program implemented in Kentucky in 2017. The study examined short- and long-term effects of training on police officers' self-reported rape myth acceptance, knowledge of state laws, and knowledge of trauma-informed practices. Methods Using a randomized design to control for pre-test sensitization, we assigned …
The Promise Initiative: Promoting a trauma-informed police response to sexual assault in a mid-size Southern community	Lathan, Emma, Langhinrichsen-Rohling, Jennifer, Duncan, Jessica, Stefurak, James Tres	Web of Science	2019	10.1002/jcop.22223	Aims A mixed-methods study details a multidisciplinary team's efforts to assess and transform police response to sexual assault in a mid-size community. Method A police department-wide survey (n = 331) determined baseline levels of officer exposure to trauma-informed training, rape myth acceptance, and awareness of community and nationwide sexual assault movements to understand officer attitudes …
The Greensboro Child Response Initiative: A Trauma-Informed, Mental Health-Law Enforcement Model for Children Exposed to Violence	Graves, Kelly N., Ward, Mandy, Crotts, Dwight K., Pitts, Wayne	Web of Science	2019	10.1080/10926771.2018.1490843	This article evaluates a trauma-informed, mental health-law enforcement intervention model called the Greensboro Child Response Initiative (CRI). CRI is a community-coordinated response to mitigate the development of traumatic stress symptoms in children exposed to violence, with the goals of decreasing mental health symptoms and other negative outcomes. Results from a quasi-experimental study in…
Trauma-Informed Police Responses to Rape Victims	Rich, Karen	Web of Science	2019	10.1080/10926771.2018.1540448	Rape victims can benefit from trauma-informed approaches when reporting rape to police. Police interviewing skill can prevent survivor re-victimization while eliciting useful crime statements. However, rape myth acceptance and police culture may pose obstacles to a trauma-informed approach. Client empowerment, demystification, trigger reduction, and expressed concern for victim safety can be impl…
School resource officers, safety, and discipline: Perceptions and experiences across racial/ethnic groups in Minnesota secondary schools	Pentek, Christen, Eisenberg, Marla E.	Web of Science	2018	10.1016/j.childyouth.2018.03.008	School resource officers (SROs) are commonplace in schools, but little research has examined students' views of these officers. This study used a large school-based sample (N = 126,868) to test associations between the awareness of presence and perceptions of SROs, school safety and disciplinary experiences, and differences by race/ethnicity. 71% of students reported awareness of an SRO and perce…
Child Abuse and the Church: A Call for Prevention, Treatment, and Training	Vieth, Victor I., Tchividjian, Basyle J., Walker, Donald F., Knodel, Katlin R.	Web of Science	2012		Child abuse is both a sin and a crime. In this article, we present a call to the global Christian church to prevent and treat child abuse, and to train professionals across disciplines to do so. Vieth discusses effective child protection policies in churches. Among other recommendations, he encourages consultation with child protection experts, thorough screening of child workers, and accountable…
MENTAL-HEALTH AND LAW-ENFORCEMENT PROFESSIONALS - TRAUMA HISTORY, PSYCHOLOGICAL SYMPTOMS, AND IMPACT OF PROVIDING SERVICES TO CHILD SEXUAL ABUSE SURVIVORS	FOLLETTE, VM, POLUSNY, MM, MILBECK, K	Web of Science	1994		A survey of 558 mental health and law enforcement professionals assessed current and past trauma experiences, exposure to traumatic client material, and the sequelae of both of those types of personal and professional trauma experiences. Results indicated that 29.8% of therapists and 19.6% of officers reported experiencing some form of childhood trauma. The two groups differed in their reports of…
